# Supplementary material for: In vitro reconstitution of the Escherichia coli 70S ribosome with a full set of recombinant ribosomal proteins
Source: J Biochem. 2021 Nov 8;171(2):227–37. doi: 10.1093/jb/mvab121 (PMC8863084; doi:10.1093/jb/mvab121)
Supplement: Web_Material_mvab121 [file web_material_mvab121.zip]

Archive with 9 entries (9 files):
- jb-21-10-0317-File008_supplementar figs.docx
- jb-21-10-0317-File009__table s1.xlsx
- jb-21-10-0317-File010__supplementary Data 1.docx
- jb-21-10-0317-File011__supplementary data 2.xlsx
- jb-21-10-0317-File012__supplementary Data 3.docx
- jb-21-10-0317-File013__supplementary Data 4.xlsx
- jb-21-10-0317-File014__supplementary data 5.docx
- jb-21-10-0317-File015__supplementary Data 6.xlsx
- jb-21-10-0317-File016__supplementary Data 7.xlsx
