# Supplementary material for: In vitro reconstitution of the Escherichia coli 70S ribosome with a full set of recombinant ribosomal proteins
Source: J Biochem. 2021 Nov 8;171(2):227–37. doi: 10.1093/jb/mvab121 (PMC8863084; doi:10.1093/jb/mvab121)
Supplement: Web_Material_mvab121 [file web_material_mvab121.zip › jb-21-10-0317-File011__supplementary data 2.xlsx]

## Sheet: Purification_protocol
	Proc. 1													Proc. 4		Proc.5																														Urea concentration after purification [M]
Ribosomal protein	Lysates preparation		His-tag purification 1			His-tag purification 2			His-tag purification 3			Urea concentration after purification [M]	Protease digestion			Reverse His-tag purification			Ion exchange chromatography 1					Ion exchange chromatography 2					Ion exchange chromatography 3					Ion exchange chromatography 4					Ion exchange chromatography 5					Concentration			Dialysis
	Lysis buffer	Solubility	Resin	Basal buffer	Elution buffer	Resin	Basal buffer	Elution buffer	Resin	Basal buffer	Elution buffer		Pre-digestion buffer	Digestion buffer	Recovery buffer	Resin	Basal buffer	Dialysis buffer	Resin	Buffer A	Buffer B	Recovery	Dialysis buffer	Resin	Buffer A	Buffer B	Recovery	Dialysis buffer	Resin	Buffer A	Buffer B	Recovery	Dialysis buffer	Resin	Buffer A	Buffer B	Recovery	Dialysis buffer	Resin	Buffer A	Buffer B	Recovery	Dialysis buffer	Method	Resuspension buffer		Dialysis buffer 1	Dialysis buffer 2	Dialysis buffer 3
uL1	A1	S	a	A1	B1							0		A1		a	A1	G4	hq	G4		Flow through		hs	G4	H2	Gradient from 0% B to 100% B																	10k		2	U11	S3	S1
uL2	A1	S	h	A1	B1							0		A1		h	A1	E1	ms	E1	F	Gradient from 0% B to 100% B																						3k		0	F	S3	S1
uL3	C3	S	a	C3	D3							4		C1	C3	a	C3	J4	hq	J4		Flow through		hs	J4	K2	Gradient from 0% B to 100% B																	3k		4	U12	U11	S3
uL4	C3	S	h	C3	D3							4		C1	C3	h	C3	J1	ms	J1	K1	Gradient from 0% B to 100% B																						3k		4	U2	U1	S3
uL5	A1	I	h	C3	D3	h	C4	D4				6	C3	C1	C4	h	C4	L5	ms	L5	M3	Gradient from 0% B to 100% B																								6	U8	U4	U2
uL6	A1	S	a	A1	B1							0		A1		a	A1	G5	hs	G5	H3	Gradient from 0% B to 100% B	L6	hq	L6		Flow through		hs	L6	M4	Gradient from 0% B to 100% B														6	U4	U12	U11
bL9	A1	S	h	A1	B1							0		C1	C3	h	C3	J3	ms	J3	K1	Gradient from 0% B to 100% B	Q	mq	Q	R	Gradient from 0% B to 100% B																	3k		4	U2	U1	S3
uL10	C3	S	a	C3	D3	a	C4	D4	a	C4	D4	6	C3	C1	C3	a	C3	Q	hq	Q	R	Gradient from 0% B to 100% B																						as	U4	4	U2	U1	S3
uL11	A2	S	a	A2	B2							0		A2		a	A2	G6	ms	G6	H4	Gradient from 0% B to 100% B																						3k		2	U12	U11	S3
bL12	C3	S	h	C3	D3							4		C1	C3	h	C3	J5	hq	J5	K1	Gradient from 0% B to 100% B																						as	U4	4	U2	U1	S3
uL13	A1	S	a	A1	B1							0		A1		h	A1	G1	ms	G1	H1	Gradient from 0% B to 100% B																						3k		2	U1	S3	S1
uL14	C3	S	c	C3	D3							4		C1	C3	h	C3	J4	hq	J4		Flow through		hs	J4	K2	Gradient from 0% B to 100% B																	3k		4	U12	U1	S3
uL15	C3	S	a	C3	D3	a	C4	D4	a	C4	D4	6	C3	C1	C4	a	C4	L2	hs	L2	M2	Gradient from 0% B to 100% B																								6	U14	U12	U11
uL16	A1	S	a	A1	B1							0		A1		h	A1	J6	hq	J6		Flow through		hs	J6	K4	Gradient from 0% B to 100% B																	3k		4	U12	U11	S3
bL17	A1	S	a	A1	B1	h	A1	B1				0		C1		h	C1	G7	hq	G7		Flow through		hs	G7	H2	Gradient from 0% B to 100% B																	3k		2	U11	S3	S1
uL18	A2	S	a	A2	B2							0		C2		a	C2	G2	ms	G2	H2	Gradient from 0% B to 100% B																						3k		2	U11	S3	S1
bL19	A1	S	a	A1	B1							0		A1		a	A1	J6	hq	J6		Flow through		hs	J6	K4	Gradient from 0% B to 100% B																	3k		4	U12	U11	S3
bL20	A0	I	a	C4	D4							6	C3	C1	C3	a	C3	L2	sf	L2	M2	Gradient from 0% B to 100% B																								6	T3	T1
bL21	A1	S	h	A1	B1							0		C1	C4	h	C4	L3	ms	L3	M1	Gradient from 0% B to 100% B																						3k		6	U4	U2	U11
uL22	A1	S	a	A1	B1							0		A3		a	A3	G1	ms	G1	H1	Gradient from 0% B to 100% B																						3k		2	U1	S3	S1
uL23	A1	S	h	A1	B1							0		C1		h	C1	G1	ms	G1	H1	Gradient from 0% B to 100% B																						3k		2	U1	S3	S1
uL24	A1	S	h	A1	B1							0		A1		h	A1	E2	ms	E2	F	Gradient from 0% B to 100% B																						3k		0	F	S4	S2
bL25	A1	S	a	A1	B1							0		C1		a	C1	J6	hq	J6		Flow through		hs	J6	K2	Gradient from 0% B to 100% B																	3k		4	U12	U11	S3
bL27	C1	S	a	C1	D1							2		C1		a	C1	J4	hq	J4		Flow through		hs	J4	K2	Gradient from 0% B to 100% B	J4	ms	J4	K2	Gradient from 0% B to 100% B	J4	ms	J4	K2	Gradient from 0% B to 100% B									4	U12	U11	S3
bL28	C3	S	a	C3	D3							4		C1	C3	a	C3	J4	hq	J4		Flow through		hs	J4	K2	Gradient from 0% B to 100% B	J4	ms	J4	K2	Gradient from 0% B to 100% B														4	U16	U14	U12
uL29	A1	S	a	A1	B1	a	C1	D1				0		C1		a	C1	Q	hq	Q	R	Gradient from 0% B to 100% B																						as	U4	4	U2	U1	S3
uL30	C3	S	a	C3	D3							4		C1		a	C1	J4	hq	J4		Flow through		hs	J4	K2	Gradient from 0% B to 100% B	G2	hq	G2		Flow through		hs	G2	H2	Gradient from 0% B to 100% B	G2	ms	G2	H2	Gradient from 0% B to 100% B				2	U11	S3	S1
bL31	A5	S	a	A5	D3	a	C3	D3				4		C1	C3	h	C3	J4	hq	J4		Flow through		hs	J4	K2	Gradient from 0% B to 100% B	J6	ms	J6	K1	Gradient from 0% B to 100% B														4	U12	U11	S3
bL32	A1	S	a	A1	B1							0		A1		a	A1	G4	hq	G4		Flow through		hs	G4	H2	Gradient from 0% B to 100% B	G4	ms	G4	H2	Gradient from 0% B to 100% B														2	U11	S3	S1
bL33	A1	S	a	A1	B1							0		A1		a	A1	G1	ms	G1	H1	Gradient from 0% B to 100% B																						as	U2	2	U1	S3	S1
bL34	A1	S	a	A1	B1							0		A1		a	A1	G2	ms	G2	H2	Gradient from 0% B to 100% B																								2	U11	S3	S1
bL35	A5	S	a	A5	D3							4		C1		a	C1	J4	hq	J4		Flow through		hs	J4	K2	Gradient from 0% B to 100% B	J4	ms	J4	K2	Gradient from 0% B to 100% B														4	U12	U11	S3
bL36	A1	S	a	A1	B1	a	A4	D1				2		C1		a	C1	G4	hq	G4		Flow through		hs	G4	H2	Gradient from 0% B to 100% B	J6	hq	J6		Flow through		hs	J6	K2	Gradient from 0% B to 100% B									4	U12	U11	S3
		S: soluble	h: HisTrap HP													h: HisTrap HP			hq: HiTrap Q HP																									3k: Amicon Ultra 3k
		I: Insoluble	a: Ni-NTA agarose													a: Ni-NTA agarose			mq: Mono Q																									10k: Amicon Ultra 10k
			c: cOmplete His-Tag Purification Resin																hs: HiTrap SP HP																									as: Ammonium sulfate precipitation
																			ms: Mono S
																			sf: SP Sepharose Fast Flow
[truncated: 6 more columns]

## Sheet: Buffer_composition
	A0	A1	A2	A3	A4	A5	B1	B2	C1	C2	C3	C4	C5	D1	D3	D4	E1	E2	F	G1	G2	G4	G5	G6	G7	H1	H2	H3	H4	J1	J3	J4	J5	J6	K1	K2	K4	L2	L3	L5	L6	M1	M2	M3	M4	Q	R	S1	S2
Tris- HCl (pH 7.6) [mM]	50	50	50	50	50	50	50	50	50	50	50	50	50	50	50	50	50	50	50	50	50	50	20	20	50	50	50	20	20	50	50	50	20	20	50	50	20	50	50	20	20	50	50	20	20	0	0	50	50
Hepes-KOH (pH 8.0) [mM]	0	0	0	0	0	0	0	0	0	0	0	0	0	0	0	0	0	0	0	0	0	0	0	0	0	0	0	0	0	0	0	0	0	0	0	0	0	0	0	0	0	0	0	0	0	20	20	0	0
MgCl2 [mM]	10	10	10	10	10	10	10	10	20	20	20	20	20	20	20	20	20	10	20	10	10	10	5	5	10	10	10	5	5	10	10	10	5	5	10	10	5	10	10	5	5	10	10	5	5	5	5	10	20
KCl [mM]	100	0	0	0	0	0	400	400	400	400	400	400	400	400	400	400	150	200	1000	100	100	20	20	20	150	1000	1000	1000	1000	100	20	20	20	20	1000	1000	1000	100	20	20	20	1000	1000	1000	1000	20	1000	1000	1000
NH4Cl [mM]	0	1000	1000	750	1000	1000	0	0	0	0	0	0	0	0	0	0	0	0	0	0	0	0	0	0	0	0	0	0	0	0	0	0	0	0	0	0	0	0	0	0	0	0	0	0	0	0	0	0	0
Imidazole-HCl (pH7.6) [mM]	0	0	0	0	0	0	500	500	0	0	0	0	0	500	500	500	0	0	0	0	0	0	0	0	0	0	0	0	0	0	0	0	0	0	0	0	0	0	0	0	0	0	0	0	0	0	0	0	0
Urea [M]	0	0	0	0	2	4	0	0	2	2	4	6	8	2	4	6	0	0	0	2	2	2	2	2	2	2	2	2	2	4	4	4	4	4	4	4	4	6	6	6	6	6	6	6	6	4	4	0	0
Guanidine hydrochloride [M]	0	0	0	0	0	0	0	0	0	0	0	0	0	0	0	0	0	0	0	0	0	0	0	0	0	0	0	0	0	0	0	0	0	0	0	0	0	0	0	0	0	0	0	0	0	0	0	0	0
Glycerol [% (v/v)]	0	0	5	0	0	0	0	5	0	5	0	0	0	0	0	0	0	0	0	0	5	5	0	5	5	0	5	0	5	0	0	5	0	5	0	5	5	5	0	0	5	0	5	0	5	0	0	30	30
2-mercaptoethanol [mM]	7	7	7	7	7	7	7	7	7	7	7	7	7	7	7	7	7	7	7	7	7	7	7	7	7	7	7	7	7	7	7	7	7	7	7	7	7	7	7	7	7	7	7	7	7	7	7	7	7
[truncated: 12 more columns]
