# Supplementary material for: In vitro reconstitution of the Escherichia coli 70S ribosome with a full set of recombinant ribosomal proteins
Source: J Biochem. 2021 Nov 8;171(2):227–37. doi: 10.1093/jb/mvab121 (PMC8863084; doi:10.1093/jb/mvab121)
Supplement: Web_Material_mvab121 [file web_material_mvab121.zip › jb-21-10-0317-File013__supplementary Data 4.xlsx]

## Sheet: Data4
Ribosomal protein	ID	Fraction_ID	Envelope_num	Mass	MonoMz	Charge	Intensity	mzLo	mzHi	rtLo	rtHi	color	opacity	promex_score
uL1	7	0	1	24582.2	1447.02	17	70800000	1447.27	1448.71	0.148	0.148	#FF0000	0.1	-499.304
	7	0	1	24582.2	1230.12	20	56400000	1230.32	1231.57	0.104333	0.104333	#FF0000	0.1	-499.304
uL3	1	0	5	22227.8	1482.86	15	409899000	1483.1	1484.63	0.156667	0.610333	#FF0000	0.1	-205.73
	1	0	1	22227.8	1390.25	16	107001000	1390.46	1391.91	0.374833	0.374833	#FF0000	0.1	-205.73
	1	0	1	22227.8	1308.53	17	79210000	1308.72	1310.1	0.305	0.305	#FF0000	0.1	-205.73
	1	0	2	22227.8	1235.89	18	134561000	1236.07	1237.38	0.305	0.3835	#FF0000	0.1	-205.73
uL4	13	0	1	22070.9	1380.44	16	3538840	1380.65	1382.1	0.0433333	0.0433333	#FF0000	0.1	-145.333
	13	0	2	22070.9	849.888	26	34048100	849.981	850.952	0.1655	0.217833	#FF0000	0.1	-145.333
	13	0	4	22070.9	818.448	27	63736200	818.533	819.476	0.0433333	0.191667	#FF0000	0.1	-145.333
uL5	1	0	9	20157.6	840.907	24	486940000	840.974	841.968	0.0171667	0.959333	#FF0000	0.1	8.84548
	1	0	5	20157.6	807.311	25	357201000	807.371	808.333	0.0258333	0.9855	#FF0000	0.1	8.84548
	1	0	7	20157.6	776.299	26	430893000	776.353	777.286	0.0346667	0.9855	#FF0000	0.1	8.84548
	1	0	9	20157.6	747.585	27	608691000	747.633	748.539	0.148	0.994333	#FF0000	0.1	8.84548
	1	0	3	20157.6	720.921	28	177143000	720.964	721.845	0.174167	0.846	#FF0000	0.1	8.84548
uL6	0	0	1	18760.1	1104.54	17	64060000	1104.68	1105.94	0.409667	0.409667	#FF0000	0.1	6.78781
	0	0	7	18760.1	988.379	19	475320000	988.49	989.64	0.052	0.715167	#FF0000	0.1	6.78781
	0	0	11	18760.1	939.01	20	947627000	939.111	940.213	0.0433333	0.9245	#FF0000	0.1	6.78781
	0	0	11	18760.1	894.344	21	1071310000	894.435	895.494	0.052	0.968167	#FF0000	0.1	6.78781
	0	0	16	18760.1	853.737	22	1432030000	853.82	854.84	0.0171667	0.9245	#FF0000	0.1	6.78781
	0	0	12	18760.1	816.662	23	956563000	816.737	817.721	0.0346667	0.950667	#FF0000	0.1	6.78781
	0	0	7	18760.1	782.677	24	530742000	782.744	783.695	0.348667	0.863333	#FF0000	0.1	6.78781
	0	0	1	18760.1	751.41	25	99996500	751.47	752.392	0.645333	0.645333	#FF0000	0.1	6.78781
	0	0	1	18760.1	695.824	27	15928200	695.873	696.741	0.627833	0.627833	#FF0000	0.1	6.78781
bL9	0	0	10	15758.5	1213.2	13	847578000	1213.33	1214.76	0.34	1.003	#FF0000	0.1	31.1058
	0	0	47	15758.5	1126.61	14	5076710000	1126.73	1128.07	0.0171667	0.994333	#FF0000	0.1	31.1058
	0	0	72	15758.5	1051.57	15	9735720000	1051.67	1052.94	0.0258333	1.003	#FF0000	0.1	31.1058
	0	0	84	15758.5	985.911	16	13024000000	985.999	987.201	0.0171667	1.003	#FF0000	0.1	31.1058
	0	0	86	15758.5	927.975	17	14430500000	928.052	929.196	0.0258333	1.003	#FF0000	0.1	31.1058
	0	0	78	15758.5	876.477	18	12316000000	876.544	877.635	0.0171667	1.003	#FF0000	0.1	31.1058
	0	0	71	15758.5	830.4	19	9122220000	830.458	831.502	0.0171667	1.003	#FF0000	0.1	31.1058
	0	0	47	15758.5	788.93	20	4151470000	788.98	789.982	0.0695	0.994333	#FF0000	0.1	31.1058
uL10	5	0	1	17568.3	1099.03	16	68742100	1099.12	1100.44	0.235333	0.235333	#FF0000	0.1	-56.7743
	5	0	1	17568.3	1034.44	17	48669400	1034.52	1035.78	0.409833	0.409833	#FF0000	0.1	-56.7743
	5	0	7	17568.3	977.026	18	471360000	977.093	978.295	0.235333	0.872167	#FF0000	0.1	-56.7743
	5	0	8	17568.3	925.656	19	483086000	925.715	926.864	0.0781667	0.976833	#FF0000	0.1	-56.7743
	5	0	2	17568.3	879.424	20	128047000	879.474	880.577	0.331167	0.5145	#FF0000	0.1	-56.7743
	5	0	1	17568.3	837.595	21	34060200	837.638	838.697	0.5145	0.5145	#FF0000	0.1	-56.7743
uL11	0	0	1	14733.8	1228.83	12	38132100	1228.89	1230.43	0.627833	0.627833	#FF0000	0.1	26.6615
	0	0	26	14733.8	1134.38	13	1828230000	1134.43	1135.87	0.0258333	1.003	#FF0000	0.1	26.6615
	0	0	34	14733.8	1053.42	14	3057870000	1053.47	1054.81	0.0171667	0.994333	#FF0000	0.1	26.6615
	0	0	31	14733.8	983.262	15	2615060000	983.296	984.565	0.0258333	1.003	#FF0000	0.1	26.6615
	0	0	38	14733.8	921.871	16	3138790000	921.897	923.099	0.0171667	0.9245	#FF0000	0.1	26.6615
	0	0	24	14733.8	867.703	17	1540580000	867.721	868.864	0.052	1.003	#FF0000	0.1	26.6615
	0	0	3	14733.8	819.553	18	110620000	819.565	820.656	0.3225	0.689	#FF0000	0.1	26.6615
bL12	0	0	6	12156.5	1520.56	8	322892000	1520.59	1522.67	0.392333	1.003	#FF0000	0.1	53.5809
	0	0	105	12156.5	1351.72	9	16058200000	1351.74	1353.61	0.0171667	1.003	#FF0000	0.1	53.5809
	0	0	114	12156.5	1216.65	10	39568300000	1216.65	1218.36	0.0171667	1.003	#FF0000	0.1	53.5809
	0	0	114	12156.5	1106.14	11	55961000000	1106.13	1107.7	0.0171667	1.003	#FF0000	0.1	53.5809
	0	0	114	12156.5	1014.04	12	52086500000	1014.03	1015.48	0.0171667	1.003	#FF0000	0.1	53.5809
	0	0	114	12156.5	936.119	13	31171000000	936.096	937.453	0.0171667	1.003	#FF0000	0.1	53.5809
	0	0	102	12156.5	869.325	14	13725900000	869.297	870.571	0.0171667	1.003	#FF0000	0.1	53.5809
	0	0	28	12156.5	811.437	15	1669090000	811.404	812.607	0.0956667	0.950667	#FF0000	0.1	53.5809
	0	0	1	12156.5	760.786	16	16399500	760.748	761.888	0.645333	0.645333	#FF0000	0.1	53.5809
uL13	1	0	1	16007.5	1068.17	15	77865200	1068.28	1069.54	0.811	0.811	#FF0000	0.1	30.4273
	1	0	3	16007.5	1001.48	16	284341000	1001.56	1002.77	0.5755	0.819833	#FF0000	0.1	30.4273
	1	0	13	16007.5	942.625	17	1202720000	942.702	943.846	0.209167	0.942	#FF0000	0.1	30.4273
	1	0	24	16007.5	890.313	18	2583600000	890.38	891.471	0.0695	0.976833	#FF0000	0.1	30.4273
	1	0	43	16007.5	843.508	19	4976960000	843.566	844.61	0.0346667	0.994333	#FF0000	0.1	30.4273
	1	0	38	16007.5	801.383	20	4208810000	801.433	802.435	0.0258333	1.003	#FF0000	0.1	30.4273
	1	0	55	16007.5	763.27	21	6054850000	763.313	764.277	0.0258333	0.976833	#FF0000	0.1	30.4273
	1	0	34	16007.5	728.621	22	3465230000	728.658	729.587	0.0171667	1.003	#FF0000	0.1	30.4273
	1	0	18	16007.5	696.986	23	1438390000	697.017	697.914	0.0171667	0.994333	#FF0000	0.1	30.4273
	1	0	2	16007.5	667.987	24	104597000	668.012	668.88	0.784833	0.942	#FF0000	0.1	30.4273
uL14	0	0	35	13532.4	1041.96	13	2421840000	1042.02	1043.37	0.0433333	0.994333	#FF0000	0.1	31.0712
	0	0	68	13532.4	967.609	14	5959690000	967.652	968.926	0.0171667	0.994333	#FF0000	0.1	31.0712
	0	0	80	13532.4	903.169	15	8286870000	903.203	904.405	0.0171667	1.003	#FF0000	0.1	31.0712
	0	0	80	13532.4	846.784	16	8899980000	846.809	847.949	0.0258333	1.003	#FF0000	0.1	31.0712
	0	0	91	13532.4	797.032	17	11709300000	797.05	798.135	0.0171667	1.003	#FF0000	0.1	31.0712
	0	0	80	13532.4	752.809	18	9399220000	752.82	753.855	0.0171667	1.003	#FF0000	0.1	31.0712
	0	0	68	13532.4	713.24	19	6231080000	713.246	714.237	0.0258333	1.003	#FF0000	0.1	31.0712
	0	0	13	13532.4	677.628	20	775986000	677.629	678.581	0.052	0.976833	#FF0000	0.1	31.0712
uL15	1	0	2	14970.3	999.027	15	104399000	999.06	1000.33	0.1305	0.2615	#FF0000	0.1	18.1551
	1	0	13	14970.3	936.65	16	872794000	936.676	937.878	0.366167	0.933167	#FF0000	0.1	18.1551
	1	0	24	14970.3	881.613	17	1587460000	881.63	882.774	0.0608333	0.9245	#FF0000	0.1	18.1551
	1	0	30	14970.3	832.69	18	1916600000	832.701	833.792	0.0781667	0.9245	#FF0000	0.1	18.1551
	1	0	33	14970.3	788.917	19	2128010000	788.923	789.967	0.0258333	0.9245	#FF0000	0.1	18.1551
	1	0	33	14970.3	749.522	20	2211880000	749.522	750.524	0.0956667	0.898333	#FF0000	0.1	18.1551
	1	0	39	14970.3	713.878	21	2638990000	713.874	714.837	0.0608333	0.915667	#FF0000	0.1	18.1551
	1	0	33	14970.3	681.475	22	1829500000	681.466	682.395	0.0258333	0.933167	#FF0000	0.1	18.1551
	1	0	4	14970.3	651.889	23	228161000	651.877	652.774	0.244	0.75	#FF0000	0.1	18.1551
uL16	1	0	3	15269.4	849.308	18	137121000	849.319	850.466	0.462167	0.7675	#FF0000	0.1	-158.981
	1	0	3	15269.4	804.66	19	148834000	804.666	805.763	0.5755	0.9855	#FF0000	0.1	-158.981
	1	0	6	15269.4	764.478	20	337305000	764.478	765.53	0.470833	0.8285	#FF0000	0.1	-158.981
	1	0	4	15269.4	728.122	21	214757000	728.117	729.129	0.409667	0.959333	#FF0000	0.1	-158.981
	1	0	2	15269.4	695.071	22	92413000	695.062	696.037	0.610333	0.662667	#FF0000	0.1	-158.981
	1	0	2	15269.4	664.895	23	101719000	664.882	665.823	0.531833	0.968167	#FF0000	0.1	-158.981
bL17	0	0	3	14354.6	957.982	15	188364000	958.016	959.285	0.183	0.907	#FF0000	0.1	26.4761
	0	0	11	14354.6	898.171	16	851859000	898.197	899.399	0.148	0.942	#FF0000	0.1	26.4761
	0	0	29	14354.6	845.397	17	2478380000	845.415	846.558	0.0346667	0.915667	#FF0000	0.1	26.4761
	0	0	31	14354.6	798.486	18	2710920000	798.498	799.589	0.0171667	0.968167	#FF0000	0.1	26.4761
	0	0	43	14354.6	756.514	19	3950220000	756.519	757.563	0.0608333	0.942	#FF0000	0.1	26.4761
	0	0	44	14354.6	718.738	20	4343800000	718.739	719.741	0.0608333	0.942	#FF0000	0.1	26.4761
	0	0	37	14354.6	684.561	21	3642780000	684.556	685.52	0.0258333	0.942	#FF0000	0.1	26.4761
	0	0	28	14354.6	653.49	22	2264010000	653.481	654.41	0.0781667	0.863333	#FF0000	0.1	26.4761
uL18	0	0	5	12760.9	982.615	13	258230000	982.669	983.949	0.470833	0.950667	#FF0000	0.1	28.6506
	0	0	19	12760.9	912.5	14	1112060000	912.544	913.746	0.252667	0.994333	#FF0000	0.1	28.6506
	0	0	61	12760.9	851.734	15	5081580000	851.768	852.903	0.0171667	1.003	#FF0000	0.1	28.6506
	0	0	63	12760.9	798.564	16	6093270000	798.589	799.666	0.052	1.003	#FF0000	0.1	28.6506
	0	0	74	12760.9	751.649	17	6760490000	751.667	752.692	0.0171667	0.976833	#FF0000	0.1	28.6506
	0	0	44	12760.9	709.946	18	3131090000	709.958	710.937	0.0258333	0.942	#FF0000	0.1	28.6506
	0	0	6	12760.9	672.634	19	331391000	672.639	673.578	0.087	0.968167	#FF0000	0.1	28.6506
bL19	0	0	2	13125.2	1094.77	12	115547000	1094.84	1096.29	0.549333	0.898333	#FF0000	0.1	36.2691
	0	0	12	13125.2	1010.64	13	1007220000	1010.69	1012.05	0.1305	0.994333	#FF0000	0.1	36.2691
	0	0	58	13125.2	938.519	14	5860510000	938.562	939.836	0.0433333	1.003	#FF0000	0.1	36.2691
	0	0	87	13125.2	876.018	15	12401700000	876.052	877.254	0.0171667	1.003	#FF0000	0.1	36.2691
	0	0	98	13125.2	821.33	16	17403300000	821.355	822.495	0.0171667	1.003	#FF0000	0.1	36.2691
	0	0	107	13125.2	773.076	17	22637600000	773.094	774.178	0.0171667	1.003	#FF0000	0.1	36.2691
	0	0	109	13125.2	730.183	18	23354800000	730.195	731.23	0.0171667	1.003	#FF0000	0.1	36.2691
	0	0	103	13125.2	691.805	19	18428900000	691.811	692.802	0.0171667	1.003	#FF0000	0.1	36.2691
	0	0	81	13125.2	657.266	20	10305700000	657.266	658.218	0.0171667	1.003	#FF0000	0.1	36.2691
	0	0	19	13125.2	626.015	21	1359800000	626.011	626.927	0.0781667	0.9855	#FF0000	0.1	36.2691
bL20	0	0	2	13357.6	786.749	17	70099700	786.767	787.851	0.121833	0.837167	#FF0000	0.1	16.8504
	0	0	27	13357.6	743.097	18	1159750000	743.108	744.143	0.0781667	0.915667	#FF0000	0.1	16.8504
	0	0	41	13357.6	704.039	19	2162810000	704.045	705.036	0.0171667	0.994333	#FF0000	0.1	16.8504
	0	0	43	13357.6	668.888	20	2466580000	668.888	669.84	0.0258333	1.003	#FF0000	0.1	16.8504
	0	0	35	13357.6	637.084	21	1812720000	637.079	637.995	0.087	1.003	#FF0000	0.1	16.8504
	0	0	7	13357.6	608.171	22	246290000	608.162	609.046	0.3225	0.680167	#FF0000	0.1	16.8504
bL21	0	0	22	11557.2	964.105	12	995502000	964.089	965.459	0.0433333	1.003	#FF0000	0.1	33.0038
	0	0	70	11557.2	890.021	13	3849130000	889.998	891.278	0.0346667	1.003	#FF0000	0.1	33.0038
	0	0	85	11557.2	826.52	14	6808910000	826.492	827.694	0.0258333	1.003	#FF0000	0.1	33.0038
	0	0	80	11557.2	771.486	15	7058260000	771.453	772.588	0.0346667	1.003	#FF0000	0.1	33.0038
	0	0	76	11557.2	723.331	16	5137910000	723.294	724.371	0.0258333	1.003	#FF0000	0.1	33.0038
	0	0	22	11557.2	680.841	17	783297000	680.8	681.826	0.1305	0.959333	#FF0000	0.1	33.0038
	0	0	2	11557.2	643.073	18	35155300	643.028	644.008	0.0258333	0.313833	#FF0000	0.1	33.0038
uL22	0	0	2	12217.7	1111.71	11	134406000	1111.7	1113.27	0.121833	0.706333	#FF0000	0.1	33.0334
	0	0	38	12217.7	1019.15	12	3741270000	1019.14	1020.59	0.0433333	0.994333	#FF0000	0.1	33.0334
	0	0	103	12217.7	940.834	13	17127800000	940.811	942.167	0.0258333	1.003	#FF0000	0.1	33.0334
	0	0	107	12217.7	873.703	14	24192000000	873.675	874.949	0.0346667	1.003	#FF0000	0.1	33.0334
	0	0	106	12217.7	815.523	15	27937900000	815.49	816.693	0.0171667	1.003	#FF0000	0.1	33.0334
	0	0	111	12217.7	764.616	16	33427200000	764.579	765.719	0.0171667	1.003	#FF0000	0.1	33.0334
	0	0	113	12217.7	719.698	17	35922100000	719.657	720.741	0.0171667	1.003	#FF0000	0.1	33.0334
	0	0	106	12217.7	679.771	18	29229300000	679.726	680.762	0.0171667	1.003	#FF0000	0.1	33.0334
	0	0	99	12217.7	644.046	19	16303000000	643.999	644.991	0.0258333	1.003	#FF0000	0.1	33.0334
	0	0	9	12217.7	611.894	20	652797000	611.845	612.796	0.0695	1.003	#FF0000	0.1	33.0334
uL23	0	0	6	11192.2	1120.23	10	277197000	1120.23	1121.83	0.226333	0.9505	#FF0000	0.1	41.0956
	0	0	84	11192.2	1018.48	11	7871120000	1018.47	1019.95	0.017	0.994167	#FF0000	0.1	41.0956
	0	0	98	11192.2	933.691	12	12361900000	933.675	935.044	0.017	1.00283	#FF0000	0.1	41.0956
	0	0	113	11192.2	861.946	13	16228200000	861.923	863.203	0.017	1.00283	#FF0000	0.1	41.0956
	0	0	111	11192.2	800.45	14	18105200000	800.422	801.624	0.017	1.00283	#FF0000	0.1	41.0956
	0	0	111	11192.2	747.154	15	20050500000	747.121	748.257	0.017	1.00283	#FF0000	0.1	41.0956
	0	0	96	11192.2	700.52	16	14155000000	700.483	701.56	0.017	0.994167	#FF0000	0.1	41.0956
	0	0	87	11192.2	659.372	17	8291570000	659.331	660.357	0.017	1.00283	#FF0000	0.1	41.0956
	0	0	12	11192.2	622.796	18	514516000	622.752	623.732	0.0955	0.924333	#FF0000	0.1	41.0956
uL24	0	0	2	11177.2	1242.92	9	110856000	1242.93	1244.69	0.052	0.436	#FF0000	0.1	50.5039
	0	0	65	11177.2	1118.73	10	7387400000	1118.73	1120.34	0.0258333	0.9855	#FF0000	0.1	50.5039
	0	0	113	11177.2	1017.12	11	24121600000	1017.11	1018.59	0.0171667	1.003	#FF0000	0.1	50.5039
	0	0	112	11177.2	932.444	12	37352200000	932.428	933.797	0.0171667	1.003	#FF0000	0.1	50.5039
	0	0	114	11177.2	860.795	13	51214800000	860.773	862.052	0.0171667	1.003	#FF0000	0.1	50.5039
	0	0	114	11177.2	799.382	14	56914500000	799.354	800.556	0.0171667	1.003	#FF0000	0.1	50.5039
	0	0	114	11177.2	746.157	15	57507000000	746.124	747.259	0.0171667	1.003	#FF0000	0.1	50.5039
	0	0	110	11177.2	699.585	16	43000300000	699.548	700.625	0.0171667	1.003	#FF0000	0.1	50.5039
	0	0	113	11177.2	658.492	17	29214400000	658.451	659.477	0.0171667	0.994333	#FF0000	0.1	50.5039
	0	0	98	11177.2	621.965	18	13132400000	621.921	622.901	0.0258333	0.994333	#FF0000	0.1	50.5039
	0	0	18	11177.2	589.283	19	1329770000	589.236	590.175	0.0695	0.933167	#FF0000	0.1	50.5039
bL25	0	0	1	10686.7	1188.42	9	59882900	1188.43	1190.08	0.950667	0.950667	#FF0000	0.1	48.4938
	0	0	31	10686.7	1069.68	10	2056750000	1069.68	1071.18	0.0258333	0.933167	#FF0000	0.1	48.4938
	0	0	106	10686.7	972.526	11	13770600000	972.517	973.901	0.0171667	1.003	#FF0000	0.1	48.4938
	0	0	106	10686.7	891.566	12	22643400000	891.549	892.835	0.0171667	1.003	#FF0000	0.1	48.4938
	0	0	112	10686.7	823.061	13	32361700000	823.038	824.241	0.0171667	1.003	#FF0000	0.1	48.4938
	0	0	114	10686.7	764.343	14	39727100000	764.315	765.446	0.0171667	1.003	#FF0000	0.1	48.4938
	0	0	114	10686.7	713.454	15	40465200000	713.421	714.49	0.0171667	1.003	#FF0000	0.1	48.4938
	0	0	110	10686.7	668.926	16	30436100000	668.889	669.903	0.0171667	1.003	#FF0000	0.1	48.4938
	0	0	110	10686.7	629.637	17	15922200000	629.596	630.562	0.0171667	1.003	#FF0000	0.1	48.4938
	0	0	8	10686.7	594.713	18	451022000	594.669	595.593	0.1305	0.9245	#FF0000	0.1	48.4938
bL27	10	0	2	8987.83	999.655	9	6255020	999.666	1001.2	0.584167	0.6975	#FF0000	0.1	44.1817
	10	0	24	8987.83	899.79	10	192152000	899.791	901.193	0.0256667	0.898167	#FF0000	0.1	44.1817
	10	0	101	8987.83	818.083	11	1374540000	818.074	819.367	0.017	0.994167	#FF0000	0.1	44.1817
	10	0	106	8987.83	749.993	12	1892620000	749.977	751.179	0.017	0.994167	#FF0000	0.1	44.1817
	10	0	113	8987.83	692.379	13	2359910000	692.356	693.481	0.017	1.00283	#FF0000	0.1	44.1817
	10	0	113	8987.83	642.995	14	2242990000	642.967	644.026	0.017	1.00283	#FF0000	0.1	44.1817
	10	0	94	8987.83	600.196	15	1201490000	600.163	601.165	0.017	0.976667	#FF0000	0.1	44.1817
	10	0	24	8987.83	562.747	16	143695000	562.709	563.661	0.0693333	0.9505	#FF0000	0.1	44.1817
	10	0	2	8987.83	529.703	17	8699360	529.662	530.57	0.496833	0.619	#FF0000	0.1	44.1817
bL28	0	0	4	8869.82	986.542	9	226129000	986.442	988.09	0.505667	0.959333	#FF0000	0.1	55.8044
	0	0	104	8869.82	887.989	10	12403500000	887.889	889.392	0.0171667	1.003	#FF0000	0.1	55.8044
	0	0	114	8869.82	807.354	11	31163700000	807.254	808.639	0.0171667	1.003	#FF0000	0.1	55.8044
	0	0	114	8869.82	740.159	12	55682100000	740.059	741.345	0.0171667	1.003	#FF0000	0.1	55.8044
	0	0	113	8869.82	683.301	13	82043800000	683.201	684.403	0.0171667	1.003	#FF0000	0.1	55.8044
	0	0	114	8869.82	634.566	14	80578300000	634.466	635.596	0.0171667	1.003	#FF0000	0.1	55.8044
	0	0	114	8869.82	592.328	15	60421600000	592.228	593.297	0.0171667	1.003	#FF0000	0.1	55.8044
	0	0	113	8869.82	555.371	16	27285000000	555.271	556.285	0.0171667	1.003	#FF0000	0.1	55.8044
	0	0	69	8869.82	522.761	17	6501530000	522.661	523.628	0.0258333	1.003	#FF0000	0.1	55.8044
uL29	0	0	109	7268.97	1212.5	6	12673000000	1212.4	1214.44	0.0171667	1.003	#FF0000	0.1	54.4038
	0	0	114	7268.97	1039.43	7	80523400000	1039.33	1041.11	0.0171667	1.003	#FF0000	0.1	54.4038
	0	0	114	7268.97	909.629	8	147762000000	909.529	911.107	0.0171667	1.003	#FF0000	0.1	54.4038
	0	0	114	7268.97	808.671	9	192455000000	808.571	809.996	0.0171667	1.003	#FF0000	0.1	54.4038
	0	0	114	7268.97	727.904	10	186128000000	727.804	729.107	0.0171667	1.003	#FF0000	0.1	54.4038
	0	0	114	7268.97	661.823	11	73644200000	661.723	662.925	0.0171667	1.003	#FF0000	0.1	54.4038
	0	0	104	7268.97	606.755	12	12460300000	606.655	607.774	0.0171667	1.003	#FF0000	0.1	54.4038
uL30	0	0	113	6406.6	1068.77	6	11718000000	1068.67	1070.54	0.017	1.00283	#FF0000	0.1	56.2254
	0	0	114	6406.6	916.236	7	34471700000	916.136	917.768	0.017	1.00283	#FF0000	0.1	56.2254
	0	0	114	6406.6	801.832	8	52754000000	801.732	803.185	0.017	1.00283	#FF0000	0.1	56.2254
	0	0	113	6406.6	712.852	9	58671300000	712.752	714.065	0.017	1.00283	#FF0000	0.1	56.2254
	0	0	111	6406.6	641.667	10	31768400000	641.567	642.77	0.017	1.00283	#FF0000	0.1	56.2254
	0	0	114	6406.6	583.425	11	7525840000	583.325	584.437	0.017	1.00283	#FF0000	0.1	56.2254
	0	0	3	6406.6	534.891	12	29133300	534.791	535.826	0.200167	0.776	#FF0000	0.1	56.2254
bL31	0	0	66	7864.9	984.119	8	2171580000	984.019	985.723	0.0171667	1.003	#FF0000	0.1	51.2684
	0	0	110	7864.9	874.885	9	8997240000	874.785	876.321	0.0171667	1.003	#FF0000	0.1	51.2684
	0	0	113	7864.9	787.497	10	17877800000	787.397	788.8	0.0171667	1.003	#FF0000	0.1	51.2684
	0	0	114	7864.9	715.998	11	24883400000	715.898	717.191	0.0171667	1.003	#FF0000	0.1	51.2684
	0	0	110	7864.9	656.415	12	19171100000	656.315	657.518	0.0171667	1.003	#FF0000	0.1	51.2684
	0	0	112	7864.9	605.999	13	9158200000	605.899	607.025	0.0171667	1.003	#FF0000	0.1	51.2684
	0	0	12	7864.9	562.786	14	182530000	562.686	563.745	0.0956667	0.8285	#FF0000	0.1	51.2684
bL32	0	0	88	6311.38	1052.9	6	3878300000	1052.8	1054.67	0.0171667	1.003	#FF0000	0.1	52.6544
	0	0	114	6311.38	902.633	7	21038900000	902.533	904.165	0.0171667	1.003	#FF0000	0.1	52.6544
	0	0	114	6311.38	789.93	8	39814700000	789.83	791.283	0.0171667	1.003	#FF0000	0.1	52.6544
	0	0	114	6311.38	702.272	9	57231300000	702.172	703.486	0.0171667	1.003	#FF0000	0.1	52.6544
	0	0	113	6311.38	632.145	10	55927900000	632.045	633.248	0.0171667	1.003	#FF0000	0.1	52.6544
	0	0	113	6311.38	574.769	11	22301800000	574.669	575.78	0.0171667	1.003	#FF0000	0.1	52.6544
	0	0	55	6311.38	526.956	12	2201730000	526.856	527.891	0.0258333	1.003	#FF0000	0.1	52.6544
bL33	2	0	2	6236.57	1560.15	4	73616100	1560.05	1562.76	0.156833	0.235333	#FF0000	0.1	52.1093
	2	0	114	6236.57	1248.32	5	11075000000	1248.22	1250.43	0.0171667	1.003	#FF0000	0.1	52.1093
	2	0	114	6236.57	1040.44	6	36560800000	1040.34	1042.21	0.0171667	1.003	#FF0000	0.1	52.1093
	2	0	114	6236.57	891.946	7	83864200000	891.846	893.478	0.0171667	1.003	#FF0000	0.1	52.1093
	2	0	114	6236.57	780.578	8	200954000000	780.478	781.931	0.0171667	1.003	#FF0000	0.1	52.1093
	2	0	113	6236.57	693.959	9	319913000000	693.859	695.173	0.0171667	1.003	#FF0000	0.1	52.1093
	2	0	108	6236.57	624.664	10	246532000000	624.564	625.767	0.0171667	1.003	#FF0000	0.1	52.1093
	2	0	113	6236.57	567.968	11	113671000000	567.868	568.979	0.0171667	1.003	#FF0000	0.1	52.1093
	2	0	103	6236.57	520.721	12	20895100000	520.621	521.657	0.0171667	1.003	#FF0000	0.1	52.1093
	2	0	14	6236.57	480.743	13	494019000	480.643	481.614	0.156833	0.968167	#FF0000	0.1	52.1093
bL34	1	0	112	5377.07	897.185	6	9139690000	897.085	898.789	0.0171667	1.003	#FF0000	0.1	54.8999
	1	0	114	5377.07	769.16	7	88554600000	769.06	770.549	0.0171667	1.003	#FF0000	0.1	54.8999
	1	0	114	5377.07	673.141	8	155977000000	673.041	674.369	0.0171667	1.003	#FF0000	0.1	54.8999
	1	0	111	5377.07	598.459	9	187664000000	598.359	599.562	0.0171667	1.003	#FF0000	0.1	54.8999
	1	0	110	5377.07	538.714	10	177273000000	538.614	539.716	0.0171667	1.003	#FF0000	0.1	54.8999
	1	0	112	5377.07	489.832	11	83922700000	489.732	490.752	0.0171667	1.003	#FF0000	0.1	54.8999
	1	0	110	5377.07	449.096	12	23788600000	448.996	449.948	0.0171667	1.003	#FF0000	0.1	54.8999
	1	0	54	5377.07	414.628	13	2577380000	414.528	415.422	0.0171667	0.959333	#FF0000	0.1	54.8999
bL35	0	0	6	7127.21	1019.18	7	172259000	1019.08	1020.86	0.549167	0.994167	#FF0000	0.1	53.0578
	0	0	93	7127.21	891.908	8	6631890000	891.808	893.387	0.017	1.00283	#FF0000	0.1	53.0578
	0	0	114	7127.21	792.919	9	17257500000	792.819	794.245	0.017	1.00283	#FF0000	0.1	53.0578
	0	0	110	7127.21	713.728	10	37462300000	713.628	714.931	0.017	1.00283	#FF0000	0.1	53.0578
	0	0	113	7127.21	648.935	11	49020600000	648.835	650.038	0.017	1.00283	#FF0000	0.1	53.0578
	0	0	113	7127.21	594.941	12	21939100000	594.841	595.96	0.017	1.00283	#FF0000	0.1	53.0578
	0	0	109	7127.21	549.254	13	11098000000	549.154	550.202	0.017	1.00283	#FF0000	0.1	53.0578
	0	0	56	7127.21	510.094	14	3096380000	509.994	510.981	0.0693333	1.00283	#FF0000	0.1	53.0578
	0	0	4	7127.21	476.154	15	96843800	476.054	476.99	0.392167	1.00283	#FF0000	0.1	53.0578
bL36	0	0	66	4361.44	873.296	5	6883240000	873.196	874.799	0.0258333	1.003	#FF0000	0.1	52.3908
	0	0	78	4361.44	727.914	6	52987100000	727.814	729.184	0.0171667	1.003	#FF0000	0.1	52.3908
	0	0	102	4361.44	624.071	7	176018000000	623.971	625.173	0.0171667	1.003	#FF0000	0.1	52.3908
	0	0	112	4361.44	546.188	8	243300000000	546.088	547.165	0.0171667	1.003	#FF0000	0.1	52.3908
	0	0	110	4361.44	485.612	9	103111000000	485.512	486.492	0.0171667	1.003	#FF0000	0.1	52.3908
	0	0	84	4361.44	437.152	10	19178300000	437.052	437.953	0.0171667	1.003	#FF0000	0.1	52.3908
uL3 + 1 methylation	1	0	1	22242.8	1483.86	15	71987300	1484.1	1485.63	0.3835	0.3835	#FF0000	0.1	-72.1083	** monoisotopic molecular weight of methylated uL3 is 22243.8589
	1	0	1	22242.8	1391.18	16	67313100	1391.4	1392.85	0.776167	0.776167	#FF0000	0.1	-72.1083
	1	0	2	22242.8	1309.41	17	196622000	1309.6	1310.98	0.549333	0.706333	#FF0000	0.1	-72.1083
	1	0	1	22242.8	1236.72	18	88719700	1236.9	1238.21	0.601667	0.601667	#FF0000	0.1	-72.1083
	1	0	3	22242.8	1171.68	19	293533000	1171.85	1173.1	0.549333	0.863333	#FF0000	0.1	-72.1083
	1	0	3	22242.8	1113.15	20	312464000	1113.3	1114.5	0.331167	0.846	#FF0000	0.1	-72.1083
	1	0	4	22242.8	1060.19	21	343859000	1060.33	1061.48	0.4185	0.950667	#FF0000	0.1	-72.1083
	1	0	1	22242.8	1012.04	22	105974000	1012.17	1013.28	0.959333	0.959333	#FF0000	0.1	-72.1083
	1	0	2	22242.8	968.087	23	165490000	968.205	969.276	0.689	0.802333	#FF0000	0.1	-72.1083
uL11 + 6 methylation	5	0	1	14817.9	1235.83	12	60361800	1235.9	1237.44	0.0256667	0.0256667	#FF0000	0.1	29.3669
	5	0	50	14817.9	1140.85	13	5290520000	1140.9	1142.33	0.017	0.924333	#FF0000	0.1	29.3669
	5	0	90	14817.9	1059.43	14	13681200000	1059.47	1060.82	0.017	1.00283	#FF0000	0.1	29.3669	** monoisotopic molecular weight of 6 methylated uL3 is 14818.938
	5	0	99	14817.9	988.867	15	17176300000	988.901	990.17	0.0256667	0.994167	#FF0000	0.1	29.3669
	5	0	91	14817.9	927.126	16	15208300000	927.151	928.354	0.017	1.00283	#FF0000	0.1	29.3669
	5	0	86	14817.9	872.649	17	9913340000	872.667	873.81	0.017	0.985333	#FF0000	0.1	29.3669
	5	0	22	14817.9	824.224	18	1470490000	824.235	825.326	0.0955	0.985333	#FF0000	0.1	29.3669
	5	0	1	14817.9	780.897	19	42386900	780.902	781.947	0.994167	0.994167	#FF0000	0.1	29.3669
uL11 + 9 methylation	44	0	9	14859.9	1062.43	14	613710000	1062.47	1063.82	0.052	0.732333	#FF0000	0.1	12.3661	** monoisotopic molecular weight of 9 methylated uL3 is 14860.985
	44	0	45	14859.9	991.669	15	3338680000	991.703	992.972	0.017	0.968	#FF0000	0.1	12.3661
	44	0	30	14859.9	929.753	16	2261760000	929.778	930.981	0.0606667	0.968	#FF0000	0.1	12.3661
	44	0	14	14859.9	875.121	17	832419000	875.139	876.282	0.0693333	0.968	#FF0000	0.1	12.3661
