# Supplementary material for: In vitro reconstitution of the Escherichia coli 70S ribosome with a full set of recombinant ribosomal proteins
Source: J Biochem. 2021 Nov 8;171(2):227–37. doi: 10.1093/jb/mvab121 (PMC8863084; doi:10.1093/jb/mvab121)
Supplement: Web_Material_mvab121 [file web_material_mvab121.zip › jb-21-10-0317-File015__supplementary Data 6.xlsx]

## Sheet: Data6
Abundances (Scaled): F1: Sample, TP50	Abundances (Scaled): F2: Sample, 33P	Abundances (Scaled): F3: Sample, native	Checked	Protein FDR Confidence: Combined	Master	Accession	Description	Exp. q-value: Combined	Sum PEP Score	Coverage [%]	# Peptides	# PSMs	# Unique Peptides	# Protein Groups	# AAs	MW [kDa]	calc. pI	Score Sequest HT: Sequest HT	# Peptides (by Search Engine): Sequest HT	# Razor Peptides	Found in Sample: [S1] F1: Sample, TP50	Found in Sample: [S2] F2: Sample, 33P	Found in Sample: [S3] F3: Sample, native	Modifications
185.8	18.6	95.6	FALSE	Medium	Master Protein	B1X6G3	30S ribosomal protein S17 [OS=Escherichia coli str. K-12 substr. DH10B]	0.026	3.011	12	1	2	1	1	84	9.7	9.6	4.67	1	0	High	Peak Found	High
	Abundances (Scaled): F1: Sample, TP50	Abundances (Scaled): F2: Sample, 33P	Abundances (Scaled): F3: Sample, native	Checked	Confidence	PSM Ambiguity	Sequence	Annotated Sequence	Modifications	Modifications (all possible sites)	Modifications in Master Proteins	Modifications in Master Proteins (all Sites)	Qvality PEP	Qvality q-value	SVM_Score	# Protein Groups	# Proteins	# PSMs	Master Protein Accessions	Master Protein Descriptions	Protein Accessions	Positions in Master Proteins	# Missed Cleavages	Theo. MH+ [Da]	Sequence Length	Abundance: F1: Sample, TP50	Abundance: F2: Sample, 33P	Abundance: F3: Sample, native	Abundances Count: F1: Sample, TP50	Abundances Count: F2: Sample, 33P	Abundances Count: F3: Sample, native	Quan Info	Found in File: [F1]	Found in File: [F2]	Found in File: [F3]	Found in Sample: [S1] F1: Sample, TP50	Found in Sample: [S2] F2: Sample, 33P	Found in Sample: [S3] F3: Sample, native	Found in Sample Group: [S1] F1: Sample, TP50	Found in Sample Group: [S2] F2: Sample, 33P	Found in Sample Group: [S3] F3: Sample, native	Confidence (by Search Engine): Sequest HT	Charge (by Search Engine): Sequest HT	DeltaScore (by Search Engine): Sequest HT	DeltaCn (by Search Engine): Sequest HT	Rank (by Search Engine): Sequest HT	Search Engine Rank (by Search Engine): Sequest HT	Concatenated Rank (by Search Engine): Sequest HT	m/z [Da] (by Search Engine): Sequest HT
	185.8	18.6	95.6	FALSE	High	Unambiguous	SWTLVRVVEK	[K].SWTLVRVVEK.[A]					0.045937	0	0.885	1	1	2	B1X6G3	30S ribosomal protein S17 [OS=Escherichia coli str. K-12 substr. DH10B]	B1X6G3	B1X6G3 [72-81]	0	1216.7	10	9648.87	965.838	4962.03	1	1	1		High	Peak Found	High	High	Peak Found	High	High	Peak Found	High	High	2	0.6087	0	1	1	1	608.856
		Checked	Confidence	Identifying Node Type	Identifying Node	Search ID	Identifying Node No	PSM Ambiguity	Sequence	Annotated Sequence	Modifications	# Protein Groups	# Proteins	Master Protein Accessions	Master Protein Descriptions	Protein Accessions	Protein Descriptions	# Missed Cleavages	Charge	Original Precursor Charge	DeltaScore	DeltaCn	Rank	Search Engine Rank	Concatenated Rank	m/z [Da]	Aligned m/z [Da]	MH+ [Da]	Theo. MH+ [Da]	DeltaM [ppm]	Deltam/z [Da]	Ions Matched	Matched Ions	Total Ions	Intensity	Activation Type	MS Order	Isolation Interference [%]	Ion Inject Time [ms]	RT [min]	First Scan	Last Scan	Master Scan(s)	Spectrum File	File ID	Quan Info	Peptides Matched	XCorr	Percolator q-Value
		FALSE	High	Sequest HT	Sequest HT (A2)	A	2	Unambiguous	SWTLVRVVEK	[K].SWTLVRVVEK.[A]		1	1	B1X6G3	30S ribosomal protein S17 [OS=Escherichia coli str. K-12 substr. DH10B]	B1X6G3	30S ribosomal protein S17 [OS=Escherichia coli str. K-12 substr. DH10B]	0	2	2	0.6087	0	1	1	1	608.856	608.856	1216.7	1216.7	-0.41	-0.00025	0/0	0	0	8893.52	CID (Collision Induced Dissociation)	MS2	48.8557	100	36.9156	5997	5997	5996	191004_aoyama_18.raw	F3		3	2.53	0
		FALSE	High	Sequest HT	Sequest HT (A2)	A	2	Unambiguous	SWTLVRVVEK	[K].SWTLVRVVEK.[A]		1	1	B1X6G3	30S ribosomal protein S17 [OS=Escherichia coli str. K-12 substr. DH10B]	B1X6G3	30S ribosomal protein S17 [OS=Escherichia coli str. K-12 substr. DH10B]	0	2	2	0.8318	0	1	1	1	608.857	608.856	1216.71	1216.7	0.97	0.00059	0/0	0	0	7532.12	CID (Collision Induced Dissociation)	MS2	39.1768	100	36.8945	4678	4678	4677	191004_aoyama_14.raw	F1		2	2.14	0.0006425
35.4	26.4	238.2	FALSE	High	Master Protein	B1X6G7	30S ribosomal protein S19 [OS=Escherichia coli str. K-12 substr. DH10B]	0	4.84	12	1	1	1	1	92	10.4	10.52	2.26	1	0	Peak Found	Peak Found	High
	Abundances (Scaled): F1: Sample, TP50	Abundances (Scaled): F2: Sample, 33P	Abundances (Scaled): F3: Sample, native	Checked	Confidence	PSM Ambiguity	Sequence	Annotated Sequence	Modifications	Modifications (all possible sites)	Modifications in Master Proteins	Modifications in Master Proteins (all Sites)	Qvality PEP	Qvality q-value	SVM_Score	# Protein Groups	# Proteins	# PSMs	Master Protein Accessions	Master Protein Descriptions	Protein Accessions	Positions in Master Proteins	# Missed Cleavages	Theo. MH+ [Da]	Sequence Length	Abundance: F1: Sample, TP50	Abundance: F2: Sample, 33P	Abundance: F3: Sample, native	Abundances Count: F1: Sample, TP50	Abundances Count: F2: Sample, 33P	Abundances Count: F3: Sample, native	Quan Info	Found in File: [F1]	Found in File: [F2]	Found in File: [F3]	Found in Sample: [S1] F1: Sample, TP50	Found in Sample: [S2] F2: Sample, 33P	Found in Sample: [S3] F3: Sample, native	Found in Sample Group: [S1] F1: Sample, TP50	Found in Sample Group: [S2] F2: Sample, 33P	Found in Sample Group: [S3] F3: Sample, native	Confidence (by Search Engine): Sequest HT	Charge (by Search Engine): Sequest HT	DeltaScore (by Search Engine): Sequest HT	DeltaCn (by Search Engine): Sequest HT	Rank (by Search Engine): Sequest HT	Search Engine Rank (by Search Engine): Sequest HT	Concatenated Rank (by Search Engine): Sequest HT	m/z [Da] (by Search Engine): Sequest HT
	35.4	26.4	238.2	FALSE	High	Unambiguous	KGPFIDLHLLK	[K].KGPFIDLHLLK.[K]					0.00317594	0	1.689	1	1	1	B1X6G7	30S ribosomal protein S19 [OS=Escherichia coli str. K-12 substr. DH10B]	B1X6G7	B1X6G7 [7-17]	1	1280.77	11	273.055	203.22	1834.91	1	1	1		Peak Found	Peak Found	High	Peak Found	Peak Found	High	Peak Found	Peak Found	High	High	3	0.6504	0	1	1	1	427.596
		Checked	Confidence	Identifying Node Type	Identifying Node	Search ID	Identifying Node No	PSM Ambiguity	Sequence	Annotated Sequence	Modifications	# Protein Groups	# Proteins	Master Protein Accessions	Master Protein Descriptions	Protein Accessions	Protein Descriptions	# Missed Cleavages	Charge	Original Precursor Charge	DeltaScore	DeltaCn	Rank	Search Engine Rank	Concatenated Rank	m/z [Da]	Aligned m/z [Da]	MH+ [Da]	Theo. MH+ [Da]	DeltaM [ppm]	Deltam/z [Da]	Ions Matched	Matched Ions	Total Ions	Intensity	Activation Type	MS Order	Isolation Interference [%]	Ion Inject Time [ms]	RT [min]	First Scan	Last Scan	Master Scan(s)	Spectrum File	File ID	Quan Info	Peptides Matched	XCorr	Percolator q-Value
		FALSE	High	Sequest HT	Sequest HT (A2)	A	2	Unambiguous	KGPFIDLHLLK	[K].KGPFIDLHLLK.[K]		1	1	B1X6G7	30S ribosomal protein S19 [OS=Escherichia coli str. K-12 substr. DH10B]	B1X6G7	30S ribosomal protein S19 [OS=Escherichia coli str. K-12 substr. DH10B]	1	3	3	0.6504	0	1	1	1	427.596	427.596	1280.77	1280.77	0.01	1e-05	0/0	0	0	4519.02	CID (Collision Induced Dissociation)	MS2	10.3172	100	41.59	6994	6994	6993	191004_aoyama_18.raw	F3		2	2.26	0
159.3	11.4	129.4	FALSE	High	Master Protein	P02358	30S ribosomal protein S6 [OS=Escherichia coli K-12]	0	5.346	8	1	3	1	1	135	15.7	5	4.96	1	0	High	High	High
	Abundances (Scaled): F1: Sample, TP50	Abundances (Scaled): F2: Sample, 33P	Abundances (Scaled): F3: Sample, native	Checked	Confidence	PSM Ambiguity	Sequence	Annotated Sequence	Modifications	Modifications (all possible sites)	Modifications in Master Proteins	Modifications in Master Proteins (all Sites)	Qvality PEP	Qvality q-value	SVM_Score	# Protein Groups	# Proteins	# PSMs	Master Protein Accessions	Master Protein Descriptions	Protein Accessions	Positions in Master Proteins	# Missed Cleavages	Theo. MH+ [Da]	Sequence Length	Abundance: F1: Sample, TP50	Abundance: F2: Sample, 33P	Abundance: F3: Sample, native	Abundances Count: F1: Sample, TP50	Abundances Count: F2: Sample, 33P	Abundances Count: F3: Sample, native	Quan Info	Found in File: [F1]	Found in File: [F2]	Found in File: [F3]	Found in Sample: [S1] F1: Sample, TP50	Found in Sample: [S2] F2: Sample, 33P	Found in Sample: [S3] F3: Sample, native	Found in Sample Group: [S1] F1: Sample, TP50	Found in Sample Group: [S2] F2: Sample, 33P	Found in Sample Group: [S3] F3: Sample, native	Confidence (by Search Engine): Sequest HT	Charge (by Search Engine): Sequest HT	DeltaScore (by Search Engine): Sequest HT	DeltaCn (by Search Engine): Sequest HT	Rank (by Search Engine): Sequest HT	Search Engine Rank (by Search Engine): Sequest HT	Concatenated Rank (by Search Engine): Sequest HT	m/z [Da] (by Search Engine): Sequest HT
	159.3	11.4	129.4	FALSE	High	Unambiguous	HAVTEASPMVK	[K].HAVTEASPMVK.[A]					0.0015177	0	1.91	1	2	3	P02358	30S ribosomal protein S6 [OS=Escherichia coli K-12]	B1XDV1; P02358	P02358 [94-104]	0	1169.6	11	5336.94	380.332	4333.82	1	1	1		High	High	High	High	High	High	High	High	High	High	2	0.9901	0	1	1	1	585.304
		Checked	Confidence	Identifying Node Type	Identifying Node	Search ID	Identifying Node No	PSM Ambiguity	Sequence	Annotated Sequence	Modifications	# Protein Groups	# Proteins	Master Protein Accessions	Master Protein Descriptions	Protein Accessions	Protein Descriptions	# Missed Cleavages	Charge	Original Precursor Charge	DeltaScore	DeltaCn	Rank	Search Engine Rank	Concatenated Rank	m/z [Da]	Aligned m/z [Da]	MH+ [Da]	Theo. MH+ [Da]	DeltaM [ppm]	Deltam/z [Da]	Ions Matched	Matched Ions	Total Ions	Intensity	Activation Type	MS Order	Isolation Interference [%]	Ion Inject Time [ms]	RT [min]	First Scan	Last Scan	Master Scan(s)	Spectrum File	File ID	Quan Info	Peptides Matched	XCorr	Percolator q-Value
		FALSE	High	Sequest HT	Sequest HT (A2)	A	2	Unambiguous	HAVTEASPMVK	[K].HAVTEASPMVK.[A]		1	2	P02358	30S ribosomal protein S6 [OS=Escherichia coli K-12]	B1XDV1; P02358	30S ribosomal protein S6 [OS=Escherichia coli str. K-12 substr. DH10B]; 30S ribosomal protein S6 [OS=Escherichia coli K-12]	0	2	2	0.9901	0	1	1	1	585.304	585.304	1169.6	1169.6	1.58	0.00092	0/0	0	0	2475.03	CID (Collision Induced Dissociation)	MS2	7.19652	100	17.9614	2016	2016	2010	191004_aoyama_18.raw	F3		2	3.02	0
		FALSE	High	Sequest HT	Sequest HT (A2)	A	2	Unambiguous	HAVTEASPMVK	[K].HAVTEASPMVK.[A]		1	2	P02358	30S ribosomal protein S6 [OS=Escherichia coli K-12]	B1XDV1; P02358	30S ribosomal protein S6 [OS=Escherichia coli str. K-12 substr. DH10B]; 30S ribosomal protein S6 [OS=Escherichia coli K-12]	0	2	2	1	0	1	1	1	585.303	585.303	1169.6	1169.6	0.01	0	0/0	0	0	2244.82	CID (Collision Induced Dissociation)	MS2	8.08019	100	17.9406	1595	1595	1592	191004_aoyama_14.raw	F1		2	1.94	0
		FALSE	High	Sequest HT	Sequest HT (A2)	A	2	Unambiguous	HAVTEASPMVK	[K].HAVTEASPMVK.[A]		1	2	P02358	30S ribosomal protein S6 [OS=Escherichia coli K-12]	B1XDV1; P02358	30S ribosomal protein S6 [OS=Escherichia coli str. K-12 substr. DH10B]; 30S ribosomal protein S6 [OS=Escherichia coli K-12]	0	2	2	1	0	1	1	1	585.302	585.302	1169.6	1169.6	-1.03	-0.0006	0/0	0	0	1081.75	CID (Collision Induced Dissociation)	MS2	13.9781	100	17.9872	1817	1817	1816	191004_aoyama_16.raw	F2		1	1.08	0.002685
		300	FALSE	High	Master Protein	P02359	30S ribosomal protein S7 [OS=Escherichia coli K-12]	0	6.502	12	1	2	1	1	179	20	10.36	8.09	1	0	Not Found	Not Found	High
	Abundances (Scaled): F1: Sample, TP50	Abundances (Scaled): F2: Sample, 33P	Abundances (Scaled): F3: Sample, native	Checked	Confidence	PSM Ambiguity	Sequence	Annotated Sequence	Modifications	Modifications (all possible sites)	Modifications in Master Proteins	Modifications in Master Proteins (all Sites)	Qvality PEP	Qvality q-value	SVM_Score	# Protein Groups	# Proteins	# PSMs	Master Protein Accessions	Master Protein Descriptions	Protein Accessions	Positions in Master Proteins	# Missed Cleavages	Theo. MH+ [Da]	Sequence Length	Abundance: F1: Sample, TP50	Abundance: F2: Sample, 33P	Abundance: F3: Sample, native	Abundances Count: F1: Sample, TP50	Abundances Count: F2: Sample, 33P	Abundances Count: F3: Sample, native	Quan Info	Found in File: [F1]	Found in File: [F2]	Found in File: [F3]	Found in Sample: [S1] F1: Sample, TP50	Found in Sample: [S2] F2: Sample, 33P	Found in Sample: [S3] F3: Sample, native	Found in Sample Group: [S1] F1: Sample, TP50	Found in Sample Group: [S2] F2: Sample, 33P	Found in Sample Group: [S3] F3: Sample, native	Confidence (by Search Engine): Sequest HT	Charge (by Search Engine): Sequest HT	DeltaScore (by Search Engine): Sequest HT	DeltaCn (by Search Engine): Sequest HT	Rank (by Search Engine): Sequest HT	Search Engine Rank (by Search Engine): Sequest HT	Concatenated Rank (by Search Engine): Sequest HT	m/z [Da] (by Search Engine): Sequest HT
			300	FALSE	High	Unambiguous	SMALRLANELSDAAENKGTAVK	[K].SMALRLANELSDAAENKGTAVK.[K]					0.000281555	0	2.414	1	1	2	P02359	30S ribosomal protein S7 [OS=Escherichia coli K-12]	P02359	P02359 [115-136]	1	2289.19	22			1704.27			1		Not Found	Not Found	High	Not Found	Not Found	High	Not Found	Not Found	High	High	3	0.8009	0	1	1	1	763.733
		Checked	Confidence	Identifying Node Type	Identifying Node	Search ID	Identifying Node No	PSM Ambiguity	Sequence	Annotated Sequence	Modifications	# Protein Groups	# Proteins	Master Protein Accessions	Master Protein Descriptions	Protein Accessions	Protein Descriptions	# Missed Cleavages	Charge	Original Precursor Charge	DeltaScore	DeltaCn	Rank	Search Engine Rank	Concatenated Rank	m/z [Da]	Aligned m/z [Da]	MH+ [Da]	Theo. MH+ [Da]	DeltaM [ppm]	Deltam/z [Da]	Ions Matched	Matched Ions	Total Ions	Intensity	Activation Type	MS Order	Isolation Interference [%]	Ion Inject Time [ms]	RT [min]	First Scan	Last Scan	Master Scan(s)	Spectrum File	File ID	Quan Info	Peptides Matched	XCorr	Percolator q-Value
		FALSE	High	Sequest HT	Sequest HT (A2)	A	2	Unambiguous	SMALRLANELSDAAENKGTAVK	[K].SMALRLANELSDAAENKGTAVK.[K]		1	1	P02359	30S ribosomal protein S7 [OS=Escherichia coli K-12]	P02359	30S ribosomal protein S7 [OS=Escherichia coli K-12]	1	3	3	0.8009	0	1	1	1	763.733	763.733	2289.18	2289.19	-1.36	-0.00104	0/0	0	0	4197.97	CID (Collision Induced Dissociation)	MS2	19.8854	100	43.0862	7277	7277	7275	191004_aoyama_18.raw	F3		9	4.62	0
		FALSE	High	Sequest HT	Sequest HT (A2)	A	2	Unambiguous	SMALRLANELSDAAENKGTAVK	[K].SMALRLANELSDAAENKGTAVK.[K]		1	1	P02359	30S ribosomal protein S7 [OS=Escherichia coli K-12]	P02359	30S ribosomal protein S7 [OS=Escherichia coli K-12]	1	3	3	0.8847	0	1	1	1	763.733	763.733	2289.18	2289.19	-0.8	-0.00061	0/0	0	0	4462.62	CID (Collision Induced Dissociation)	MS2	0	100	43.0522	7271	7271	7267	191004_aoyama_18.raw	F3		9	3.47	0
75.9	104.6	119.5	FALSE	High	Master Protein	P0A7L0	50S ribosomal protein L1 [OS=Escherichia coli K-12]	0	100.708	46	13	737	13	1	234	24.7	9.64	762.36	13	0	High	High	High
	Abundances (Scaled): F1: Sample, TP50	Abundances (Scaled): F2: Sample, 33P	Abundances (Scaled): F3: Sample, native	Checked	Confidence	PSM Ambiguity	Sequence	Annotated Sequence	Modifications	Modifications (all possible sites)	Modifications in Master Proteins	Modifications in Master Proteins (all Sites)	Qvality PEP	Qvality q-value	SVM_Score	# Protein Groups	# Proteins	# PSMs	Master Protein Accessions	Master Protein Descriptions	Protein Accessions	Positions in Master Proteins	# Missed Cleavages	Theo. MH+ [Da]	Sequence Length	Abundance: F1: Sample, TP50	Abundance: F2: Sample, 33P	Abundance: F3: Sample, native	Abundances Count: F1: Sample, TP50	Abundances Count: F2: Sample, 33P	Abundances Count: F3: Sample, native	Quan Info	Found in File: [F1]	Found in File: [F2]	Found in File: [F3]	Found in Sample: [S1] F1: Sample, TP50	Found in Sample: [S2] F2: Sample, 33P	Found in Sample: [S3] F3: Sample, native	Found in Sample Group: [S1] F1: Sample, TP50	Found in Sample Group: [S2] F2: Sample, 33P	Found in Sample Group: [S3] F3: Sample, native	Confidence (by Search Engine): Sequest HT	Charge (by Search Engine): Sequest HT	DeltaScore (by Search Engine): Sequest HT	DeltaCn (by Search Engine): Sequest HT	Rank (by Search Engine): Sequest HT	Search Engine Rank (by Search Engine): Sequest HT	Concatenated Rank (by Search Engine): Sequest HT	m/z [Da] (by Search Engine): Sequest HT
		77.8	222.2	FALSE	High	Unambiguous	VDATKQYDINEAIALLKELATAK	[K].VDATKQYDINEAIALLKELATAK.[F]					0.0183445	0	1.163	1	1	3	P0A7L0	50S ribosomal protein L1 [OS=Escherichia coli K-12]	P0A7L0	P0A7L0 [15-37]	2	2518.38	23		508.781	1451.95		1	1		Not Found	High	High	Not Found	High	High	Not Found	High	High	High	3	0.7991	0	1	1	1	840.131
		Checked	Confidence	Identifying Node Type	Identifying Node	Search ID	Identifying Node No	PSM Ambiguity	Sequence	Annotated Sequence	Modifications	# Protein Groups	# Proteins	Master Protein Accessions	Master Protein Descriptions	Protein Accessions	Protein Descriptions	# Missed Cleavages	Charge	Original Precursor Charge	DeltaScore	DeltaCn	Rank	Search Engine Rank	Concatenated Rank	m/z [Da]	Aligned m/z [Da]	MH+ [Da]	Theo. MH+ [Da]	DeltaM [ppm]	Deltam/z [Da]	Ions Matched	Matched Ions	Total Ions	Intensity	Activation Type	MS Order	Isolation Interference [%]	Ion Inject Time [ms]	RT [min]	First Scan	Last Scan	Master Scan(s)	Spectrum File	File ID	Quan Info	Peptides Matched	XCorr	Percolator q-Value
		FALSE	High	Sequest HT	Sequest HT (A2)	A	2	Unambiguous	VDATKQYDINEAIALLKELATAK	[K].VDATKQYDINEAIALLKELATAK.[F]		1	1	P0A7L0	50S ribosomal protein L1 [OS=Escherichia coli K-12]	P0A7L0	50S ribosomal protein L1 [OS=Escherichia coli K-12]	2	3	3	0.8353	0	1	1	1	840.13	840.13	2518.38	2518.38	-0.25	-0.00021	0/0	0	0	1778.3	CID (Collision Induced Dissociation)	MS2	56.4777	100	66.0589	10787	10787	10778	191004_aoyama_16.raw	F2		8	1.7	0
		FALSE	High	Sequest HT	Sequest HT (A2)	A	2	Unambiguous	VDATKQYDINEAIALLKELATAK	[K].VDATKQYDINEAIALLKELATAK.[F]		1	1	P0A7L0	50S ribosomal protein L1 [OS=Escherichia coli K-12]	P0A7L0	50S ribosomal protein L1 [OS=Escherichia coli K-12]	2	3	3	0.6467	0	1	1	1	840.13	840.13	2518.38	2518.38	-0.15	-0.00013	0/0	0	0	3911.84	CID (Collision Induced Dissociation)	MS2	45.95	100	66.0805	11865	11865	11864	191004_aoyama_18.raw	F3		8	1.84	0
		FALSE	High	Sequest HT	Sequest HT (A2)	A	2	Unambiguous	VDATKQYDINEAIALLKELATAK	[K].VDATKQYDINEAIALLKELATAK.[F]		1	1	P0A7L0	50S ribosomal protein L1 [OS=Escherichia coli K-12]	P0A7L0	50S ribosomal protein L1 [OS=Escherichia coli K-12]	2	3	3	0.7991	0	1	1	1	840.131	840.131	2518.38	2518.38	1.38	0.00116	0/0	0	0	4873.12	CID (Collision Induced Dissociation)	MS2	76.6833	100	66.0191	11852	11852	11850	191004_aoyama_18.raw	F3		7	2.14	0
	38.9	89.5	171.6	FALSE	High	Unambiguous	VDATKQYDINEAIALLK	[K].VDATKQYDINEAIALLK.[E]					0.000416311	0	2.297	1	1	4	P0A7L0	50S ribosomal protein L1 [OS=Escherichia coli K-12]	P0A7L0	P0A7L0 [15-31]	1	1905.03	17	1680.88	3868.88	7420.11	2	1	2		High	High	High	High	High	High	High	High	High	High	3	0.705	0	1	1	1	635.682
		Checked	Confidence	Identifying Node Type	Identifying Node	Search ID	Identifying Node No	PSM Ambiguity	Sequence	Annotated Sequence	Modifications	# Protein Groups	# Proteins	Master Protein Accessions	Master Protein Descriptions	Protein Accessions	Protein Descriptions	# Missed Cleavages	Charge	Original Precursor Charge	DeltaScore	DeltaCn	Rank	Search Engine Rank	Concatenated Rank	m/z [Da]	Aligned m/z [Da]	MH+ [Da]	Theo. MH+ [Da]	DeltaM [ppm]	Deltam/z [Da]	Ions Matched	Matched Ions	Total Ions	Intensity	Activation Type	MS Order	Isolation Interference [%]	Ion Inject Time [ms]	RT [min]	First Scan	Last Scan	Master Scan(s)	Spectrum File	File ID	Quan Info	Peptides Matched	XCorr	Percolator q-Value
		FALSE	High	Sequest HT	Sequest HT (A2)	A	2	Unambiguous	VDATKQYDINEAIALLK	[K].VDATKQYDINEAIALLK.[E]		1	1	P0A7L0	50S ribosomal protein L1 [OS=Escherichia coli K-12]	P0A7L0	50S ribosomal protein L1 [OS=Escherichia coli K-12]	1	3	3	0.7391	0	1	1	1	635.682	635.682	1905.03	1905.03	-1.03	-0.00066	0/0	0	0	2802.85	CID (Collision Induced Dissociation)	MS2	44.1139	100	51.4231	8068	8068	8064	191004_aoyama_16.raw	F2		14	2.07	0
		FALSE	High	Sequest HT	Sequest HT (A2)	A	2	Unambiguous	VDATKQYDINEAIALLK	[K].VDATKQYDINEAIALLK.[E]		1	1	P0A7L0	50S ribosomal protein L1 [OS=Escherichia coli K-12]	P0A7L0	50S ribosomal protein L1 [OS=Escherichia coli K-12]	1	3	3	0.705	0	1	1	1	635.682	635.682	1905.03	1905.03	-0.62	-0.00039	0/0	0	0	7057.26	CID (Collision Induced Dissociation)	MS2	24.7379	100	51.4449	8929	8929	8926	191004_aoyama_18.raw	F3		12	3.39	0
		FALSE	High	Sequest HT	Sequest HT (A2)	A	2	Unambiguous	VDATKQYDINEAIALLK	[K].VDATKQYDINEAIALLK.[E]		1	1	P0A7L0	50S ribosomal protein L1 [OS=Escherichia coli K-12]	P0A7L0	50S ribosomal protein L1 [OS=Escherichia coli K-12]	1	3	3	0.2404	0	1	1	1	635.682	635.682	1905.03	1905.03	-0.57	-0.00036	0/0	0	0	3048.11	CID (Collision Induced Dissociation)	MS2	30.2276	100	51.4527	6914	6914	6910	191004_aoyama_14.raw	F1		12	1.83	0
		FALSE	High	Sequest HT	Sequest HT (A2)	A	2	Unambiguous	VDATKQYDINEAIALLK	[K].VDATKQYDINEAIALLK.[E]		1	1	P0A7L0	50S ribosomal protein L1 [OS=Escherichia coli K-12]	P0A7L0	50S ribosomal protein L1 [OS=Escherichia coli K-12]	1	2	2	0.0526	0	1	1	1	953.018	953.018	1905.03	1905.03	-1.63	-0.00156	0/0	0	0	658.295	CID (Collision Induced Dissociation)	MS2	10.1062	100	51.5631	8955	8955	8948	191004_aoyama_18.raw	F3		16	1.14	0.0006425
			300	FALSE	High	Unambiguous	QYDINEAIALLKELATAK	[K].QYDINEAIALLKELATAK.[F]					0.00347569	0	1.662	1	1	1	P0A7L0	50S ribosomal protein L1 [OS=Escherichia coli K-12]	P0A7L0	P0A7L0 [20-37]	1	2004.1	18			1846.09			1		Not Found	Not Found	High	Not Found	Not Found	High	Not Found	Not Found	High	High	3	0.6667	0	1	1	1	668.704
		Checked	Confidence	Identifying Node Type	Identifying Node	Search ID	Identifying Node No	PSM Ambiguity	Sequence	Annotated Sequence	Modifications	# Protein Groups	# Proteins	Master Protein Accessions	Master Protein Descriptions	Protein Accessions	Protein Descriptions	# Missed Cleavages	Charge	Original Precursor Charge	DeltaScore	DeltaCn	Rank	Search Engine Rank	Concatenated Rank	m/z [Da]	Aligned m/z [Da]	MH+ [Da]	Theo. MH+ [Da]	DeltaM [ppm]	Deltam/z [Da]	Ions Matched	Matched Ions	Total Ions	Intensity	Activation Type	MS Order	Isolation Interference [%]	Ion Inject Time [ms]	RT [min]	First Scan	Last Scan	Master Scan(s)	Spectrum File	File ID	Quan Info	Peptides Matched	XCorr	Percolator q-Value
		FALSE	High	Sequest HT	Sequest HT (A2)	A	2	Unambiguous	QYDINEAIALLKELATAK	[K].QYDINEAIALLKELATAK.[F]		1	1	P0A7L0	50S ribosomal protein L1 [OS=Escherichia coli K-12]	P0A7L0	50S ribosomal protein L1 [OS=Escherichia coli K-12]	1	3	3	0.6667	0	1	1	1	668.704	668.704	2004.1	2004.1	-1.53	-0.00102	0/0	0	0	4212.87	CID (Collision Induced Dissociation)	MS2	55.3834	100	69.3612	12580	12580	12579	191004_aoyama_18.raw	F3		7	2.79	0
	21.6	89.9	188.4	FALSE	High	Unambiguous	QYDINEAIALLK	[K].QYDINEAIALLK.[E]					0.0254707	0	1.064	1	1	3	P0A7L0	50S ribosomal protein L1 [OS=Escherichia coli K-12]	P0A7L0	P0A7L0 [20-31]	0	1390.76	12	3813.48	15844.7	33196.1	1	1	1		High	High	High	High	High	High	High	High	High	High	2	0.8168	0	1	1	1	695.883
		Checked	Confidence	Identifying Node Type	Identifying Node	Search ID	Identifying Node No	PSM Ambiguity	Sequence	Annotated Sequence	Modifications	# Protein Groups	# Proteins	Master Protein Accessions	Master Protein Descriptions	Protein Accessions	Protein Descriptions	# Missed Cleavages	Charge	Original Precursor Charge	DeltaScore	DeltaCn	Rank	Search Engine Rank	Concatenated Rank	m/z [Da]	Aligned m/z [Da]	MH+ [Da]	Theo. MH+ [Da]	DeltaM [ppm]	Deltam/z [Da]	Ions Matched	Matched Ions	Total Ions	Intensity	Activation Type	MS Order	Isolation Interference [%]	Ion Inject Time [ms]	RT [min]	First Scan	Last Scan	Master Scan(s)	Spectrum File	File ID	Quan Info	Peptides Matched	XCorr	Percolator q-Value
		FALSE	High	Sequest HT	Sequest HT (A2)	A	2	Unambiguous	QYDINEAIALLK	[K].QYDINEAIALLK.[E]		1	1	P0A7L0	50S ribosomal protein L1 [OS=Escherichia coli K-12]	P0A7L0	50S ribosomal protein L1 [OS=Escherichia coli K-12]	0	2	2	0.8168	0	1	1	1	695.883	695.883	1390.76	1390.76	0.62	0.00043	0/0	0	0	5987.34	CID (Collision Induced Dissociation)	MS2	59.6581	100	54.6857	8654	8654	8652	191004_aoyama_16.raw	F2		8	1.91	0
		FALSE	High	Sequest HT	Sequest HT (A2)	A	2	Unambiguous	QYDINEAIALLK	[K].QYDINEAIALLK.[E]		1	1	P0A7L0	50S ribosomal protein L1 [OS=Escherichia coli K-12]	P0A7L0	50S ribosomal protein L1 [OS=Escherichia coli K-12]	0	2	2	0.7143	0	1	1	1	695.883	695.883	1390.76	1390.76	0.07	5e-05	0/0	0	0	3755.93	CID (Collision Induced Dissociation)	MS2	66.3757	100	54.6835	9570	9570	9567	191004_aoyama_18.raw	F3		8	1.89	0
		FALSE	High	Sequest HT	Sequest HT (A2)	A	2	Unambiguous	QYDINEAIALLK	[K].QYDINEAIALLK.[E]		1	1	P0A7L0	50S ribosomal protein L1 [OS=Escherichia coli K-12]	P0A7L0	50S ribosomal protein L1 [OS=Escherichia coli K-12]	0	2	2	0.7661	0	1	1	1	695.882	695.882	1390.76	1390.76	-0.15	-0.0001	0/0	0	0	2233.27	CID (Collision Induced Dissociation)	MS2	56.468	100	54.7144	7390	7390	7388	191004_aoyama_14.raw	F1		8	1.24	0.005001
	43.1	85.1	171.8	FALSE	High	Unambiguous	AAGAELVGMEDLADQIKK	[K].AAGAELVGMEDLADQIKK.[G]					0.000183542	0	2.542	1	1	1	P0A7L0	50S ribosomal protein L1 [OS=Escherichia coli K-12]	P0A7L0	P0A7L0 [89-106]	1	1858.96	18	286.718	566.192	1143.13	1	1	1		Peak Found	Peak Found	High	Peak Found	Peak Found	High	Peak Found	Peak Found	High	High	2	0.6617	0	1	1	1	929.983
		Checked	Confidence	Identifying Node Type	Identifying Node	Search ID	Identifying Node No	PSM Ambiguity	Sequence	Annotated Sequence	Modifications	# Protein Groups	# Proteins	Master Protein Accessions	Master Protein Descriptions	Protein Accessions	Protein Descriptions	# Missed Cleavages	Charge	Original Precursor Charge	DeltaScore	DeltaCn	Rank	Search Engine Rank	Concatenated Rank	m/z [Da]	Aligned m/z [Da]	MH+ [Da]	Theo. MH+ [Da]	DeltaM [ppm]	Deltam/z [Da]	Ions Matched	Matched Ions	Total Ions	Intensity	Activation Type	MS Order	Isolation Interference [%]	Ion Inject Time [ms]	RT [min]	First Scan	Last Scan	Master Scan(s)	Spectrum File	File ID	Quan Info	Peptides Matched	XCorr	Percolator q-Value
		FALSE	High	Sequest HT	Sequest HT (A2)	A	2	Unambiguous	AAGAELVGMEDLADQIKK	[K].AAGAELVGMEDLADQIKK.[G]		1	1	P0A7L0	50S ribosomal protein L1 [OS=Escherichia coli K-12]	P0A7L0	50S ribosomal protein L1 [OS=Escherichia coli K-12]	1	2	2	0.6617	0	1	1	1	929.983	929.983	1858.96	1858.96	0.71	0.00066	0/0	0	0	1577.18	CID (Collision Induced Dissociation)	MS2	19.472	100	46.9197	8028	8028	8023	191004_aoyama_18.raw	F3		9	2.66	0
	88.9	111.1	100	FALSE	High	Unambiguous	AAGAELVGMEDLADQIK	[K].AAGAELVGMEDLADQIK.[K]	1xOxidation [M9]	1xOxidation [M9]			3.05668e-06	0	3.767	1	1	16	P0A7L0	50S ribosomal protein L1 [OS=Escherichia coli K-12]	P0A7L0	P0A7L0 [89-105]	0	1746.86	17	39958	49974.3	44965.6	3	3	3		High	High	High	High	High	High	High	High	High	High	2	0.821	0	1	1	1	873.932
		Checked	Confidence	Identifying Node Type	Identifying Node	Search ID	Identifying Node No	PSM Ambiguity	Sequence	Annotated Sequence	Modifications	# Protein Groups	# Proteins	Master Protein Accessions	Master Protein Descriptions	Protein Accessions	Protein Descriptions	# Missed Cleavages	Charge	Original Precursor Charge	DeltaScore	DeltaCn	Rank	Search Engine Rank	Concatenated Rank	m/z [Da]	Aligned m/z [Da]	MH+ [Da]	Theo. MH+ [Da]	DeltaM [ppm]	Deltam/z [Da]	Ions Matched	Matched Ions	Total Ions	Intensity	Activation Type	MS Order	Isolation Interference [%]	Ion Inject Time [ms]	RT [min]	First Scan	Last Scan	Master Scan(s)	Spectrum File	File ID	Quan Info	Peptides Matched	XCorr	Percolator q-Value
		FALSE	High	Sequest HT	Sequest HT (A2)	A	2	Unambiguous	AAGAELVGMEDLADQIK	[K].AAGAELVGmEDLADQIK.[K]	M9(Oxidation)	1	1	P0A7L0	50S ribosomal protein L1 [OS=Escherichia coli K-12]	P0A7L0	50S ribosomal protein L1 [OS=Escherichia coli K-12]	0	2	2	0.9655	0	1	1	1	873.933	873.933	1746.86	1746.86	0.2	0.00017	0/0	0	0	779.331	CID (Collision Induced Dissociation)	MS2	13.2835	100	44.6785	6862	6862	6859	191004_aoyama_16.raw	F2		5	1.45	0
		FALSE	High	Sequest HT	Sequest HT (A2)	A	2	Unambiguous	AAGAELVGMEDLADQIK	[K].AAGAELVGmEDLADQIK.[K]	M9(Oxidation)	1	1	P0A7L0	50S ribosomal protein L1 [OS=Escherichia coli K-12]	P0A7L0	50S ribosomal protein L1 [OS=Escherichia coli K-12]	0	2	2	0.9319	0	1	1	1	873.932	873.932	1746.86	1746.86	-0.68	-0.00059	0/0	0	0	2573.59	CID (Collision Induced Dissociation)	MS2	0	100	39.7606	5981	5981	5979	191004_aoyama_16.raw	F2		5	4.26	0
		FALSE	High	Sequest HT	Sequest HT (A2)	A	2	Unambiguous	AAGAELVGMEDLADQIK	[K].AAGAELVGmEDLADQIK.[K]	M9(Oxidation)	1	1	P0A7L0	50S ribosomal protein L1 [OS=Escherichia coli K-12]	P0A7L0	50S ribosomal protein L1 [OS=Escherichia coli K-12]	0	2	2	0.8415	0	1	1	1	873.932	873.932	1746.86	1746.86	-0.18	-0.00016	0/0	0	0	11528.2	CID (Collision Induced Dissociation)	MS2	2.94197	100	40.1261	6064	6064	6063	191004_aoyama_16.raw	F2		5	4.92	0
		FALSE	High	Sequest HT	Sequest HT (A2)	A	2	Unambiguous	AAGAELVGMEDLADQIK	[K].AAGAELVGmEDLADQIK.[K]	M9(Oxidation)	1	1	P0A7L0	50S ribosomal protein L1 [OS=Escherichia coli K-12]	P0A7L0	50S ribosomal protein L1 [OS=Escherichia coli K-12]	0	2	2	0.9041	0	1	1	1	873.932	873.932	1746.86	1746.86	-0.18	-0.00016	0/0	0	0	3378.76	CID (Collision Induced Dissociation)	MS2	0	100	40.4689	6130	6130	6128	191004_aoyama_16.raw	F2		5	4.38	0
		FALSE	High	Sequest HT	Sequest HT (A2)	A	2	Unambiguous	AAGAELVGMEDLADQIK	[K].AAGAELVGmEDLADQIK.[K]	M9(Oxidation)	1	1	P0A7L0	50S ribosomal protein L1 [OS=Escherichia coli K-12]	P0A7L0	50S ribosomal protein L1 [OS=Escherichia coli K-12]	0	2	2	0.9443	0	1	1	1	873.931	873.931	1746.86	1746.86	-1.58	-0.00138	0/0	0	0	1493.52	CID (Collision Induced Dissociation)	MS2	8.87242	100	40.6065	6153	6153	6151	191004_aoyama_16.raw	F2		5	3.23	0
		FALSE	High	Sequest HT	Sequest HT (A2)	A	2	Unambiguous	AAGAELVGMEDLADQIK	[K].AAGAELVGmEDLADQIK.[K]	M9(Oxidation)	1	1	P0A7L0	50S ribosomal protein L1 [OS=Escherichia coli K-12]	P0A7L0	50S ribosomal protein L1 [OS=Escherichia coli K-12]	0	2	2	0.907	0	1	1	1	873.931	873.931	1746.85	1746.86	-2.27	-0.00198	0/0	0	0	2962.83	CID (Collision Induced Dissociation)	MS2	0	100	40.4679	6780	6780	6779	191004_aoyama_18.raw	F3		5	3.98	0
		FALSE	High	Sequest HT	Sequest HT (A2)	A	2	Unambiguous	AAGAELVGMEDLADQIK	[K].AAGAELVGmEDLADQIK.[K]	M9(Oxidation)	1	1	P0A7L0	50S ribosomal protein L1 [OS=Escherichia coli K-12]	P0A7L0	50S ribosomal protein L1 [OS=Escherichia coli K-12]	0	2	2	0.9683	0	1	1	1	873.932	873.932	1746.86	1746.86	-0.62	-0.00055	0/0	0	0	1239.73	CID (Collision Induced Dissociation)	MS2	0	100	40.871	6863	6863	6858	191004_aoyama_18.raw	F3		5	2.84	0
		FALSE	High	Sequest HT	Sequest HT (A2)	A	2	Unambiguous	AAGAELVGMEDLADQIK	[K].AAGAELVGmEDLADQIK.[K]	M9(Oxidation)	1	1	P0A7L0	50S ribosomal protein L1 [OS=Escherichia coli K-12]	P0A7L0	50S ribosomal protein L1 [OS=Escherichia coli K-12]	0	2	2	0.5684	0	1	1	1	873.932	873.932	1746.86	1746.86	-0.42	-0.00036	0/0	0	0	1253.65	CID (Collision Induced Dissociation)	MS2	10.1938	100	40.8911	6867	6867	6865	191004_aoyama_18.raw	F3		5	1.9	0
		FALSE	High	Sequest HT	Sequest HT (A2)	A	2	Unambiguous	AAGAELVGMEDLADQIK	[K].AAGAELVGmEDLADQIK.[K]	M9(Oxidation)	1	1	P0A7L0	50S ribosomal protein L1 [OS=Escherichia coli K-12]	P0A7L0	50S ribosomal protein L1 [OS=Escherichia coli K-12]	0	2	2	0.892	0	1	1	1	873.931	873.931	1746.85	1746.86	-1.86	-0.00163	0/0	0	0	2186.26	CID (Collision Induced Dissociation)	MS2	8.09381	100	39.7889	6625	6625	6624	191004_aoyama_18.raw	F3		5	3.89	0
		FALSE	High	Sequest HT	Sequest HT (A2)	A	2	Unambiguous	AAGAELVGMEDLADQIK	[K].AAGAELVGmEDLADQIK.[K]	M9(Oxidation)	1	1	P0A7L0	50S ribosomal protein L1 [OS=Escherichia coli K-12]	P0A7L0	50S ribosomal protein L1 [OS=Escherichia coli K-12]	0	2	2	0.821	0	1	1	1	873.932	873.933	1746.86	1746.86	-0.07	-6e-05	0/0	0	0	35630.2	CID (Collision Induced Dissociation)	MS2	13.0855	100	40.1292	6706	6706	6705	191004_aoyama_18.raw	F3		5	5.42	0
		FALSE	High	Sequest HT	Sequest HT (A2)	A	2	Unambiguous	AAGAELVGMEDLADQIK	[K].AAGAELVGmEDLADQIK.[K]	M9(Oxidation)	1	1	P0A7L0	50S ribosomal protein L1 [OS=Escherichia coli K-12]	P0A7L0	50S ribosomal protein L1 [OS=Escherichia coli K-12]	0	2	2	0.8637	0	1	1	1	873.934	873.934	1746.86	1746.86	1.6	0.0014	0/0	0	0	13844.5	CID (Collision Induced Dissociation)	MS2	2.62032	100	40.1061	5197	5197	5196	191004_aoyama_14.raw	F1		5	4.99	0
		FALSE	High	Sequest HT	Sequest HT (A2)	A	2	Unambiguous	AAGAELVGMEDLADQIK	[K].AAGAELVGmEDLADQIK.[K]	M9(Oxidation)	1	1	P0A7L0	50S ribosomal protein L1 [OS=Escherichia coli K-12]	P0A7L0	50S ribosomal protein L1 [OS=Escherichia coli K-12]	0	2	2	0.9153	0	1	1	1	873.932	873.932	1746.86	1746.86	-0.15	-0.00013	0/0	0	0	1777.58	CID (Collision Induced Dissociation)	MS2	6.29974	100	40.4508	5257	5257	5256	191004_aoyama_14.raw	F1		5	2.95	0
		FALSE	High	Sequest HT	Sequest HT (A2)	A	2	Unambiguous	AAGAELVGMEDLADQIK	[K].AAGAELVGmEDLADQIK.[K]	M9(Oxidation)	1	1	P0A7L0	50S ribosomal protein L1 [OS=Escherichia coli K-12]	P0A7L0	50S ribosomal protein L1 [OS=Escherichia coli K-12]	0	2	2	0.9279	0	1	1	1	873.933	873.933	1746.86	1746.86	0.41	0.00036	0/0	0	0	2000.21	CID (Collision Induced Dissociation)	MS2	0	100	39.7487	5125	5125	5123	191004_aoyama_14.raw	F1		5	3.33	0
		FALSE	High	Sequest HT	Sequest HT (A2)	A	2	Unambiguous	AAGAELVGMEDLADQIK	[K].AAGAELVGmEDLADQIK.[K]	M9(Oxidation)	1	1	P0A7L0	50S ribosomal protein L1 [OS=Escherichia coli K-12]	P0A7L0	50S ribosomal protein L1 [OS=Escherichia coli K-12]	0	2	2	0.9605	0	1	1	1	873.932	873.932	1746.86	1746.86	-0.6	-0.00052	0/0	0	0	1494.13	CID (Collision Induced Dissociation)	MS2	8.43322	100	44.7414	7598	7598	7596	191004_aoyama_18.raw	F3		5	1.52	0.001298
		FALSE	High	Sequest HT	Sequest HT (A2)	A	2	Unambiguous	AAGAELVGMEDLADQIK	[K].AAGAELVGmEDLADQIK.[K]	M9(Oxidation)	1	1	P0A7L0	50S ribosomal protein L1 [OS=Escherichia coli K-12]	P0A7L0	50S ribosomal protein L1 [OS=Escherichia coli K-12]	0	2	2	0.7909	0	1	1	1	873.934	873.934	1746.86	1746.86	1.57	0.00137	0/0	0	0	984.089	CID (Collision Induced Dissociation)	MS2	31.8629	100	44.6822	7589	7589	7585	191004_aoyama_18.raw	F3		5	1.1	0.002685
		FALSE	High	Sequest HT	Sequest HT (A2)	A	2	Unambiguous	AAGAELVGMEDLADQIK	[K].AAGAELVGmEDLADQIK.[K]	M9(Oxidation)	1	1	P0A7L0	50S ribosomal protein L1 [OS=Escherichia coli K-12]	P0A7L0	50S ribosomal protein L1 [OS=Escherichia coli K-12]	0	2	2	0.8106	0	1	1	1	873.932	873.932	1746.86	1746.86	-1.16	-0.00101	0/0	0	0	962.704	CID (Collision Induced Dissociation)	MS2	34.4234	100	44.6572	7584	7584	7575	191004_aoyama_18.raw	F3		5	1.32	0.005001
	57	109.6	133.4	FALSE	High	Unambiguous	AAGAELVGMEDLADQIK	[K].AAGAELVGMEDLADQIK.[K]					7.41285e-06	0	3.502	1	1	12	P0A7L0	50S ribosomal protein L1 [OS=Escherichia coli K-12]	P0A7L0	P0A7L0 [89-105]	0	1730.86	17	211636	406736	495450	2	2	2		High	High	High	High	High	High	High	High	High	High	2	1	0	1	1	1	865.936
		Checked	Confidence	Identifying Node Type	Identifying Node	Search ID	Identifying Node No	PSM Ambiguity	Sequence	Annotated Sequence	Modifications	# Protein Groups	# Proteins	Master Protein Accessions	Master Protein Descriptions	Protein Accessions	Protein Descriptions	# Missed Cleavages	Charge	Original Precursor Charge	DeltaScore	DeltaCn	Rank	Search Engine Rank	Concatenated Rank	m/z [Da]	Aligned m/z [Da]	MH+ [Da]	Theo. MH+ [Da]	DeltaM [ppm]	Deltam/z [Da]	Ions Matched	Matched Ions	Total Ions	Intensity	Activation Type	MS Order	Isolation Interference [%]	Ion Inject Time [ms]	RT [min]	First Scan	Last Scan	Master Scan(s)	Spectrum File	File ID	Quan Info	Peptides Matched	XCorr	Percolator q-Value
		FALSE	High	Sequest HT	Sequest HT (A2)	A	2	Unambiguous	AAGAELVGMEDLADQIK	[K].AAGAELVGMEDLADQIK.[K]		1	1	P0A7L0	50S ribosomal protein L1 [OS=Escherichia coli K-12]	P0A7L0	50S ribosomal protein L1 [OS=Escherichia coli K-12]	0	2	2	1	0	1	1	1	865.935	865.935	1730.86	1730.86	0.03	2e-05	0/0	0	0	6530.13	CID (Collision Induced Dissociation)	MS2	0.915798	100	51.5173	8088	8088	8086	191004_aoyama_16.raw	F2		4	4.22	0
		FALSE	High	Sequest HT	Sequest HT (A2)	A	2	Unambiguous	AAGAELVGMEDLADQIK	[K].AAGAELVGMEDLADQIK.[K]		1	1	P0A7L0	50S ribosomal protein L1 [OS=Escherichia coli K-12]	P0A7L0	50S ribosomal protein L1 [OS=Escherichia coli K-12]	0	2	2	1	0	1	1	1	865.936	865.936	1730.87	1730.86	1.29	0.00112	0/0	0	0	918.663	CID (Collision Induced Dissociation)	MS2	0	100	51.6924	8122	8122	8117	191004_aoyama_16.raw	F2		4	2.9	0
		FALSE	High	Sequest HT	Sequest HT (A2)	A	2	Unambiguous	AAGAELVGMEDLADQIK	[K].AAGAELVGMEDLADQIK.[K]		1	1	P0A7L0	50S ribosomal protein L1 [OS=Escherichia coli K-12]	P0A7L0	50S ribosomal protein L1 [OS=Escherichia coli K-12]	0	2	2	1	0	1	1	1	865.936	865.936	1730.86	1730.86	1.16	0.00101	0/0	0	0	8292.99	CID (Collision Induced Dissociation)	MS2	1.65976	100	51.1621	8009	8009	8008	191004_aoyama_16.raw	F2		4	4.01	0
		FALSE	High	Sequest HT	Sequest HT (A2)	A	2	Unambiguous	AAGAELVGMEDLADQIK	[K].AAGAELVGMEDLADQIK.[K]		1	1	P0A7L0	50S ribosomal protein L1 [OS=Escherichia coli K-12]	P0A7L0	50S ribosomal protein L1 [OS=Escherichia coli K-12]	0	3	3	0.8949	0	1	1	1	577.625	577.625	1730.86	1730.86	-1.07	-0.00062	0/0	0	0	6220.39	CID (Collision Induced Dissociation)	MS2	4.76572	100	51.2109	8021	8021	8019	191004_aoyama_16.raw	F2		4	4.28	0
		FALSE	High	Sequest HT	Sequest HT (A2)	A	2	Unambiguous	AAGAELVGMEDLADQIK	[K].AAGAELVGMEDLADQIK.[K]		1	1	P0A7L0	50S ribosomal protein L1 [OS=Escherichia coli K-12]	P0A7L0	50S ribosomal protein L1 [OS=Escherichia coli K-12]	0	2	2	1	0	1	1	1	865.935	865.935	1730.86	1730.86	-0.44	-0.00038	0/0	0	0	5110.46	CID (Collision Induced Dissociation)	MS2	0	100	51.5407	8949	8949	8948	191004_aoyama_18.raw	F3		4	4.27	0
		FALSE	High	Sequest HT	Sequest HT (A2)	A	2	Unambiguous	AAGAELVGMEDLADQIK	[K].AAGAELVGMEDLADQIK.[K]		1	1	P0A7L0	50S ribosomal protein L1 [OS=Escherichia coli K-12]	P0A7L0	50S ribosomal protein L1 [OS=Escherichia coli K-12]	0	2	2	1	0	1	1	1	865.936	865.936	1730.86	1730.86	0.68	0.00059	0/0	0	0	13196.8	CID (Collision Induced Dissociation)	MS2	4.01357	100	51.1657	8870	8870	8869	191004_aoyama_18.raw	F3		4	5.79	0
		FALSE	High	Sequest HT	Sequest HT (A2)	A	2	Unambiguous	AAGAELVGMEDLADQIK	[K].AAGAELVGMEDLADQIK.[K]		1	1	P0A7L0	50S ribosomal protein L1 [OS=Escherichia coli K-12]	P0A7L0	50S ribosomal protein L1 [OS=Escherichia coli K-12]	0	3	3	0.8726	0	1	1	1	577.626	577.626	1730.86	1730.86	-0.38	-0.00022	0/0	0	0	3903.55	CID (Collision Induced Dissociation)	MS2	18.3631	100	51.1731	8872	8872	8869	191004_aoyama_18.raw	F3		4	2.59	0
		FALSE	High	Sequest HT	Sequest HT (A2)	A	2	Unambiguous	AAGAELVGMEDLADQIK	[K].AAGAELVGMEDLADQIK.[K]		1	1	P0A7L0	50S ribosomal protein L1 [OS=Escherichia coli K-12]	P0A7L0	50S ribosomal protein L1 [OS=Escherichia coli K-12]	0	2	2	0.9952	0	1	1	1	865.936	865.936	1730.86	1730.86	0.72	0.00062	0/0	0	0	4758.24	CID (Collision Induced Dissociation)	MS2	9.32649	100	51.1848	6866	6866	6863	191004_aoyama_14.raw	F1		4	4.14	0
		FALSE	High	Sequest HT	Sequest HT (A2)	A	2	Unambiguous	AAGAELVGMEDLADQIK	[K].AAGAELVGMEDLADQIK.[K]		1	1	P0A7L0	50S ribosomal protein L1 [OS=Escherichia coli K-12]	P0A7L0	50S ribosomal protein L1 [OS=Escherichia coli K-12]	0	3	3	0.8787	0	1	1	1	577.626	577.626	1730.86	1730.86	-0.53	-0.0003	0/0	0	0	5387.81	CID (Collision Induced Dissociation)	MS2	13.9658	100	51.2218	6874	6874	6873	191004_aoyama_14.raw	F1		4	3.71	0
		FALSE	High	Sequest HT	Sequest HT (A2)	A	2	Unambiguous	AAGAELVGMEDLADQIK	[K].AAGAELVGMEDLADQIK.[K]		1	1	P0A7L0	50S ribosomal protein L1 [OS=Escherichia coli K-12]	P0A7L0	50S ribosomal protein L1 [OS=Escherichia coli K-12]	0	2	2	1	0	1	1	1	865.936	865.936	1730.86	1730.86	0.5	0.00043	0/0	0	0	2552.06	CID (Collision Induced Dissociation)	MS2	2.03523	100	51.5279	6928	6928	6927	191004_aoyama_14.raw	F1		4	3.46	0
		FALSE	High	Sequest HT	Sequest HT (A2)	A	2	Unambiguous	AAGAELVGMEDLADQIK	[K].AAGAELVGMEDLADQIK.[K]		1	1	P0A7L0	50S ribosomal protein L1 [OS=Escherichia coli K-12]	P0A7L0	50S ribosomal protein L1 [OS=Escherichia coli K-12]	0	3	3	0.7714	0	1	1	1	577.625	577.625	1730.86	1730.86	-0.9	-0.00052	0/0	0	0	2149.45	CID (Collision Induced Dissociation)	MS2	19.4835	100	51.5483	8951	8951	8948	191004_aoyama_18.raw	F3		4	1.75	0.001298
		FALSE	High	Sequest HT	Sequest HT (A2)	A	2	Unambiguous	AAGAELVGMEDLADQIK	[K].AAGAELVGMEDLADQIK.[K]		1	1	P0A7L0	50S ribosomal protein L1 [OS=Escherichia coli K-12]	P0A7L0	50S ribosomal protein L1 [OS=Escherichia coli K-12]	0	2	2	1	0	1	1	1	865.937	865.937	1730.87	1730.86	2.25	0.00195	0/0	0	0	961.623	CID (Collision Induced Dissociation)	MS2	0	100	44.9017	7628	7628	7625	191004_aoyama_18.raw	F3		4	1.77	0.001915
	163	93.9	43	FALSE	High	Unambiguous	VGTVTPNVAEAVKNAK	[K].VGTVTPNVAEAVKNAK.[A]					0.0258956	0	1.059	1	1	7	P0A7L0	50S ribosomal protein L1 [OS=Escherichia coli K-12]	P0A7L0	P0A7L0 [142-157]	1	1597.89	16	149174	85921.2	39381.9	2	2	2		High	High	High	High	High	High	High	High	High	High	2	0.9507	0	1	1	1	799.449
		Checked	Confidence	Identifying Node Type	Identifying Node	Search ID	Identifying Node No	PSM Ambiguity	Sequence	Annotated Sequence	Modifications	# Protein Groups	# Proteins	Master Protein Accessions	Master Protein Descriptions	Protein Accessions	Protein Descriptions	# Missed Cleavages	Charge	Original Precursor Charge	DeltaScore	DeltaCn	Rank	Search Engine Rank	Concatenated Rank	m/z [Da]	Aligned m/z [Da]	MH+ [Da]	Theo. MH+ [Da]	DeltaM [ppm]	Deltam/z [Da]	Ions Matched	Matched Ions	Total Ions	Intensity	Activation Type	MS Order	Isolation Interference [%]	Ion Inject Time [ms]	RT [min]	First Scan	Last Scan	Master Scan(s)	Spectrum File	File ID	Quan Info	Peptides Matched	XCorr	Percolator q-Value
		FALSE	High	Sequest HT	Sequest HT (A2)	A	2	Unambiguous	VGTVTPNVAEAVKNAK	[K].VGTVTPNVAEAVKNAK.[A]		1	1	P0A7L0	50S ribosomal protein L1 [OS=Escherichia coli K-12]	P0A7L0	50S ribosomal protein L1 [OS=Escherichia coli K-12]	1	2	2	0.8619	0	1	1	1	799.449	799.449	1597.89	1597.89	0.46	0.00037	0/0	0	0	3873.3	CID (Collision Induced Dissociation)	MS2	6.48161	100	30.1318	4481	4481	4480	191004_aoyama_18.raw	F3		3	1.81	0
		FALSE	High	Sequest HT	Sequest HT (A2)	A	2	Unambiguous	VGTVTPNVAEAVKNAK	[K].VGTVTPNVAEAVKNAK.[A]		1	1	P0A7L0	50S ribosomal protein L1 [OS=Escherichia coli K-12]	P0A7L0	50S ribosomal protein L1 [OS=Escherichia coli K-12]	1	2	2	0.9507	0	1	1	1	799.449	799.449	1597.89	1597.89	0.42	0.00033	0/0	0	0	2011.97	CID (Collision Induced Dissociation)	MS2	9.06922	100	30.0955	4007	4007	4000	191004_aoyama_16.raw	F2		3	2.23	0
		FALSE	High	Sequest HT	Sequest HT (A2)	A	2	Unambiguous	VGTVTPNVAEAVKNAK	[K].VGTVTPNVAEAVKNAK.[A]		1	1	P0A7L0	50S ribosomal protein L1 [OS=Escherichia coli K-12]	P0A7L0	50S ribosomal protein L1 [OS=Escherichia coli K-12]	1	3	3	0.4178	0	1	1	1	533.301	533.301	1597.89	1597.89	-1.04	-0.00055	0/0	0	0	5920.47	CID (Collision Induced Dissociation)	MS2	2.47916	100	30.3133	3519	3519	3518	191004_aoyama_14.raw	F1		3	1.46	0.001163
		FALSE	High	Sequest HT	Sequest HT (A2)	A	2	Unambiguous	VGTVTPNVAEAVKNAK	[K].VGTVTPNVAEAVKNAK.[A]		1	1	P0A7L0	50S ribosomal protein L1 [OS=Escherichia coli K-12]	P0A7L0	50S ribosomal protein L1 [OS=Escherichia coli K-12]	1	2	2	0.9248	0	1	1	1	799.448	799.448	1597.89	1597.89	-1.76	-0.0014	0/0	0	0	1811.12	CID (Collision Induced Dissociation)	MS2	0	100	30.1147	4478	4478	4471	191004_aoyama_18.raw	F3		4	1.33	0.001298
		FALSE	High	Sequest HT	Sequest HT (A2)	A	2	Unambiguous	VGTVTPNVAEAVKNAK	[K].VGTVTPNVAEAVKNAK.[A]		1	1	P0A7L0	50S ribosomal protein L1 [OS=Escherichia coli K-12]	P0A7L0	50S ribosomal protein L1 [OS=Escherichia coli K-12]	1	3	3	0.79	0	1	1	1	533.301	533.301	1597.89	1597.89	-0.54	-0.00029	0/0	0	0	3273.79	CID (Collision Induced Dissociation)	MS2	58.4499	100	30.3236	4046	4046	4045	191004_aoyama_16.raw	F2		3	1	0.00413
		FALSE	High	Sequest HT	Sequest HT (A2)	A	2	Unambiguous	VGTVTPNVAEAVKNAK	[K].VGTVTPNVAEAVKNAK.[A]		1	1	P0A7L0	50S ribosomal protein L1 [OS=Escherichia coli K-12]	P0A7L0	50S ribosomal protein L1 [OS=Escherichia coli K-12]	1	2	2	0.798	0	1	1	1	799.45	799.45	1597.89	1597.89	1.34	0.00107	0/0	0	0	1279.6	CID (Collision Induced Dissociation)	MS2	13.3956	100	30.0327	3471	3471	3468	191004_aoyama_14.raw	F1		3	0.99	0.007002
		FALSE	High	Sequest HT	Sequest HT (A2)	A	2	Unambiguous	VGTVTPNVAEAVKNAK	[K].VGTVTPNVAEAVKNAK.[A]		1	1	P0A7L0	50S ribosomal protein L1 [OS=Escherichia coli K-12]	P0A7L0	50S ribosomal protein L1 [OS=Escherichia coli K-12]	1	3	3	0.7257	0	1	1	1	533.301	533.301	1597.89	1597.89	-1.84	-0.00098	0/0	0	0	2836.45	CID (Collision Induced Dissociation)	MS2	25.1864	100	29.9605	3458	3458	3457	191004_aoyama_14.raw	F1		4	1.13	0.007134
	71.7	103.5	124.8	FALSE	High	Unambiguous	VGTVTPNVAEAVK	[K].VGTVTPNVAEAVK.[N]					0.00185465	0	1.85	1	1	6	P0A7L0	50S ribosomal protein L1 [OS=Escherichia coli K-12]	P0A7L0	P0A7L0 [142-154]	0	1284.72	13	782819	1.12994e+06	1.3633e+06	1	1	1		High	High	High	High	High	High	High	High	High	High	2	0.7404	0	1	1	1	642.862
		Checked	Confidence	Identifying Node Type	Identifying Node	Search ID	Identifying Node No	PSM Ambiguity	Sequence	Annotated Sequence	Modifications	# Protein Groups	# Proteins	Master Protein Accessions	Master Protein Descriptions	Protein Accessions	Protein Descriptions	# Missed Cleavages	Charge	Original Precursor Charge	DeltaScore	DeltaCn	Rank	Search Engine Rank	Concatenated Rank	m/z [Da]	Aligned m/z [Da]	MH+ [Da]	Theo. MH+ [Da]	DeltaM [ppm]	Deltam/z [Da]	Ions Matched	Matched Ions	Total Ions	Intensity	Activation Type	MS Order	Isolation Interference [%]	Ion Inject Time [ms]	RT [min]	First Scan	Last Scan	Master Scan(s)	Spectrum File	File ID	Quan Info	Peptides Matched	XCorr	Percolator q-Value
		FALSE	High	Sequest HT	Sequest HT (A2)	A	2	Unambiguous	VGTVTPNVAEAVK	[K].VGTVTPNVAEAVK.[N]		1	1	P0A7L0	50S ribosomal protein L1 [OS=Escherichia coli K-12]	P0A7L0	50S ribosomal protein L1 [OS=Escherichia coli K-12]	0	2	2	0.7404	0	1	1	1	642.862	642.862	1284.72	1284.72	0.08	5e-05	0/0	0	0	300583	CID (Collision Induced Dissociation)	MS2	2.72707	13.028	29.4969	4354	4354	4353	191004_aoyama_18.raw	F3		4	2.35	0
		FALSE	High	Sequest HT	Sequest HT (A2)	A	2	Unambiguous	VGTVTPNVAEAVK	[K].VGTVTPNVAEAVK.[N]		1	1	P0A7L0	50S ribosomal protein L1 [OS=Escherichia coli K-12]	P0A7L0	50S ribosomal protein L1 [OS=Escherichia coli K-12]	0	2	2	0.7304	0	1	1	1	642.862	642.862	1284.72	1284.72	1.29	0.00083	0/0	0	0	78056.6	CID (Collision Induced Dissociation)	MS2	2.57522	25.223	29.4879	3399	3399	3398	191004_aoyama_14.raw	F1		4	2.04	0
		FALSE	High	Sequest HT	Sequest HT (A2)	A	2	Unambiguous	VGTVTPNVAEAVK	[K].VGTVTPNVAEAVK.[N]		1	1	P0A7L0	50S ribosomal protein L1 [OS=Escherichia coli K-12]	P0A7L0	50S ribosomal protein L1 [OS=Escherichia coli K-12]	0	2	2	0.5424	0	1	1	1	642.861	642.861	1284.71	1284.72	-1.07	-0.00069	0/0	0	0	5975.54	CID (Collision Induced Dissociation)	MS2	5.44539	100	29.1436	3849	3849	3848	191004_aoyama_16.raw	F2		5	1.77	0
		FALSE	High	Sequest HT	Sequest HT (A2)	A	2	Unambiguous	VGTVTPNVAEAVK	[K].VGTVTPNVAEAVK.[N]		1	1	P0A7L0	50S ribosomal protein L1 [OS=Escherichia coli K-12]	P0A7L0	50S ribosomal protein L1 [OS=Escherichia coli K-12]	0	2	2	0.7215	0	1	1	1	642.862	642.862	1284.72	1284.72	0.45	0.00029	0/0	0	0	123731	CID (Collision Induced Dissociation)	MS2	2.13833	29.343	29.4844	3908	3908	3907	191004_aoyama_16.raw	F2		4	2.19	0
		FALSE	High	Sequest HT	Sequest HT (A2)	A	2	Unambiguous	VGTVTPNVAEAVK	[K].VGTVTPNVAEAVK.[N]		1	1	P0A7L0	50S ribosomal protein L1 [OS=Escherichia coli K-12]	P0A7L0	50S ribosomal protein L1 [OS=Escherichia coli K-12]	0	2	2	0.6287	0	1	1	1	642.862	642.862	1284.72	1284.72	0.35	0.00022	0/0	0	0	4129.72	CID (Collision Induced Dissociation)	MS2	10.1154	100	29.1498	3346	3346	3344	191004_aoyama_14.raw	F1		4	2.02	0.001163
		FALSE	High	Sequest HT	Sequest HT (A2)	A	2	Unambiguous	VGTVTPNVAEAVK	[K].VGTVTPNVAEAVK.[N]		1	1	P0A7L0	50S ribosomal protein L1 [OS=Escherichia coli K-12]	P0A7L0	50S ribosomal protein L1 [OS=Escherichia coli K-12]	0	2	2	0.5419	0	1	1	1	642.861	642.861	1284.71	1284.72	-1.18	-0.00076	0/0	0	0	5826.54	CID (Collision Induced Dissociation)	MS2	32.1238	100	29.1553	4292	4292	4291	191004_aoyama_18.raw	F3		5	1.79	0.001456
	58	117.4	124.5	FALSE	High	Unambiguous	AGQVRYRNDK	[K].AGQVRYRNDK.[N]					0.130076	0.00540274	0.561	1	1	3	P0A7L0	50S ribosomal protein L1 [OS=Escherichia coli K-12]	P0A7L0	P0A7L0 [158-167]	0	1206.63	10	17460.2	35332.7	37469.3	1	1	1		High	High	High	High	High	High	High	High	High	High	3	0.6524	0	1	1	1	402.883
		Checked	Confidence	Identifying Node Type	Identifying Node	Search ID	Identifying Node No	PSM Ambiguity	Sequence	Annotated Sequence	Modifications	# Protein Groups	# Proteins	Master Protein Accessions	Master Protein Descriptions	Protein Accessions	Protein Descriptions	# Missed Cleavages	Charge	Original Precursor Charge	DeltaScore	DeltaCn	Rank	Search Engine Rank	Concatenated Rank	m/z [Da]	Aligned m/z [Da]	MH+ [Da]	Theo. MH+ [Da]	DeltaM [ppm]	Deltam/z [Da]	Ions Matched	Matched Ions	Total Ions	Intensity	Activation Type	MS Order	Isolation Interference [%]	Ion Inject Time [ms]	RT [min]	First Scan	Last Scan	Master Scan(s)	Spectrum File	File ID	Quan Info	Peptides Matched	XCorr	Percolator q-Value
		FALSE	High	Sequest HT	Sequest HT (A2)	A	2	Unambiguous	AGQVRYRNDK	[K].AGQVRYRNDK.[N]		1	1	P0A7L0	50S ribosomal protein L1 [OS=Escherichia coli K-12]	P0A7L0	50S ribosomal protein L1 [OS=Escherichia coli K-12]	0	3	3	0.5417	0	1	1	1	402.883	402.883	1206.63	1206.63	0.12	5e-05	0/0	0	0	10369.4	CID (Collision Induced Dissociation)	MS2	8.71931	100	12.5879	800	800	799	191004_aoyama_14.raw	F1		9	1.92	0.0009844
		FALSE	High	Sequest HT	Sequest HT (A2)	A	2	Unambiguous	AGQVRYRNDK	[K].AGQVRYRNDK.[N]		1	1	P0A7L0	50S ribosomal protein L1 [OS=Escherichia coli K-12]	P0A7L0	50S ribosomal protein L1 [OS=Escherichia coli K-12]	0	3	3	0.3447	0	1	1	1	402.883	402.883	1206.63	1206.63	0.76	0.00031	0/0	0	0	5462.33	CID (Collision Induced Dissociation)	MS2	12.9662	100	12.5658	854	854	852	191004_aoyama_16.raw	F2		7	2.06	0.0009844
		FALSE	High	Sequest HT	Sequest HT (A2)	A	2	Unambiguous	AGQVRYRNDK	[K].AGQVRYRNDK.[N]		1	1	P0A7L0	50S ribosomal protein L1 [OS=Escherichia coli K-12]	P0A7L0	50S ribosomal protein L1 [OS=Escherichia coli K-12]	0	3	3	0.6524	0	1	1	1	402.883	402.883	1206.63	1206.63	-0.25	-0.0001	0/0	0	0	34177.7	CID (Collision Induced Dissociation)	MS2	0.849811	100	12.5962	922	922	920	191004_aoyama_18.raw	F3		9	2.33	0.001163
		111.7	188.3	FALSE	High	Unambiguous	ENLEALLVALK	[K].ENLEALLVALK.[K]					0.0380984	0	0.942	1	1	1	P0A7L0	50S ribosomal protein L1 [OS=Escherichia coli K-12]	P0A7L0	P0A7L0 [187-197]	0	1212.72	11		431.259	726.623		1	1		Not Found	Peak Found	High	Not Found	Peak Found	High	Not Found	Peak Found	High	High	2	1	0	1	1	1	606.865
		Checked	Confidence	Identifying Node Type	Identifying Node	Search ID	Identifying Node No	PSM Ambiguity	Sequence	Annotated Sequence	Modifications	# Protein Groups	# Proteins	Master Protein Accessions	Master Protein Descriptions	Protein Accessions	Protein Descriptions	# Missed Cleavages	Charge	Original Precursor Charge	DeltaScore	DeltaCn	Rank	Search Engine Rank	Concatenated Rank	m/z [Da]	Aligned m/z [Da]	MH+ [Da]	Theo. MH+ [Da]	DeltaM [ppm]	Deltam/z [Da]	Ions Matched	Matched Ions	Total Ions	Intensity	Activation Type	MS Order	Isolation Interference [%]	Ion Inject Time [ms]	RT [min]	First Scan	Last Scan	Master Scan(s)	Spectrum File	File ID	Quan Info	Peptides Matched	XCorr	Percolator q-Value
		FALSE	High	Sequest HT	Sequest HT (A2)	A	2	Unambiguous	ENLEALLVALK	[K].ENLEALLVALK.[K]		1	1	P0A7L0	50S ribosomal protein L1 [OS=Escherichia coli K-12]	P0A7L0	50S ribosomal protein L1 [OS=Escherichia coli K-12]	0	2	2	1	0	1	1	1	606.865	606.865	1212.72	1212.72	1.98	0.0012	0/0	0	0	2610.36	CID (Collision Induced Dissociation)	MS2	71.6541	100	57.9732	10163	10163	10162	191004_aoyama_18.raw	F3		1	2.18	0
	90.4	103.3	106.3	FALSE	High	Unambiguous	GVYIKK	[K].GVYIKK.[V]					0.108724	0.00540274	0.618	1	1	3	P0A7L0	50S ribosomal protein L1 [OS=Escherichia coli K-12]	P0A7L0	P0A7L0 [206-211]	1	707.445	6	279763	319627	328852	2	2	2		High	Peak Found	High	High	Peak Found	High	High	Peak Found	High	High	2	0.4483	0	1	1	1	354.226
		Checked	Confidence	Identifying Node Type	Identifying Node	Search ID	Identifying Node No	PSM Ambiguity	Sequence	Annotated Sequence	Modifications	# Protein Groups	# Proteins	Master Protein Accessions	Master Protein Descriptions	Protein Accessions	Protein Descriptions	# Missed Cleavages	Charge	Original Precursor Charge	DeltaScore	DeltaCn	Rank	Search Engine Rank	Concatenated Rank	m/z [Da]	Aligned m/z [Da]	MH+ [Da]	Theo. MH+ [Da]	DeltaM [ppm]	Deltam/z [Da]	Ions Matched	Matched Ions	Total Ions	Intensity	Activation Type	MS Order	Isolation Interference [%]	Ion Inject Time [ms]	RT [min]	First Scan	Last Scan	Master Scan(s)	Spectrum File	File ID	Quan Info	Peptides Matched	XCorr	Percolator q-Value
		FALSE	High	Sequest HT	Sequest HT (A2)	A	2	Unambiguous	GVYIKK	[K].GVYIKK.[V]		1	1	P0A7L0	50S ribosomal protein L1 [OS=Escherichia coli K-12]	P0A7L0	50S ribosomal protein L1 [OS=Escherichia coli K-12]	1	3	3	0.4892	0	1	1	1	236.487	236.486	707.445	707.445	-0.13	-3e-05	0/0	0	0	44086.4	CID (Collision Induced Dissociation)	MS2	5.87682	100	14.4024	1328	1328	1327	191004_aoyama_18.raw	F3		6	1.39	0.0008418
		FALSE	High	Sequest HT	Sequest HT (A2)	A	2	Unambiguous	GVYIKK	[K].GVYIKK.[V]		1	1	P0A7L0	50S ribosomal protein L1 [OS=Escherichia coli K-12]	P0A7L0	50S ribosomal protein L1 [OS=Escherichia coli K-12]	1	2	2	0.4483	0	1	1	1	354.226	354.226	707.445	707.445	-0.11	-4e-05	0/0	0	0	34708.5	CID (Collision Induced Dissociation)	MS2	6.44365	100	14.3716	1321	1321	1320	191004_aoyama_18.raw	F3		6	1.74	0.004692
		FALSE	High	Sequest HT	Sequest HT (A2)	A	2	Unambiguous	GVYIKK	[K].GVYIKK.[V]		1	1	P0A7L0	50S ribosomal protein L1 [OS=Escherichia coli K-12]	P0A7L0	50S ribosomal protein L1 [OS=Escherichia coli K-12]	1	3	3	0.4425	0	1	1	1	236.487	236.487	707.446	707.445	1.69	0.0004	0/0	0	0	43027.7	CID (Collision Induced Dissociation)	MS2	13.7676	100	14.4023	1082	1082	1081	191004_aoyama_14.raw	F1		6	1.13	0.006596
	107.5	108.5	84	FALSE	High	Unambiguous	KVSISTTMGAGVAVDQAGLSASVN	[K].KVSISTTMGAGVAVDQAGLSASVN.[-]	1xOxidation [M8]	1xOxidation [M8]			0.0111751	0	1.312	1	1	75	P0A7L0	50S ribosomal protein L1 [OS=Escherichia coli K-12]	P0A7L0	P0A7L0 [211-234]	1	2279.15	24	2591.91	2615.91	2025.34	3	2	3		High	High	High	High	High	High	High	High	High	High	2	0.8607	0	1	1	1	1140.08
		Checked	Confidence	Identifying Node Type	Identifying Node	Search ID	Identifying Node No	PSM Ambiguity	Sequence	Annotated Sequence	Modifications	# Protein Groups	# Proteins	Master Protein Accessions	Master Protein Descriptions	Protein Accessions	Protein Descriptions	# Missed Cleavages	Charge	Original Precursor Charge	DeltaScore	DeltaCn	Rank	Search Engine Rank	Concatenated Rank	m/z [Da]	Aligned m/z [Da]	MH+ [Da]	Theo. MH+ [Da]	DeltaM [ppm]	Deltam/z [Da]	Ions Matched	Matched Ions	Total Ions	Intensity	Activation Type	MS Order	Isolation Interference [%]	Ion Inject Time [ms]	RT [min]	First Scan	Last Scan	Master Scan(s)	Spectrum File	File ID	Quan Info	Peptides Matched	XCorr	Percolator q-Value
		FALSE	High	Sequest HT	Sequest HT (A2)	A	2	Unambiguous	KVSISTTMGAGVAVDQAGLSASVN	[K].KVSISTTmGAGVAVDQAGLSASVN.[-]	M8(Oxidation)	1	1	P0A7L0	50S ribosomal protein L1 [OS=Escherichia coli K-12]	P0A7L0	50S ribosomal protein L1 [OS=Escherichia coli K-12]	1	2	2	0.5133	0	1	1	1	1140.08	1140.08	2279.15	2279.15	0.02	2e-05	0/0	0	0	399.321	CID (Collision Induced Dissociation)	MS2	14.8012	100	43.6798	6694	6694	6691	191004_aoyama_16.raw	F2		10	1.5	0
		FALSE	High	Sequest HT	Sequest HT (A2)	A	2	Unambiguous	KVSISTTMGAGVAVDQAGLSASVN	[K].KVSISTTmGAGVAVDQAGLSASVN.[-]	M8(Oxidation)	1	1	P0A7L0	50S ribosomal protein L1 [OS=Escherichia coli K-12]	P0A7L0	50S ribosomal protein L1 [OS=Escherichia coli K-12]	1	2	2	0.6704	0	1	1	1	1140.08	1140.08	2279.15	2279.15	-0.02	-2e-05	0/0	0	0	713.97	CID (Collision Induced Dissociation)	MS2	0	100	42.2438	6449	6449	6447	191004_aoyama_16.raw	F2		10	1.79	0
		FALSE	High	Sequest HT	Sequest HT (A2)	A	2	Unambiguous	KVSISTTMGAGVAVDQAGLSASVN	[K].KVSISTTmGAGVAVDQAGLSASVN.[-]	M8(Oxidation)	1	1	P0A7L0	50S ribosomal protein L1 [OS=Escherichia coli K-12]	P0A7L0	50S ribosomal protein L1 [OS=Escherichia coli K-12]	1	2	2	0.7914	0	1	1	1	1140.08	1140.08	2279.16	2279.15	2.3	0.00262	0/0	0	0	645.906	CID (Collision Induced Dissociation)	MS2	0	100	39.4733	5926	5926	5918	191004_aoyama_16.raw	F2		10	1.63	0
		FALSE	High	Sequest HT	Sequest HT (A2)	A	2	Unambiguous	KVSISTTMGAGVAVDQAGLSASVN	[K].KVSISTTmGAGVAVDQAGLSASVN.[-]	M8(Oxidation)	1	1	P0A7L0	50S ribosomal protein L1 [OS=Escherichia coli K-12]	P0A7L0	50S ribosomal protein L1 [OS=Escherichia coli K-12]	1	2	2	0.5692	0	1	1	1	1140.08	1140.08	2279.15	2279.15	-0.68	-0.00078	0/0	0	0	856.56	CID (Collision Induced Dissociation)	MS2	0	100	41.0427	6240	6240	6233	191004_aoyama_16.raw	F2		11	1.3	0
		FALSE	High	Sequest HT	Sequest HT (A2)	A	2	Unambiguous	KVSISTTMGAGVAVDQAGLSASVN	[K].KVSISTTmGAGVAVDQAGLSASVN.[-]	M8(Oxidation)	1	1	P0A7L0	50S ribosomal protein L1 [OS=Escherichia coli K-12]	P0A7L0	50S ribosomal protein L1 [OS=Escherichia coli K-12]	1	2	2	0.6457	0	1	1	1	1140.08	1140.08	2279.15	2279.15	-2.28	-0.0026	0/0	0	0	1018.72	CID (Collision Induced Dissociation)	MS2	0	100	41.3542	6295	6295	6288	191004_aoyama_16.raw	F2		10	1.75	0
		FALSE	High	Sequest HT	Sequest HT (A2)	A	2	Unambiguous	KVSISTTMGAGVAVDQAGLSASVN	[K].KVSISTTmGAGVAVDQAGLSASVN.[-]	M8(Oxidation)	1	1	P0A7L0	50S ribosomal protein L1 [OS=Escherichia coli K-12]	P0A7L0	50S ribosomal protein L1 [OS=Escherichia coli K-12]	1	2	2	0.6854	0	1	1	1	1140.08	1140.08	2279.15	2279.15	-2.73	-0.00311	0/0	0	0	1623.14	CID (Collision Induced Dissociation)	MS2	0	100	39.8798	6008	6008	6000	191004_aoyama_16.raw	F2		10	2.13	0
		FALSE	High	Sequest HT	Sequest HT (A2)	A	2	Unambiguous	KVSISTTMGAGVAVDQAGLSASVN	[K].KVSISTTmGAGVAVDQAGLSASVN.[-]	M8(Oxidation)	1	1	P0A7L0	50S ribosomal protein L1 [OS=Escherichia coli K-12]	P0A7L0	50S ribosomal protein L1 [OS=Escherichia coli K-12]	1	2	2	0.8225	0	1	1	1	1140.08	1140.08	2279.16	2279.15	1.66	0.0019	0/0	0	0	1457.01	CID (Collision Induced Dissociation)	MS2	37.8346	100	39.9541	6025	6025	6019	191004_aoyama_16.raw	F2		10	2.31	0
		FALSE	High	Sequest HT	Sequest HT (A2)	A	2	Unambiguous	KVSISTTMGAGVAVDQAGLSASVN	[K].KVSISTTmGAGVAVDQAGLSASVN.[-]	M8(Oxidation)	1	1	P0A7L0	50S ribosomal protein L1 [OS=Escherichia coli K-12]	P0A7L0	50S ribosomal protein L1 [OS=Escherichia coli K-12]	1	2	2	0.6691	0	1	1	1	1140.08	1140.08	2279.15	2279.15	-0.69	-0.00078	0/0	0	0	1205.83	CID (Collision Induced Dissociation)	MS2	0	100	40.5699	6148	6148	6145	191004_aoyama_16.raw	F2		11	1.39	0
		FALSE	High	Sequest HT	Sequest HT (A2)	A	2	Unambiguous	KVSISTTMGAGVAVDQAGLSASVN	[K].KVSISTTmGAGVAVDQAGLSASVN.[-]	M8(Oxidation)	1	1	P0A7L0	50S ribosomal protein L1 [OS=Escherichia coli K-12]	P0A7L0	50S ribosomal protein L1 [OS=Escherichia coli K-12]	1	2	2	0.8037	0	1	1	1	1140.08	1140.08	2279.16	2279.15	1.23	0.0014	0/0	0	0	790.25	CID (Collision Induced Dissociation)	MS2	10.9424	100	42.192	7111	7111	7109	191004_aoyama_18.raw	F3		10	2.19	0
		FALSE	High	Sequest HT	Sequest HT (A2)	A	2	Unambiguous	KVSISTTMGAGVAVDQAGLSASVN	[K].KVSISTTmGAGVAVDQAGLSASVN.[-]	M8(Oxidation)	1	1	P0A7L0	50S ribosomal protein L1 [OS=Escherichia coli K-12]	P0A7L0	50S ribosomal protein L1 [OS=Escherichia coli K-12]	1	2	2	0.7384	0	1	1	1	1140.08	1140.08	2279.16	2279.15	0.39	0.00044	0/0	0	0	829.017	CID (Collision Induced Dissociation)	MS2	0	100	40.5425	6795	6795	6790	191004_aoyama_18.raw	F3		10	1.72	0
		FALSE	High	Sequest HT	Sequest HT (A2)	A	2	Unambiguous	KVSISTTMGAGVAVDQAGLSASVN	[K].KVSISTTmGAGVAVDQAGLSASVN.[-]	M8(Oxidation)	1	1	P0A7L0	50S ribosomal protein L1 [OS=Escherichia coli K-12]	P0A7L0	50S ribosomal protein L1 [OS=Escherichia coli K-12]	1	2	2	0.8085	0	1	1	1	1140.08	1140.08	2279.15	2279.15	-0.39	-0.00045	0/0	0	0	1000.79	CID (Collision Induced Dissociation)	MS2	0	100	40.8987	6869	6869	6865	191004_aoyama_18.raw	F3		10	1.88	0
		FALSE	High	Sequest HT	Sequest HT (A2)	A	2	Unambiguous	KVSISTTMGAGVAVDQAGLSASVN	[K].KVSISTTmGAGVAVDQAGLSASVN.[-]	M8(Oxidation)	1	1	P0A7L0	50S ribosomal protein L1 [OS=Escherichia coli K-12]	P0A7L0	50S ribosomal protein L1 [OS=Escherichia coli K-12]	1	2	2	0.8809	0	1	1	1	1140.08	1140.08	2279.15	2279.15	-0.37	-0.00042	0/0	0	0	939.185	CID (Collision Induced Dissociation)	MS2	0	100	40.9443	5337	5337	5336	191004_aoyama_14.raw	F1		10	2.35	0
		FALSE	High	Sequest HT	Sequest HT (A2)	A	2	Unambiguous	KVSISTTMGAGVAVDQAGLSASVN	[K].KVSISTTmGAGVAVDQAGLSASVN.[-]	M8(Oxidation)	1	1	P0A7L0	50S ribosomal protein L1 [OS=Escherichia coli K-12]	P0A7L0	50S ribosomal protein L1 [OS=Escherichia coli K-12]	1	2	2	0.8607	0	1	1	1	1140.08	1140.08	2279.16	2279.15	0.7	0.0008	0/0	0	0	1331.4	CID (Collision Induced Dissociation)	MS2	0	100	41.2216	5376	5376	5375	191004_aoyama_14.raw	F1		10	2.44	0
		FALSE	High	Sequest HT	Sequest HT (A2)	A	2	Unambiguous	KVSISTTMGAGVAVDQAGLSASVN	[K].KVSISTTmGAGVAVDQAGLSASVN.[-]	M8(Oxidation)	1	1	P0A7L0	50S ribosomal protein L1 [OS=Escherichia coli K-12]	P0A7L0	50S ribosomal protein L1 [OS=Escherichia coli K-12]	1	2	2	0.7386	0	1	1	1	1140.08	1140.08	2279.15	2279.15	-0.91	-0.00103	0/0	0	0	996.734	CID (Collision Induced Dissociation)	MS2	0	100	41.283	5385	5385	5384	191004_aoyama_14.raw	F1		11	1.53	0
		FALSE	High	Sequest HT	Sequest HT (A2)	A	2	Unambiguous	KVSISTTMGAGVAVDQAGLSASVN	[K].KVSISTTmGAGVAVDQAGLSASVN.[-]	M8(Oxidation)	1	1	P0A7L0	50S ribosomal protein L1 [OS=Escherichia coli K-12]	P0A7L0	50S ribosomal protein L1 [OS=Escherichia coli K-12]	1	2	2	0.8289	0	1	1	1	1140.08	1140.08	2279.15	2279.15	-0.8	-0.00091	0/0	0	0	908.782	CID (Collision Induced Dissociation)	MS2	0	100	41.5768	5425	5425	5423	191004_aoyama_14.raw	F1		11	1.87	0
		FALSE	High	Sequest HT	Sequest HT (A2)	A	2	Unambiguous	KVSISTTMGAGVAVDQAGLSASVN	[K].KVSISTTmGAGVAVDQAGLSASVN.[-]	M8(Oxidation)	1	1	P0A7L0	50S ribosomal protein L1 [OS=Escherichia coli K-12]	P0A7L0	50S ribosomal protein L1 [OS=Escherichia coli K-12]	1	2	2	0.77	0	1	1	1	1140.08	1140.08	2279.16	2279.15	0.15	0.00017	0/0	0	0	891.185	CID (Collision Induced Dissociation)	MS2	0	100	42.8397	5597	5597	5593	191004_aoyama_14.raw	F1		10	2.13	0
		FALSE	High	Sequest HT	Sequest HT (A2)	A	2	Unambiguous	KVSISTTMGAGVAVDQAGLSASVN	[K].KVSISTTmGAGVAVDQAGLSASVN.[-]	M8(Oxidation)	1	1	P0A7L0	50S ribosomal protein L1 [OS=Escherichia coli K-12]	P0A7L0	50S ribosomal protein L1 [OS=Escherichia coli K-12]	1	2	2	0.8274	0	1	1	1	1140.08	1140.08	2279.15	2279.15	-0.37	-0.00042	0/0	0	0	1503.62	CID (Collision Induced Dissociation)	MS2	0	100	40.5495	5273	5273	5272	191004_aoyama_14.raw	F1		10	1.68	0
		FALSE	High	Sequest HT	Sequest HT (A2)	A	2	Unambiguous	KVSISTTMGAGVAVDQAGLSASVN	[K].KVSISTTmGAGVAVDQAGLSASVN.[-]	M8(Oxidation)	1	1	P0A7L0	50S ribosomal protein L1 [OS=Escherichia coli K-12]	P0A7L0	50S ribosomal protein L1 [OS=Escherichia coli K-12]	1	2	2	0.8807	0	1	1	1	1140.08	1140.08	2279.15	2279.15	0.06	7e-05	0/0	0	0	1152.7	CID (Collision Induced Dissociation)	MS2	0	100	40.5028	5266	5266	5264	191004_aoyama_14.raw	F1		10	2.18	0
		FALSE	High	Sequest HT	Sequest HT (A2)	A	2	Unambiguous	KVSISTTMGAGVAVDQAGLSASVN	[K].KVSISTTmGAGVAVDQAGLSASVN.[-]	M8(Oxidation)	1	1	P0A7L0	50S ribosomal protein L1 [OS=Escherichia coli K-12]	P0A7L0	50S ribosomal protein L1 [OS=Escherichia coli K-12]	1	3	3	0.801	0	1	1	1	760.39	760.39	2279.16	2279.15	0.75	0.00057	0/0	0	0	1818.59	CID (Collision Induced Dissociation)	MS2	28.6437	100	39.9575	5168	5168	5166	191004_aoyama_14.raw	F1		10	1.96	0
		FALSE	High	Sequest HT	Sequest HT (A2)	A	2	Unambiguous	KVSISTTMGAGVAVDQAGLSASVN	[K].KVSISTTmGAGVAVDQAGLSASVN.[-]	M8(Oxidation)	1	1	P0A7L0	50S ribosomal protein L1 [OS=Escherichia coli K-12]	P0A7L0	50S ribosomal protein L1 [OS=Escherichia coli K-12]	1	2	2	0.7164	0	1	1	1	1140.08	1140.08	2279.16	2279.15	1.22	0.00139	0/0	0	0	888.506	CID (Collision Induced Dissociation)	MS2	0	100	43.0443	5625	5625	5622	191004_aoyama_14.raw	F1		10	1.34	0
		FALSE	High	Sequest HT	Sequest HT (A2)	A	2	Unambiguous	KVSISTTMGAGVAVDQAGLSASVN	[K].KVSISTTmGAGVAVDQAGLSASVN.[-]	M8(Oxidation)	1	1	P0A7L0	50S ribosomal protein L1 [OS=Escherichia coli K-12]	P0A7L0	50S ribosomal protein L1 [OS=Escherichia coli K-12]	1	2	2	0.8462	0	1	1	1	1140.08	1140.08	2279.15	2279.15	-1.68	-0.00191	0/0	0	0	808.757	CID (Collision Induced Dissociation)	MS2	0	100	43.4779	5701	5701	5699	191004_aoyama_14.raw	F1		10	1.43	0
		FALSE	High	Sequest HT	Sequest HT (A2)	A	2	Unambiguous	KVSISTTMGAGVAVDQAGLSASVN	[K].KVSISTTmGAGVAVDQAGLSASVN.[-]	M8(Oxidation)	1	1	P0A7L0	50S ribosomal protein L1 [OS=Escherichia coli K-12]	P0A7L0	50S ribosomal protein L1 [OS=Escherichia coli K-12]	1	2	2	0.9064	0	1	1	1	1140.08	1140.08	2279.16	2279.15	0.89	0.00101	0/0	0	0	665.183	CID (Collision Induced Dissociation)	MS2	0	100	43.8642	5757	5757	5754	191004_aoyama_14.raw	F1		10	1.71	0
		FALSE	High	Sequest HT	Sequest HT (A2)	A	2	Unambiguous	KVSISTTMGAGVAVDQAGLSASVN	[K].KVSISTTmGAGVAVDQAGLSASVN.[-]	M8(Oxidation)	1	1	P0A7L0	50S ribosomal protein L1 [OS=Escherichia coli K-12]	P0A7L0	50S ribosomal protein L1 [OS=Escherichia coli K-12]	1	2	2	0.8289	0	1	1	1	1140.08	1140.08	2279.15	2279.15	-1.26	-0.00143	0/0	0	0	609.123	CID (Collision Induced Dissociation)	MS2	0	100	44.0715	5784	5784	5783	191004_aoyama_14.raw	F1		10	1.52	0
		FALSE	High	Sequest HT	Sequest HT (A2)	A	2	Unambiguous	KVSISTTMGAGVAVDQAGLSASVN	[K].KVSISTTmGAGVAVDQAGLSASVN.[-]	M8(Oxidation)	1	1	P0A7L0	50S ribosomal protein L1 [OS=Escherichia coli K-12]	P0A7L0	50S ribosomal protein L1 [OS=Escherichia coli K-12]	1	2	2	0.6893	0	1	1	1	1140.08	1140.08	2279.16	2279.15	1.77	0.00202	0/0	0	0	858.381	CID (Collision Induced Dissociation)	MS2	0	100	39.4273	5074	5074	5072	191004_aoyama_14.raw	F1		10	1.77	0
		FALSE	High	Sequest HT	Sequest HT (A2)	A	2	Unambiguous	KVSISTTMGAGVAVDQAGLSASVN	[K].KVSISTTmGAGVAVDQAGLSASVN.[-]	M8(Oxidation)	1	1	P0A7L0	50S ribosomal protein L1 [OS=Escherichia coli K-12]	P0A7L0	50S ribosomal protein L1 [OS=Escherichia coli K-12]	1	2	2	0.91	0	1	1	1	1140.08	1140.08	2279.16	2279.15	1.03	0.00117	0/0	0	0	1300.15	CID (Collision Induced Dissociation)	MS2	0	100	39.7267	5121	5121	5119	191004_aoyama_14.raw	F1		10	2.11	0
		FALSE	High	Sequest HT	Sequest HT (A2)	A	2	Unambiguous	KVSISTTMGAGVAVDQAGLSASVN	[K].KVSISTTmGAGVAVDQAGLSASVN.[-]	M8(Oxidation)	1	1	P0A7L0	50S ribosomal protein L1 [OS=Escherichia coli K-12]	P0A7L0	50S ribosomal protein L1 [OS=Escherichia coli K-12]	1	2	2	0.5583	0	1	1	1	1140.08	1140.08	2279.15	2279.15	-1.98	-0.00226	0/0	0	0	1223.85	CID (Collision Induced Dissociation)	MS2	9.56944	100	41.642	5434	5434	5431	191004_aoyama_14.raw	F1		10	2.06	0.0002323
		FALSE	High	Sequest HT	Sequest HT (A2)	A	2	Unambiguous	KVSISTTMGAGVAVDQAGLSASVN	[K].KVSISTTmGAGVAVDQAGLSASVN.[-]	M8(Oxidation)	1	1	P0A7L0	50S ribosomal protein L1 [OS=Escherichia coli K-12]	P0A7L0	50S ribosomal protein L1 [OS=Escherichia coli K-12]	1	2	2	0.9022	0	1	1	1	1140.08	1140.08	2279.15	2279.15	-1.45	-0.00165	0/0	0	0	1101.91	CID (Collision Induced Dissociation)	MS2	0	100	42.0105	5499	5499	5497	191004_aoyama_14.raw	F1		10	1.84	0.0002323
		FALSE	High	Sequest HT	Sequest HT (A2)	A	2	Unambiguous	KVSISTTMGAGVAVDQAGLSASVN	[K].KVSISTTmGAGVAVDQAGLSASVN.[-]	M8(Oxidation)	1	1	P0A7L0	50S ribosomal protein L1 [OS=Escherichia coli K-12]	P0A7L0	50S ribosomal protein L1 [OS=Escherichia coli K-12]	1	2	2	0.8555	0	1	1	1	1140.08	1140.08	2279.15	2279.15	-0.14	-0.00016	0/0	0	0	1125.39	CID (Collision Induced Dissociation)	MS2	0	100	41.4657	6315	6315	6312	191004_aoyama_16.raw	F2		10	1.73	0.0002323
		FALSE	High	Sequest HT	Sequest HT (A2)	A	2	Unambiguous	KVSISTTMGAGVAVDQAGLSASVN	[K].KVSISTTmGAGVAVDQAGLSASVN.[-]	M8(Oxidation)	1	1	P0A7L0	50S ribosomal protein L1 [OS=Escherichia coli K-12]	P0A7L0	50S ribosomal protein L1 [OS=Escherichia coli K-12]	1	2	2	0.5635	0	1	1	1	1140.08	1140.08	2279.16	2279.15	0.43	0.00049	0/0	0	0	626.545	CID (Collision Induced Dissociation)	MS2	0	100	43.1758	6607	6607	6601	191004_aoyama_16.raw	F2		10	1.26	0.0002323
		FALSE	High	Sequest HT	Sequest HT (A2)	A	2	Unambiguous	KVSISTTMGAGVAVDQAGLSASVN	[K].KVSISTTmGAGVAVDQAGLSASVN.[-]	M8(Oxidation)	1	1	P0A7L0	50S ribosomal protein L1 [OS=Escherichia coli K-12]	P0A7L0	50S ribosomal protein L1 [OS=Escherichia coli K-12]	1	2	2	0.712	0	1	1	1	1140.08	1140.08	2279.16	2279.15	0.17	0.00019	0/0	0	0	1154.82	CID (Collision Induced Dissociation)	MS2	11.7909	100	40.0668	6051	6051	6041	191004_aoyama_16.raw	F2		10	1.91	0.0004479
		FALSE	High	Sequest HT	Sequest HT (A2)	A	2	Unambiguous	KVSISTTMGAGVAVDQAGLSASVN	[K].KVSISTTmGAGVAVDQAGLSASVN.[-]	M8(Oxidation)	1	1	P0A7L0	50S ribosomal protein L1 [OS=Escherichia coli K-12]	P0A7L0	50S ribosomal protein L1 [OS=Escherichia coli K-12]	1	2	2	0.7	0	1	1	1	1140.08	1140.08	2279.15	2279.15	-1.97	-0.00225	0/0	0	0	477.634	CID (Collision Induced Dissociation)	MS2	12.8942	100	44.9035	6890	6890	6889	191004_aoyama_16.raw	F2		10	1.1	0.0004479
		FALSE	High	Sequest HT	Sequest HT (A2)	A	2	Unambiguous	KVSISTTMGAGVAVDQAGLSASVN	[K].KVSISTTmGAGVAVDQAGLSASVN.[-]	M8(Oxidation)	1	1	P0A7L0	50S ribosomal protein L1 [OS=Escherichia coli K-12]	P0A7L0	50S ribosomal protein L1 [OS=Escherichia coli K-12]	1	2	2	0.6651	0	1	1	1	1140.08	1140.08	2279.15	2279.15	0.06	7e-05	0/0	0	0	1374.25	CID (Collision Induced Dissociation)	MS2	7.52902	100	40.0808	5192	5192	5189	191004_aoyama_14.raw	F1		10	2.18	0.0004479
		FALSE	High	Sequest HT	Sequest HT (A2)	A	2	Unambiguous	KVSISTTMGAGVAVDQAGLSASVN	[K].KVSISTTmGAGVAVDQAGLSASVN.[-]	M8(Oxidation)	1	1	P0A7L0	50S ribosomal protein L1 [OS=Escherichia coli K-12]	P0A7L0	50S ribosomal protein L1 [OS=Escherichia coli K-12]	1	2	2	0.7045	0	1	1	1	1140.08	1140.08	2279.15	2279.15	-1.01	-0.00115	0/0	0	0	1126.45	CID (Collision Induced Dissociation)	MS2	0	100	40.1678	5212	5212	5207	191004_aoyama_14.raw	F1		11	1.32	0.0006425
		FALSE	High	Sequest HT	Sequest HT (A2)	A	2	Unambiguous	KVSISTTMGAGVAVDQAGLSASVN	[K].KVSISTTmGAGVAVDQAGLSASVN.[-]	M8(Oxidation)	1	1	P0A7L0	50S ribosomal protein L1 [OS=Escherichia coli K-12]	P0A7L0	50S ribosomal protein L1 [OS=Escherichia coli K-12]	1	2	2	0.5865	0	1	1	1	1140.08	1140.08	2279.15	2279.15	-0.44	-0.0005	0/0	0	0	621.473	CID (Collision Induced Dissociation)	MS2	0	100	42.6209	6509	6509	6505	191004_aoyama_16.raw	F2		10	1.33	0.0006425
		FALSE	High	Sequest HT	Sequest HT (A2)	A	2	Unambiguous	KVSISTTMGAGVAVDQAGLSASVN	[K].KVSISTTmGAGVAVDQAGLSASVN.[-]	M8(Oxidation)	1	1	P0A7L0	50S ribosomal protein L1 [OS=Escherichia coli K-12]	P0A7L0	50S ribosomal protein L1 [OS=Escherichia coli K-12]	1	2	2	0.8951	0	1	1	1	1140.08	1140.08	2279.16	2279.15	0.89	0.00101	0/0	0	0	513.403	CID (Collision Induced Dissociation)	MS2	36.0538	100	40.9681	6884	6884	6879	191004_aoyama_18.raw	F3		10	1.62	0.0008418
		FALSE	High	Sequest HT	Sequest HT (A2)	A	2	Unambiguous	KVSISTTMGAGVAVDQAGLSASVN	[K].KVSISTTmGAGVAVDQAGLSASVN.[-]	M8(Oxidation)	1	1	P0A7L0	50S ribosomal protein L1 [OS=Escherichia coli K-12]	P0A7L0	50S ribosomal protein L1 [OS=Escherichia coli K-12]	1	2	2	0.7574	0	1	1	1	1140.08	1140.08	2279.15	2279.15	0.06	7e-05	0/0	0	0	1172.35	CID (Collision Induced Dissociation)	MS2	0	100	40.8793	5325	5325	5322	191004_aoyama_14.raw	F1		10	2.02	0.0008418
		FALSE	High	Sequest HT	Sequest HT (A2)	A	2	Unambiguous	KVSISTTMGAGVAVDQAGLSASVN	[K].KVSISTTmGAGVAVDQAGLSASVN.[-]	M8(Oxidation)	1	1	P0A7L0	50S ribosomal protein L1 [OS=Escherichia coli K-12]	P0A7L0	50S ribosomal protein L1 [OS=Escherichia coli K-12]	1	2	2	0.8651	0	1	1	1	1140.08	1140.08	2279.16	2279.15	0.43	0.00049	0/0	0	0	1091.08	CID (Collision Induced Dissociation)	MS2	0	100	41.3484	6955	6955	6951	191004_aoyama_18.raw	F3		10	1.26	0.0009844
		FALSE	High	Sequest HT	Sequest HT (A2)	A	2	Unambiguous	KVSISTTMGAGVAVDQAGLSASVN	[K].KVSISTTmGAGVAVDQAGLSASVN.[-]	M8(Oxidation)	1	1	P0A7L0	50S ribosomal protein L1 [OS=Escherichia coli K-12]	P0A7L0	50S ribosomal protein L1 [OS=Escherichia coli K-12]	1	2	2	0.7846	0	1	1	1	1140.08	1140.08	2279.15	2279.15	-1.33	-0.00152	0/0	0	0	1318.04	CID (Collision Induced Dissociation)	MS2	0	100	40.2766	6098	6098	6096	191004_aoyama_16.raw	F2		10	1.95	0.0009844
		FALSE	High	Sequest HT	Sequest HT (A2)	A	2	Unambiguous	KVSISTTMGAGVAVDQAGLSASVN	[K].KVSISTTmGAGVAVDQAGLSASVN.[-]	M8(Oxidation)	1	1	P0A7L0	50S ribosomal protein L1 [OS=Escherichia coli K-12]	P0A7L0	50S ribosomal protein L1 [OS=Escherichia coli K-12]	1	2	2	0.8073	0	1	1	1	1140.08	1140.08	2279.15	2279.15	-1.76	-0.002	0/0	0	0	1083.55	CID (Collision Induced Dissociation)	MS2	0	100	40.6375	6160	6160	6154	191004_aoyama_16.raw	F2		10	1.92	0.0009844
		FALSE	High	Sequest HT	Sequest HT (A2)	A	2	Unambiguous	KVSISTTMGAGVAVDQAGLSASVN	[K].KVSISTTmGAGVAVDQAGLSASVN.[-]	M8(Oxidation)	1	1	P0A7L0	50S ribosomal protein L1 [OS=Escherichia coli K-12]	P0A7L0	50S ribosomal protein L1 [OS=Escherichia coli K-12]	1	2	2	0.8041	0	1	1	1	1140.08	1140.08	2279.16	2279.15	1.21	0.00138	0/0	0	0	811.549	CID (Collision Induced Dissociation)	MS2	19.8319	100	43.3508	5679	5679	5676	191004_aoyama_14.raw	F1		10	1.48	0.0009844
		FALSE	High	Sequest HT	Sequest HT (A2)	A	2	Unambiguous	KVSISTTMGAGVAVDQAGLSASVN	[K].KVSISTTmGAGVAVDQAGLSASVN.[-]	M8(Oxidation)	1	1	P0A7L0	50S ribosomal protein L1 [OS=Escherichia coli K-12]	P0A7L0	50S ribosomal protein L1 [OS=Escherichia coli K-12]	1	2	2	0.8916	0	1	1	1	1140.08	1140.08	2279.15	2279.15	-2.57	-0.00293	0/0	0	0	1112.21	CID (Collision Induced Dissociation)	MS2	0	100	40.0792	6695	6695	6687	191004_aoyama_18.raw	F3		10	1.66	0.001298
		FALSE	High	Sequest HT	Sequest HT (A2)	A	2	Unambiguous	KVSISTTMGAGVAVDQAGLSASVN	[K].KVSISTTmGAGVAVDQAGLSASVN.[-]	M8(Oxidation)	1	1	P0A7L0	50S ribosomal protein L1 [OS=Escherichia coli K-12]	P0A7L0	50S ribosomal protein L1 [OS=Escherichia coli K-12]	1	2	2	0.6214	0	1	1	1	1140.08	1140.08	2279.16	2279.15	1.69	0.00193	0/0	0	0	511.322	CID (Collision Induced Dissociation)	MS2	0	100	40.2885	6743	6743	6740	191004_aoyama_18.raw	F3		10	1.03	0.001298
		FALSE	High	Sequest HT	Sequest HT (A2)	A	2	Unambiguous	KVSISTTMGAGVAVDQAGLSASVN	[K].KVSISTTmGAGVAVDQAGLSASVN.[-]	M8(Oxidation)	1	1	P0A7L0	50S ribosomal protein L1 [OS=Escherichia coli K-12]	P0A7L0	50S ribosomal protein L1 [OS=Escherichia coli K-12]	1	2	2	0.6174	0	1	1	1	1140.08	1140.08	2279.15	2279.15	-0.07	-7e-05	0/0	0	0	831.868	CID (Collision Induced Dissociation)	MS2	0	100	42.9221	5609	5609	5606	191004_aoyama_14.raw	F1		10	1.15	0.001456
		FALSE	High	Sequest HT	Sequest HT (A2)	A	2	Unambiguous	KVSISTTMGAGVAVDQAGLSASVN	[K].KVSISTTmGAGVAVDQAGLSASVN.[-]	M8(Oxidation)	1	1	P0A7L0	50S ribosomal protein L1 [OS=Escherichia coli K-12]	P0A7L0	50S ribosomal protein L1 [OS=Escherichia coli K-12]	1	2	2	0.619	0	1	1	1	1140.08	1140.08	2279.16	2279.15	0.17	0.00019	0/0	0	0	1106.45	CID (Collision Induced Dissociation)	MS2	0	100	39.8157	5139	5139	5136	191004_aoyama_14.raw	F1		10	1.05	0.001805
		FALSE	High	Sequest HT	Sequest HT (A2)	A	2	Unambiguous	KVSISTTMGAGVAVDQAGLSASVN	[K].KVSISTTmGAGVAVDQAGLSASVN.[-]	M8(Oxidation)	1	1	P0A7L0	50S ribosomal protein L1 [OS=Escherichia coli K-12]	P0A7L0	50S ribosomal protein L1 [OS=Escherichia coli K-12]	1	2	2	0.5571	0	1	1	1	1140.08	1140.08	2279.15	2279.15	-3.2	-0.00365	0/0	0	0	750.02	CID (Collision Induced Dissociation)	MS2	0	100	43.2945	6630	6630	6628	191004_aoyama_16.raw	F2		10	1.4	0.001915
		FALSE	High	Sequest HT	Sequest HT (A2)	A	2	Unambiguous	KVSISTTMGAGVAVDQAGLSASVN	[K].KVSISTTmGAGVAVDQAGLSASVN.[-]	M8(Oxidation)	1	1	P0A7L0	50S ribosomal protein L1 [OS=Escherichia coli K-12]	P0A7L0	50S ribosomal protein L1 [OS=Escherichia coli K-12]	1	3	3	0.7336	0	1	1	1	760.391	760.391	2279.16	2279.15	2.2	0.00167	0/0	0	0	1389.04	CID (Collision Induced Dissociation)	MS2	0	100	40.4619	5260	5260	5256	191004_aoyama_14.raw	F1		10	2.14	0.001915
		FALSE	High	Sequest HT	Sequest HT (A2)	A	2	Unambiguous	KVSISTTMGAGVAVDQAGLSASVN	[K].KVSISTTmGAGVAVDQAGLSASVN.[-]	M8(Oxidation)	1	1	P0A7L0	50S ribosomal protein L1 [OS=Escherichia coli K-12]	P0A7L0	50S ribosomal protein L1 [OS=Escherichia coli K-12]	1	2	2	0.4759	0	1	1	1	1140.08	1140.08	2279.16	2279.15	1.46	0.00166	0/0	0	0	914.124	CID (Collision Induced Dissociation)	MS2	0	100	40.9242	6216	6216	6212	191004_aoyama_16.raw	F2		10	1.66	0.001915
		FALSE	High	Sequest HT	Sequest HT (A2)	A	2	Unambiguous	KVSISTTMGAGVAVDQAGLSASVN	[K].KVSISTTmGAGVAVDQAGLSASVN.[-]	M8(Oxidation)	1	1	P0A7L0	50S ribosomal protein L1 [OS=Escherichia coli K-12]	P0A7L0	50S ribosomal protein L1 [OS=Escherichia coli K-12]	1	3	3	0.6125	0	1	1	3	760.391	760.39	2279.16	2279.15	1.07	0.00081	0/0	0	0	1124.28	CID (Collision Induced Dissociation)	MS2	6.98271	100	40.3771	5243	5243	5242	191004_aoyama_14.raw	F1		10	0.8	0.001915
		FALSE	High	Sequest HT	Sequest HT (A2)	A	2	Unambiguous	KVSISTTMGAGVAVDQAGLSASVN	[K].KVSISTTmGAGVAVDQAGLSASVN.[-]	M8(Oxidation)	1	1	P0A7L0	50S ribosomal protein L1 [OS=Escherichia coli K-12]	P0A7L0	50S ribosomal protein L1 [OS=Escherichia coli K-12]	1	2	2	0.5082	0	1	1	1	1140.08	1140.08	2279.15	2279.15	-0.39	-0.00044	0/0	0	0	498.946	CID (Collision Induced Dissociation)	MS2	0	100	39.5821	6581	6581	6580	191004_aoyama_18.raw	F3		10	0.61	0.002242
		FALSE	High	Sequest HT	Sequest HT (A2)	A	2	Unambiguous	KVSISTTMGAGVAVDQAGLSASVN	[K].KVSISTTmGAGVAVDQAGLSASVN.[-]	M8(Oxidation)	1	1	P0A7L0	50S ribosomal protein L1 [OS=Escherichia coli K-12]	P0A7L0	50S ribosomal protein L1 [OS=Escherichia coli K-12]	1	2	2	0.73	0	1	1	1	1140.08	1140.08	2279.15	2279.15	-0.93	-0.00106	0/0	0	0	572.116	CID (Collision Induced Dissociation)	MS2	0	100	43.5605	5712	5712	5709	191004_aoyama_14.raw	F1		11	1	0.002242
		FALSE	High	Sequest HT	Sequest HT (A2)	A	2	Unambiguous	KVSISTTMGAGVAVDQAGLSASVN	[K].KVSISTTmGAGVAVDQAGLSASVN.[-]	M8(Oxidation)	1	1	P0A7L0	50S ribosomal protein L1 [OS=Escherichia coli K-12]	P0A7L0	50S ribosomal protein L1 [OS=Escherichia coli K-12]	1	3	3	0.2734	0	1	1	1	760.39	760.39	2279.15	2279.15	0.01	1e-05	0/0	0	0	1513.66	CID (Collision Induced Dissociation)	MS2	0	100	40.9641	6223	6223	6222	191004_aoyama_16.raw	F2		10	1.28	0.002242
		FALSE	High	Sequest HT	Sequest HT (A2)	A	2	Unambiguous	KVSISTTMGAGVAVDQAGLSASVN	[K].KVSISTTmGAGVAVDQAGLSASVN.[-]	M8(Oxidation)	1	1	P0A7L0	50S ribosomal protein L1 [OS=Escherichia coli K-12]	P0A7L0	50S ribosomal protein L1 [OS=Escherichia coli K-12]	1	2	2	0.6512	0	1	1	1	1140.08	1140.08	2279.16	2279.15	0.27	0.00031	0/0	0	0	976.418	CID (Collision Induced Dissociation)	MS2	5.84722	100	39.5726	5944	5944	5943	191004_aoyama_16.raw	F2		10	1.72	0.002242
		FALSE	High	Sequest HT	Sequest HT (A2)	A	2	Unambiguous	KVSISTTMGAGVAVDQAGLSASVN	[K].KVSISTTmGAGVAVDQAGLSASVN.[-]	M8(Oxidation)	1	1	P0A7L0	50S ribosomal protein L1 [OS=Escherichia coli K-12]	P0A7L0	50S ribosomal protein L1 [OS=Escherichia coli K-12]	1	2	2	0.931	0	1	1	1	1140.08	1140.08	2279.16	2279.15	2.59	0.00296	0/0	0	0	571.933	CID (Collision Induced Dissociation)	MS2	0	100	46.777	7218	7218	7216	191004_aoyama_16.raw	F2		10	0.58	0.002404
		FALSE	High	Sequest HT	Sequest HT (A2)	A	2	Unambiguous	KVSISTTMGAGVAVDQAGLSASVN	[K].KVSISTTmGAGVAVDQAGLSASVN.[-]	M8(Oxidation)	1	1	P0A7L0	50S ribosomal protein L1 [OS=Escherichia coli K-12]	P0A7L0	50S ribosomal protein L1 [OS=Escherichia coli K-12]	1	2	2	0.6173	0	1	1	1	1140.08	1140.08	2279.15	2279.15	-1.55	-0.00176	0/0	0	0	1329.22	CID (Collision Induced Dissociation)	MS2	10.6148	100	40.2263	6088	6088	6085	191004_aoyama_16.raw	F2		10	0.81	0.002685
		FALSE	High	Sequest HT	Sequest HT (A2)	A	2	Unambiguous	KVSISTTMGAGVAVDQAGLSASVN	[K].KVSISTTmGAGVAVDQAGLSASVN.[-]	M8(Oxidation)	1	1	P0A7L0	50S ribosomal protein L1 [OS=Escherichia coli K-12]	P0A7L0	50S ribosomal protein L1 [OS=Escherichia coli K-12]	1	2	2	0.7607	0	1	1	1	1140.08	1140.08	2279.16	2279.15	0.16	0.00019	0/0	0	0	955.611	CID (Collision Induced Dissociation)	MS2	0	100	39.7965	5989	5989	5986	191004_aoyama_16.raw	F2		10	1.63	0.002804
		FALSE	High	Sequest HT	Sequest HT (A2)	A	2	Unambiguous	KVSISTTMGAGVAVDQAGLSASVN	[K].KVSISTTmGAGVAVDQAGLSASVN.[-]	M8(Oxidation)	1	1	P0A7L0	50S ribosomal protein L1 [OS=Escherichia coli K-12]	P0A7L0	50S ribosomal protein L1 [OS=Escherichia coli K-12]	1	3	3	0.5775	0	1	1	1	760.389	760.389	2279.15	2279.15	-0.42	-0.00032	0/0	0	0	1120.99	CID (Collision Induced Dissociation)	MS2	78.6312	100	52.9464	7136	7136	7135	191004_aoyama_14.raw	F1		10	0.71	0.002804
		FALSE	High	Sequest HT	Sequest HT (A2)	A	2	Unambiguous	KVSISTTMGAGVAVDQAGLSASVN	[K].KVSISTTmGAGVAVDQAGLSASVN.[-]	M8(Oxidation)	1	1	P0A7L0	50S ribosomal protein L1 [OS=Escherichia coli K-12]	P0A7L0	50S ribosomal protein L1 [OS=Escherichia coli K-12]	1	2	2	0.6602	0	1	1	1	1140.08	1140.08	2279.15	2279.15	-1.49	-0.0017	0/0	0	0	868.924	CID (Collision Induced Dissociation)	MS2	0	100	45.0891	5927	5927	5925	191004_aoyama_14.raw	F1		10	1.03	0.002804
		FALSE	High	Sequest HT	Sequest HT (A2)	A	2	Unambiguous	KVSISTTMGAGVAVDQAGLSASVN	[K].KVSISTTmGAGVAVDQAGLSASVN.[-]	M8(Oxidation)	1	1	P0A7L0	50S ribosomal protein L1 [OS=Escherichia coli K-12]	P0A7L0	50S ribosomal protein L1 [OS=Escherichia coli K-12]	1	2	2	0.4429	0	1	1	1	1140.08	1140.08	2279.16	2279.15	0.33	0.00037	0/0	0	0	388.183	CID (Collision Induced Dissociation)	MS2	0	100	45.5467	5993	5993	5990	191004_aoyama_14.raw	F1		10	0.7	0.002804
		FALSE	High	Sequest HT	Sequest HT (A2)	A	2	Unambiguous	KVSISTTMGAGVAVDQAGLSASVN	[K].KVSISTTmGAGVAVDQAGLSASVN.[-]	M8(Oxidation)	1	1	P0A7L0	50S ribosomal protein L1 [OS=Escherichia coli K-12]	P0A7L0	50S ribosomal protein L1 [OS=Escherichia coli K-12]	1	3	3	0.7171	0	1	1	1	760.389	760.389	2279.15	2279.15	-1.18	-0.0009	0/0	0	0	1241.37	CID (Collision Induced Dissociation)	MS2	9.31678	100	40.8568	5321	5321	5318	191004_aoyama_14.raw	F1		10	1.52	0.002804
		FALSE	High	Sequest HT	Sequest HT (A2)	A	2	Selected	KVSISTTMGAGVAVDQAGLSASVN	[K].KVSISTTmGAGVAVDQAGLSASVN.[-]	M8(Oxidation)	1	1	P0A7L0	50S ribosomal protein L1 [OS=Escherichia coli K-12]	P0A7L0	50S ribosomal protein L1 [OS=Escherichia coli K-12]	1	3	3		0.0208	2	2	4	760.391	760.391	2279.16	2279.15	1.79	0.00136	0/0	0	0	1185.72	CID (Collision Induced Dissociation)	MS2	5.49393	100	40.5067	5267	5267	5264	191004_aoyama_14.raw	F1		10	0.47	0.003095
		FALSE	High	Sequest HT	Sequest HT (A2)	A	2	Unambiguous	KVSISTTMGAGVAVDQAGLSASVN	[K].KVSISTTmGAGVAVDQAGLSASVN.[-]	M8(Oxidation)	1	1	P0A7L0	50S ribosomal protein L1 [OS=Escherichia coli K-12]	P0A7L0	50S ribosomal protein L1 [OS=Escherichia coli K-12]	1	2	2	0.6882	0	1	1	1	1140.08	1140.08	2279.16	2279.15	0.6	0.00068	0/0	0	0	839.154	CID (Collision Induced Dissociation)	MS2	0	100	39.5	5089	5089	5088	191004_aoyama_14.raw	F1		11	0.93	0.003095
		FALSE	High	Sequest HT	Sequest HT (A2)	A	2	Unambiguous	KVSISTTMGAGVAVDQAGLSASVN	[K].KVSISTTmGAGVAVDQAGLSASVN.[-]	M8(Oxidation)	1	1	P0A7L0	50S ribosomal protein L1 [OS=Escherichia coli K-12]	P0A7L0	50S ribosomal protein L1 [OS=Escherichia coli K-12]	1	2	2	0.5488	0	1	1	1	1140.08	1140.08	2279.16	2279.15	1.76	0.00201	0/0	0	0	456.65	CID (Collision Induced Dissociation)	MS2	0	100	42.2168	7116	7116	7112	191004_aoyama_18.raw	F3		10	0.82	0.003544
		FALSE	High	Sequest HT	Sequest HT (A2)	A	2	Unambiguous	KVSISTTMGAGVAVDQAGLSASVN	[K].KVSISTTmGAGVAVDQAGLSASVN.[-]	M8(Oxidation)	1	1	P0A7L0	50S ribosomal protein L1 [OS=Escherichia coli K-12]	P0A7L0	50S ribosomal protein L1 [OS=Escherichia coli K-12]	1	2	2	0.5667	0	1	1	1	1140.08	1140.08	2279.16	2279.15	1.72	0.00196	0/0	0	0	624.118	CID (Collision Induced Dissociation)	MS2	0	100	45.6404	6007	6007	6001	191004_aoyama_14.raw	F1		10	0.6	0.003838
		FALSE	High	Sequest HT	Sequest HT (A2)	A	2	Unambiguous	KVSISTTMGAGVAVDQAGLSASVN	[K].KVSISTTmGAGVAVDQAGLSASVN.[-]	M8(Oxidation)	1	1	P0A7L0	50S ribosomal protein L1 [OS=Escherichia coli K-12]	P0A7L0	50S ribosomal protein L1 [OS=Escherichia coli K-12]	1	3	3	0.8411	0	1	1	1	760.388	760.388	2279.15	2279.15	-2.14	-0.00162	0/0	0	0	1156.94	CID (Collision Induced Dissociation)	MS2	36.7556	100	41.2393	6937	6937	6936	191004_aoyama_18.raw	F3		10	1.51	0.004845
		FALSE	High	Sequest HT	Sequest HT (A2)	A	2	Unambiguous	KVSISTTMGAGVAVDQAGLSASVN	[K].KVSISTTmGAGVAVDQAGLSASVN.[-]	M8(Oxidation)	1	1	P0A7L0	50S ribosomal protein L1 [OS=Escherichia coli K-12]	P0A7L0	50S ribosomal protein L1 [OS=Escherichia coli K-12]	1	3	3	0.3962	0	1	1	1	760.389	760.389	2279.15	2279.15	-1.2	-0.00091	0/0	0	0	1405.06	CID (Collision Induced Dissociation)	MS2	8.04777	100	40.2994	6102	6102	6101	191004_aoyama_16.raw	F2		10	1.06	0.005001
		FALSE	High	Sequest HT	Sequest HT (A2)	A	2	Unambiguous	KVSISTTMGAGVAVDQAGLSASVN	[K].KVSISTTmGAGVAVDQAGLSASVN.[-]	M8(Oxidation)	1	1	P0A7L0	50S ribosomal protein L1 [OS=Escherichia coli K-12]	P0A7L0	50S ribosomal protein L1 [OS=Escherichia coli K-12]	1	2	2	0.6436	0	1	1	1	1140.08	1140.08	2279.16	2279.15	0.58	0.00066	0/0	0	0	706.401	CID (Collision Induced Dissociation)	MS2	0	100	42.6907	5576	5576	5575	191004_aoyama_14.raw	F1		10	1.01	0.005373
		FALSE	High	Sequest HT	Sequest HT (A2)	A	2	Unambiguous	KVSISTTMGAGVAVDQAGLSASVN	[K].KVSISTTmGAGVAVDQAGLSASVN.[-]	M8(Oxidation)	1	1	P0A7L0	50S ribosomal protein L1 [OS=Escherichia coli K-12]	P0A7L0	50S ribosomal protein L1 [OS=Escherichia coli K-12]	1	2	2	0.4865	0	1	1	1	1140.08	1140.08	2279.16	2279.15	2.08	0.00237	0/0	0	0	607.238	CID (Collision Induced Dissociation)	MS2	10.4267	100	42.3062	5530	5530	5529	191004_aoyama_14.raw	F1		10	0.74	0.005373
		FALSE	High	Sequest HT	Sequest HT (A2)	A	2	Unambiguous	KVSISTTMGAGVAVDQAGLSASVN	[K].KVSISTTmGAGVAVDQAGLSASVN.[-]	M8(Oxidation)	1	1	P0A7L0	50S ribosomal protein L1 [OS=Escherichia coli K-12]	P0A7L0	50S ribosomal protein L1 [OS=Escherichia coli K-12]	1	2	2	0.5775	0	1	1	1	1140.08	1140.08	2279.14	2279.15	-4.31	-0.00491	0/0	0	0	995.64	CID (Collision Induced Dissociation)	MS2	0	100	41.8614	6387	6387	6384	191004_aoyama_16.raw	F2		9	1.42	0.005373
		FALSE	High	Sequest HT	Sequest HT (A2)	A	2	Unambiguous	KVSISTTMGAGVAVDQAGLSASVN	[K].KVSISTTmGAGVAVDQAGLSASVN.[-]	M8(Oxidation)	1	1	P0A7L0	50S ribosomal protein L1 [OS=Escherichia coli K-12]	P0A7L0	50S ribosomal protein L1 [OS=Escherichia coli K-12]	1	2	2	0.3718	0	1	1	1	1140.08	1140.08	2279.16	2279.15	1.67	0.0019	0/0	0	0	906.604	CID (Collision Induced Dissociation)	MS2	0	100	44.8529	6885	6885	6882	191004_aoyama_16.raw	F2		10	0.78	0.006188
		FALSE	High	Sequest HT	Sequest HT (A2)	A	2	Unambiguous	KVSISTTMGAGVAVDQAGLSASVN	[K].KVSISTTmGAGVAVDQAGLSASVN.[-]	M8(Oxidation)	1	1	P0A7L0	50S ribosomal protein L1 [OS=Escherichia coli K-12]	P0A7L0	50S ribosomal protein L1 [OS=Escherichia coli K-12]	1	3	3	0.0588	0	1	1	3	760.389	760.389	2279.15	2279.15	-0.4	-0.0003	0/0	0	0	1284.94	CID (Collision Induced Dissociation)	MS2	0	100	40.6187	6155	6155	6154	191004_aoyama_16.raw	F2		10	0.85	0.006596
		FALSE	High	Sequest HT	Sequest HT (A2)	A	2	Unambiguous	KVSISTTMGAGVAVDQAGLSASVN	[K].KVSISTTmGAGVAVDQAGLSASVN.[-]	M8(Oxidation)	1	1	P0A7L0	50S ribosomal protein L1 [OS=Escherichia coli K-12]	P0A7L0	50S ribosomal protein L1 [OS=Escherichia coli K-12]	1	3	3	0.32	0	1	1	3	760.39	760.39	2279.15	2279.15	-0.05	-4e-05	0/0	0	0	1907.12	CID (Collision Induced Dissociation)	MS2	9.47307	100	39.5218	5091	5091	5090	191004_aoyama_14.raw	F1		10	1	0.007002
		FALSE	High	Sequest HT	Sequest HT (A2)	A	2	Unambiguous	KVSISTTMGAGVAVDQAGLSASVN	[K].KVSISTTmGAGVAVDQAGLSASVN.[-]	M8(Oxidation)	1	1	P0A7L0	50S ribosomal protein L1 [OS=Escherichia coli K-12]	P0A7L0	50S ribosomal protein L1 [OS=Escherichia coli K-12]	1	2	2	0.6064	0	1	1	1	1140.08	1140.08	2279.15	2279.15	-1.38	-0.00157	0/0	0	0	479.187	CID (Collision Induced Dissociation)	MS2	0	100	42.958	7253	7253	7250	191004_aoyama_18.raw	F3		10	0.94	0.007677
		FALSE	High	Sequest HT	Sequest HT (A2)	A	2	Unambiguous	KVSISTTMGAGVAVDQAGLSASVN	[K].KVSISTTmGAGVAVDQAGLSASVN.[-]	M8(Oxidation)	1	1	P0A7L0	50S ribosomal protein L1 [OS=Escherichia coli K-12]	P0A7L0	50S ribosomal protein L1 [OS=Escherichia coli K-12]	1	2	2	0.6	0	1	1	1	1140.08	1140.08	2279.16	2279.15	3.1	0.00353	0/0	0	0	562.361	CID (Collision Induced Dissociation)	MS2	0	100	42.6757	6517	6517	6516	191004_aoyama_16.raw	F2		10	0.65	0.0078
		FALSE	High	Sequest HT	Sequest HT (A2)	A	2	Unambiguous	KVSISTTMGAGVAVDQAGLSASVN	[K].KVSISTTmGAGVAVDQAGLSASVN.[-]	M8(Oxidation)	1	1	P0A7L0	50S ribosomal protein L1 [OS=Escherichia coli K-12]	P0A7L0	50S ribosomal protein L1 [OS=Escherichia coli K-12]	1	2	2	0.8214	0	1	1	1	1140.08	1140.08	2279.15	2279.15	0	0	0/0	0	0	1126.77	CID (Collision Induced Dissociation)	MS2	0	100	42.9343	6560	6560	6556	191004_aoyama_16.raw	F2		10	1.12	0.008053
		FALSE	High	Sequest HT	Sequest HT (A2)	A	2	Unambiguous	KVSISTTMGAGVAVDQAGLSASVN	[K].KVSISTTmGAGVAVDQAGLSASVN.[-]	M8(Oxidation)	1	1	P0A7L0	50S ribosomal protein L1 [OS=Escherichia coli K-12]	P0A7L0	50S ribosomal protein L1 [OS=Escherichia coli K-12]	1	2	2	0.8	0	1	1	1	1140.08	1140.08	2279.16	2279.15	0.42	0.00048	0/0	0	0	544.846	CID (Collision Induced Dissociation)	MS2	13.575	100	41.4306	6971	6971	6968	191004_aoyama_18.raw	F3		10	0.55	0.00913
	98.9	94.4	106.7	FALSE	High	Unambiguous	KVSISTTMGAGVAVDQAGLSASVN	[K].KVSISTTMGAGVAVDQAGLSASVN.[-]					3.41565e-05	0	3.045	1	1	397	P0A7L0	50S ribosomal protein L1 [OS=Escherichia coli K-12]	P0A7L0	P0A7L0 [211-234]	1	2263.16	24	18496.4	17662.8	19949.2	11	10	10		High	High	High	High	High	High	High	High	High	High	2	0.8395	0	1	1	1	1132.08
		Checked	Confidence	Identifying Node Type	Identifying Node	Search ID	Identifying Node No	PSM Ambiguity	Sequence	Annotated Sequence	Modifications	# Protein Groups	# Proteins	Master Protein Accessions	Master Protein Descriptions	Protein Accessions	Protein Descriptions	# Missed Cleavages	Charge	Original Precursor Charge	DeltaScore	DeltaCn	Rank	Search Engine Rank	Concatenated Rank	m/z [Da]	Aligned m/z [Da]	MH+ [Da]	Theo. MH+ [Da]	DeltaM [ppm]	Deltam/z [Da]	Ions Matched	Matched Ions	Total Ions	Intensity	Activation Type	MS Order	Isolation Interference [%]	Ion Inject Time [ms]	RT [min]	First Scan	Last Scan	Master Scan(s)	Spectrum File	File ID	Quan Info	Peptides Matched	XCorr	Percolator q-Value
		FALSE	High	Sequest HT	Sequest HT (A2)	A	2	Unambiguous	KVSISTTMGAGVAVDQAGLSASVN	[K].KVSISTTMGAGVAVDQAGLSASVN.[-]		1	1	P0A7L0	50S ribosomal protein L1 [OS=Escherichia coli K-12]	P0A7L0	50S ribosomal protein L1 [OS=Escherichia coli K-12]	1	2	2	0.6525	0	1	1	1	1132.08	1132.08	2263.16	2263.16	-1.33	-0.00151	0/0	0	0	2107.05	CID (Collision Induced Dissociation)	MS2	76.1364	100	75.1434	12729	12729	12726	191004_aoyama_16.raw	F2		13	1.41	0
		FALSE	High	Sequest HT	Sequest HT (A2)	A	2	Unambiguous	KVSISTTMGAGVAVDQAGLSASVN	[K].KVSISTTMGAGVAVDQAGLSASVN.[-]		1	1	P0A7L0	50S ribosomal protein L1 [OS=Escherichia coli K-12]	P0A7L0	50S ribosomal protein L1 [OS=Escherichia coli K-12]	1	2	2	0.5882	0	1	1	1	1132.09	1132.09	2263.16	2263.16	2.02	0.00228	0/0	0	0	1602.14	CID (Collision Induced Dissociation)	MS2	67.5435	100	75.1967	12739	12739	12736	191004_aoyama_16.raw	F2		14	1.7	0
		FALSE	High	Sequest HT	Sequest HT (A2)	A	2	Unambiguous	KVSISTTMGAGVAVDQAGLSASVN	[K].KVSISTTMGAGVAVDQAGLSASVN.[-]		1	1	P0A7L0	50S ribosomal protein L1 [OS=Escherichia coli K-12]	P0A7L0	50S ribosomal protein L1 [OS=Escherichia coli K-12]	1	2	2	0.6434	0	1	1	1	1132.08	1132.08	2263.15	2263.16	-3.56	-0.00403	0/0	0	0	1913.71	CID (Collision Induced Dissociation)	MS2	72.8297	100	70.6136	11775	11775	11768	191004_aoyama_16.raw	F2		13	1.43	0
		FALSE	High	Sequest HT	Sequest HT (A2)	A	2	Unambiguous	KVSISTTMGAGVAVDQAGLSASVN	[K].KVSISTTMGAGVAVDQAGLSASVN.[-]		1	1	P0A7L0	50S ribosomal protein L1 [OS=Escherichia coli K-12]	P0A7L0	50S ribosomal protein L1 [OS=Escherichia coli K-12]	1	2	2	0.1355	0	1	1	1	1132.08	1132.08	2263.16	2263.16	-0.64	-0.00072	0/0	0	0	1907.41	CID (Collision Induced Dissociation)	MS2	80.1641	100	72.5841	12198	12198	12196	191004_aoyama_16.raw	F2		13	1.55	0
		FALSE	High	Sequest HT	Sequest HT (A2)	A	2	Unambiguous	KVSISTTMGAGVAVDQAGLSASVN	[K].KVSISTTMGAGVAVDQAGLSASVN.[-]		1	1	P0A7L0	50S ribosomal protein L1 [OS=Escherichia coli K-12]	P0A7L0	50S ribosomal protein L1 [OS=Escherichia coli K-12]	1	2	2	0.6598	0	1	1	1	1132.09	1132.09	2263.17	2263.16	2.31	0.00262	0/0	0	0	2235.78	CID (Collision Induced Dissociation)	MS2	84.0076	100	72.3783	13247	13247	13243	191004_aoyama_18.raw	F3		14	2.41	0
		FALSE	High	Sequest HT	Sequest HT (A2)	A	2	Unambiguous	KVSISTTMGAGVAVDQAGLSASVN	[K].KVSISTTMGAGVAVDQAGLSASVN.[-]		1	1	P0A7L0	50S ribosomal protein L1 [OS=Escherichia coli K-12]	P0A7L0	50S ribosomal protein L1 [OS=Escherichia coli K-12]	1	2	2	0.8028	0	1	1	1	1132.09	1132.09	2263.17	2263.16	4.24	0.0048	0/0	0	0	2047.55	CID (Collision Induced Dissociation)	MS2	82.8723	100	81.5528	14041	14041	14038	191004_aoyama_16.raw	F2		14	2.18	0
		FALSE	High	Sequest HT	Sequest HT (A2)	A	2	Unambiguous	KVSISTTMGAGVAVDQAGLSASVN	[K].KVSISTTMGAGVAVDQAGLSASVN.[-]		1	1	P0A7L0	50S ribosomal protein L1 [OS=Escherichia coli K-12]	P0A7L0	50S ribosomal protein L1 [OS=Escherichia coli K-12]	1	2	2	0.554	0	1	1	1	1132.08	1132.08	2263.16	2263.16	-0.07	-8e-05	0/0	0	0	3343.67	CID (Collision Induced Dissociation)	MS2	74.5431	100	78.4651	13441	13441	13440	191004_aoyama_16.raw	F2		12	1.39	0
		FALSE	High	Sequest HT	Sequest HT (A2)	A	2	Unambiguous	KVSISTTMGAGVAVDQAGLSASVN	[K].KVSISTTMGAGVAVDQAGLSASVN.[-]		1	1	P0A7L0	50S ribosomal protein L1 [OS=Escherichia coli K-12]	P0A7L0	50S ribosomal protein L1 [OS=Escherichia coli K-12]	1	2	2	0.8125	0	1	1	1	1132.08	1132.08	2263.15	2263.16	-4.02	-0.00455	0/0	0	0	2096.13	CID (Collision Induced Dissociation)	MS2	58.6333	100	79.4446	13641	13641	13640	191004_aoyama_16.raw	F2		13	1.28	0
		FALSE	High	Sequest HT	Sequest HT (A2)	A	2	Unambiguous	KVSISTTMGAGVAVDQAGLSASVN	[K].KVSISTTMGAGVAVDQAGLSASVN.[-]		1	1	P0A7L0	50S ribosomal protein L1 [OS=Escherichia coli K-12]	P0A7L0	50S ribosomal protein L1 [OS=Escherichia coli K-12]	1	2	2	0.7626	0	1	1	1	1132.08	1132.08	2263.15	2263.16	-2.58	-0.00292	0/0	0	0	1953.01	CID (Collision Induced Dissociation)	MS2	50.6401	100	60.7964	9648	9648	9646	191004_aoyama_16.raw	F2		13	2.57	0
		FALSE	High	Sequest HT	Sequest HT (A2)	A	2	Unambiguous	KVSISTTMGAGVAVDQAGLSASVN	[K].KVSISTTMGAGVAVDQAGLSASVN.[-]		1	1	P0A7L0	50S ribosomal protein L1 [OS=Escherichia coli K-12]	P0A7L0	50S ribosomal protein L1 [OS=Escherichia coli K-12]	1	2	2	0.6129	0	1	1	1	1132.08	1132.08	2263.16	2263.16	-1.53	-0.00174	0/0	0	0	1696.52	CID (Collision Induced Dissociation)	MS2	58.6696	100	61.1135	9710	9710	9707	191004_aoyama_16.raw	F2		13	1.86	0
		FALSE	High	Sequest HT	Sequest HT (A2)	A	2	Unambiguous	KVSISTTMGAGVAVDQAGLSASVN	[K].KVSISTTMGAGVAVDQAGLSASVN.[-]		1	1	P0A7L0	50S ribosomal protein L1 [OS=Escherichia coli K-12]	P0A7L0	50S ribosomal protein L1 [OS=Escherichia coli K-12]	1	2	2	0.5862	0	1	1	1	1132.08	1132.08	2263.16	2263.16	0.62	0.0007	0/0	0	0	2148.28	CID (Collision Induced Dissociation)	MS2	48.9601	100	61.1312	9713	9713	9711	191004_aoyama_16.raw	F2		15	1.45	0
		FALSE	High	Sequest HT	Sequest HT (A2)	A	2	Unambiguous	KVSISTTMGAGVAVDQAGLSASVN	[K].KVSISTTMGAGVAVDQAGLSASVN.[-]		1	1	P0A7L0	50S ribosomal protein L1 [OS=Escherichia coli K-12]	P0A7L0	50S ribosomal protein L1 [OS=Escherichia coli K-12]	1	2	2	0.7194	0	1	1	1	1132.08	1132.08	2263.16	2263.16	0.07	8e-05	0/0	0	0	2083.15	CID (Collision Induced Dissociation)	MS2	35.5927	100	61.1861	9724	9724	9723	191004_aoyama_16.raw	F2		12	1.96	0
		FALSE	High	Sequest HT	Sequest HT (A2)	A	2	Unambiguous	KVSISTTMGAGVAVDQAGLSASVN	[K].KVSISTTMGAGVAVDQAGLSASVN.[-]		1	1	P0A7L0	50S ribosomal protein L1 [OS=Escherichia coli K-12]	P0A7L0	50S ribosomal protein L1 [OS=Escherichia coli K-12]	1	2	2	0.5402	0	1	1	1	1132.08	1132.08	2263.16	2263.16	-1.05	-0.00118	0/0	0	0	2525.4	CID (Collision Induced Dissociation)	MS2	52.5841	100	61.5406	9793	9793	9792	191004_aoyama_16.raw	F2		13	1.74	0
		FALSE	High	Sequest HT	Sequest HT (A2)	A	2	Unambiguous	KVSISTTMGAGVAVDQAGLSASVN	[K].KVSISTTMGAGVAVDQAGLSASVN.[-]		1	1	P0A7L0	50S ribosomal protein L1 [OS=Escherichia coli K-12]	P0A7L0	50S ribosomal protein L1 [OS=Escherichia coli K-12]	1	2	2	0.6974	0	1	1	1	1132.08	1132.08	2263.16	2263.16	-0.32	-0.00036	0/0	0	0	1128.27	CID (Collision Induced Dissociation)	MS2	13.7853	100	58.2756	9216	9216	9215	191004_aoyama_16.raw	F2		12	1.95	0
		FALSE	High	Sequest HT	Sequest HT (A2)	A	2	Unambiguous	KVSISTTMGAGVAVDQAGLSASVN	[K].KVSISTTMGAGVAVDQAGLSASVN.[-]		1	1	P0A7L0	50S ribosomal protein L1 [OS=Escherichia coli K-12]	P0A7L0	50S ribosomal protein L1 [OS=Escherichia coli K-12]	1	2	2	0.6134	0	1	1	1	1132.08	1132.08	2263.16	2263.16	-0.14	-0.00016	0/0	0	0	1588.13	CID (Collision Induced Dissociation)	MS2	32.6579	100	58.5559	9262	9262	9261	191004_aoyama_16.raw	F2		12	2.69	0
		FALSE	High	Sequest HT	Sequest HT (A2)	A	2	Unambiguous	KVSISTTMGAGVAVDQAGLSASVN	[K].KVSISTTMGAGVAVDQAGLSASVN.[-]		1	1	P0A7L0	50S ribosomal protein L1 [OS=Escherichia coli K-12]	P0A7L0	50S ribosomal protein L1 [OS=Escherichia coli K-12]	1	2	2	0.5268	0	1	1	1	1132.08	1132.08	2263.16	2263.16	-1.37	-0.00155	0/0	0	0	1653.11	CID (Collision Induced Dissociation)	MS2	6.5442	100	58.9211	9322	9322	9320	191004_aoyama_16.raw	F2		13	2.24	0
		FALSE	High	Sequest HT	Sequest HT (A2)	A	2	Unambiguous	KVSISTTMGAGVAVDQAGLSASVN	[K].KVSISTTMGAGVAVDQAGLSASVN.[-]		1	1	P0A7L0	50S ribosomal protein L1 [OS=Escherichia coli K-12]	P0A7L0	50S ribosomal protein L1 [OS=Escherichia coli K-12]	1	2	2	0.7268	0	1	1	1	1132.08	1132.08	2263.16	2263.16	-1.16	-0.00132	0/0	0	0	1581.7	CID (Collision Induced Dissociation)	MS2	5.11123	100	58.9625	9329	9329	9328	191004_aoyama_16.raw	F2		13	1.94	0
		FALSE	High	Sequest HT	Sequest HT (A2)	A	2	Unambiguous	KVSISTTMGAGVAVDQAGLSASVN	[K].KVSISTTMGAGVAVDQAGLSASVN.[-]		1	1	P0A7L0	50S ribosomal protein L1 [OS=Escherichia coli K-12]	P0A7L0	50S ribosomal protein L1 [OS=Escherichia coli K-12]	1	2	2	0.6108	0	1	1	1	1132.08	1132.08	2263.16	2263.16	-1.5	-0.0017	0/0	0	0	1452.51	CID (Collision Induced Dissociation)	MS2	9.93478	100	59.0716	9348	9348	9346	191004_aoyama_16.raw	F2		13	2.03	0
		FALSE	High	Sequest HT	Sequest HT (A2)	A	2	Unambiguous	KVSISTTMGAGVAVDQAGLSASVN	[K].KVSISTTMGAGVAVDQAGLSASVN.[-]		1	1	P0A7L0	50S ribosomal protein L1 [OS=Escherichia coli K-12]	P0A7L0	50S ribosomal protein L1 [OS=Escherichia coli K-12]	1	2	2	0.7738	0	1	1	1	1132.08	1132.08	2263.16	2263.16	-0.67	-0.00076	0/0	0	0	1460.96	CID (Collision Induced Dissociation)	MS2	4.86612	100	59.3323	9388	9388	9387	191004_aoyama_16.raw	F2		13	2.21	0
		FALSE	High	Sequest HT	Sequest HT (A2)	A	2	Unambiguous	KVSISTTMGAGVAVDQAGLSASVN	[K].KVSISTTMGAGVAVDQAGLSASVN.[-]		1	1	P0A7L0	50S ribosomal protein L1 [OS=Escherichia coli K-12]	P0A7L0	50S ribosomal protein L1 [OS=Escherichia coli K-12]	1	2	2	0.8521	0	1	1	1	1132.08	1132.08	2263.16	2263.16	-0.57	-0.00064	0/0	0	0	1895.12	CID (Collision Induced Dissociation)	MS2	28.2675	100	59.3516	9391	9391	9390	191004_aoyama_16.raw	F2		13	1.69	0
		FALSE	High	Sequest HT	Sequest HT (A2)	A	2	Unambiguous	KVSISTTMGAGVAVDQAGLSASVN	[K].KVSISTTMGAGVAVDQAGLSASVN.[-]		1	1	P0A7L0	50S ribosomal protein L1 [OS=Escherichia coli K-12]	P0A7L0	50S ribosomal protein L1 [OS=Escherichia coli K-12]	1	2	2	0.7452	0	1	1	1	1132.08	1132.08	2263.16	2263.16	-0.15	-0.00017	0/0	0	0	1220.97	CID (Collision Induced Dissociation)	MS2	76.8831	100	63.4666	10212	10212	10210	191004_aoyama_16.raw	F2		12	2.08	0
		FALSE	High	Sequest HT	Sequest HT (A2)	A	2	Unambiguous	KVSISTTMGAGVAVDQAGLSASVN	[K].KVSISTTMGAGVAVDQAGLSASVN.[-]		1	1	P0A7L0	50S ribosomal protein L1 [OS=Escherichia coli K-12]	P0A7L0	50S ribosomal protein L1 [OS=Escherichia coli K-12]	1	2	2	0.7765	0	1	1	1	1132.08	1132.08	2263.16	2263.16	-1.36	-0.00154	0/0	0	0	3097.78	CID (Collision Induced Dissociation)	MS2	64.279	100	63.7566	10278	10278	10272	191004_aoyama_16.raw	F2		13	2.55	0
		FALSE	High	Sequest HT	Sequest HT (A2)	A	2	Unambiguous	KVSISTTMGAGVAVDQAGLSASVN	[K].KVSISTTMGAGVAVDQAGLSASVN.[-]		1	1	P0A7L0	50S ribosomal protein L1 [OS=Escherichia coli K-12]	P0A7L0	50S ribosomal protein L1 [OS=Escherichia coli K-12]	1	2	2	0.3193	0	1	1	1	1132.09	1132.09	2263.16	2263.16	1.5	0.00169	0/0	0	0	1555.89	CID (Collision Induced Dissociation)	MS2	79.3863	100	64.6064	10467	10467	10461	191004_aoyama_16.raw	F2		14	1.19	0
		FALSE	High	Sequest HT	Sequest HT (A2)	A	2	Unambiguous	KVSISTTMGAGVAVDQAGLSASVN	[K].KVSISTTMGAGVAVDQAGLSASVN.[-]		1	1	P0A7L0	50S ribosomal protein L1 [OS=Escherichia coli K-12]	P0A7L0	50S ribosomal protein L1 [OS=Escherichia coli K-12]	1	2	2	0.7957	0	1	1	1	1132.08	1132.08	2263.16	2263.16	-1.38	-0.00157	0/0	0	0	1835.12	CID (Collision Induced Dissociation)	MS2	62.1774	100	93.9952	16231	16231	16229	191004_aoyama_16.raw	F2		13	1.86	0
		FALSE	High	Sequest HT	Sequest HT (A2)	A	2	Unambiguous	KVSISTTMGAGVAVDQAGLSASVN	[K].KVSISTTMGAGVAVDQAGLSASVN.[-]		1	1	P0A7L0	50S ribosomal protein L1 [OS=Escherichia coli K-12]	P0A7L0	50S ribosomal protein L1 [OS=Escherichia coli K-12]	1	2	2	0.7823	0	1	1	1	1132.08	1132.08	2263.16	2263.16	-0.66	-0.00075	0/0	0	0	916.026	CID (Collision Induced Dissociation)	MS2	74.5086	100	95.1508	16380	16380	16378	191004_aoyama_16.raw	F2		13	1.47	0
		FALSE	High	Sequest HT	Sequest HT (A2)	A	2	Unambiguous	KVSISTTMGAGVAVDQAGLSASVN	[K].KVSISTTMGAGVAVDQAGLSASVN.[-]		1	1	P0A7L0	50S ribosomal protein L1 [OS=Escherichia coli K-12]	P0A7L0	50S ribosomal protein L1 [OS=Escherichia coli K-12]	1	2	2	0.8743	0	1	1	1	1132.08	1132.08	2263.16	2263.16	-0.45	-0.00051	0/0	0	0	1357.99	CID (Collision Induced Dissociation)	MS2	75.1163	100	87.53	15180	15180	15175	191004_aoyama_16.raw	F2		11	1.83	0
		FALSE	High	Sequest HT	Sequest HT (A2)	A	2	Unambiguous	KVSISTTMGAGVAVDQAGLSASVN	[K].KVSISTTMGAGVAVDQAGLSASVN.[-]		1	1	P0A7L0	50S ribosomal protein L1 [OS=Escherichia coli K-12]	P0A7L0	50S ribosomal protein L1 [OS=Escherichia coli K-12]	1	2	2	0.4775	0	1	1	1	1132.08	1132.08	2263.16	2263.16	-1.15	-0.00131	0/0	0	0	3040.2	CID (Collision Induced Dissociation)	MS2	74.2439	100	72.1181	13189	13189	13186	191004_aoyama_18.raw	F3		13	1.11	0
		FALSE	High	Sequest HT	Sequest HT (A2)	A	2	Unambiguous	KVSISTTMGAGVAVDQAGLSASVN	[K].KVSISTTMGAGVAVDQAGLSASVN.[-]		1	1	P0A7L0	50S ribosomal protein L1 [OS=Escherichia coli K-12]	P0A7L0	50S ribosomal protein L1 [OS=Escherichia coli K-12]	1	2	2	0.716	0	1	1	1	1132.08	1132.08	2263.15	2263.16	-2.49	-0.00282	0/0	0	0	1926.02	CID (Collision Induced Dissociation)	MS2	69.3602	100	83.994	14513	14513	14512	191004_aoyama_16.raw	F2		13	1.62	0
		FALSE	High	Sequest HT	Sequest HT (A2)	A	2	Unambiguous	KVSISTTMGAGVAVDQAGLSASVN	[K].KVSISTTMGAGVAVDQAGLSASVN.[-]		1	1	P0A7L0	50S ribosomal protein L1 [OS=Escherichia coli K-12]	P0A7L0	50S ribosomal protein L1 [OS=Escherichia coli K-12]	1	2	2	0.6525	0	1	1	1	1132.08	1132.08	2263.16	2263.16	-0.3	-0.00035	0/0	0	0	1558.74	CID (Collision Induced Dissociation)	MS2	74.7824	100	85.2889	14751	14751	14746	191004_aoyama_16.raw	F2		12	2.59	0
		FALSE	High	Sequest HT	Sequest HT (A2)	A	2	Unambiguous	KVSISTTMGAGVAVDQAGLSASVN	[K].KVSISTTMGAGVAVDQAGLSASVN.[-]		1	1	P0A7L0	50S ribosomal protein L1 [OS=Escherichia coli K-12]	P0A7L0	50S ribosomal protein L1 [OS=Escherichia coli K-12]	1	2	2	0.8371	0	1	1	1	1132.09	1132.09	2263.16	2263.16	1.46	0.00166	0/0	0	0	1723.81	CID (Collision Induced Dissociation)	MS2	61.3976	100	89.3864	15501	15501	15499	191004_aoyama_16.raw	F2		14	2.21	0
		FALSE	High	Sequest HT	Sequest HT (A2)	A	2	Unambiguous	KVSISTTMGAGVAVDQAGLSASVN	[K].KVSISTTMGAGVAVDQAGLSASVN.[-]		1	1	P0A7L0	50S ribosomal protein L1 [OS=Escherichia coli K-12]	P0A7L0	50S ribosomal protein L1 [OS=Escherichia coli K-12]	1	2	2	0.7947	0	1	1	1	1132.08	1132.08	2263.16	2263.16	-1.75	-0.00198	0/0	0	0	1389.62	CID (Collision Induced Dissociation)	MS2	50.2166	100	89.7777	15569	15569	15567	191004_aoyama_16.raw	F2		13	1.9	0
		FALSE	High	Sequest HT	Sequest HT (A2)	A	2	Unambiguous	KVSISTTMGAGVAVDQAGLSASVN	[K].KVSISTTMGAGVAVDQAGLSASVN.[-]		1	1	P0A7L0	50S ribosomal protein L1 [OS=Escherichia coli K-12]	P0A7L0	50S ribosomal protein L1 [OS=Escherichia coli K-12]	1	2	2	0.6585	0	1	1	1	1132.08	1132.08	2263.16	2263.16	-0.03	-4e-05	0/0	0	0	1547.53	CID (Collision Induced Dissociation)	MS2	3.91697	100	47.5597	7349	7349	7348	191004_aoyama_16.raw	F2		12	1.64	0
		FALSE	High	Sequest HT	Sequest HT (A2)	A	2	Unambiguous	KVSISTTMGAGVAVDQAGLSASVN	[K].KVSISTTMGAGVAVDQAGLSASVN.[-]		1	1	P0A7L0	50S ribosomal protein L1 [OS=Escherichia coli K-12]	P0A7L0	50S ribosomal protein L1 [OS=Escherichia coli K-12]	1	2	2	0.8202	0	1	1	1	1132.09	1132.09	2263.16	2263.16	1.54	0.00174	0/0	0	0	587.6	CID (Collision Induced Dissociation)	MS2	0	100	46.175	7117	7117	7114	191004_aoyama_16.raw	F2		14	2.67	0
		FALSE	High	Sequest HT	Sequest HT (A2)	A	2	Unambiguous	KVSISTTMGAGVAVDQAGLSASVN	[K].KVSISTTMGAGVAVDQAGLSASVN.[-]		1	1	P0A7L0	50S ribosomal protein L1 [OS=Escherichia coli K-12]	P0A7L0	50S ribosomal protein L1 [OS=Escherichia coli K-12]	1	2	2	0.7683	0	1	1	1	1132.08	1132.08	2263.16	2263.16	-0.51	-0.00058	0/0	0	0	901.336	CID (Collision Induced Dissociation)	MS2	0	100	46.2077	7124	7124	7120	191004_aoyama_16.raw	F2		11	1.64	0
		FALSE	High	Sequest HT	Sequest HT (A2)	A	2	Unambiguous	KVSISTTMGAGVAVDQAGLSASVN	[K].KVSISTTMGAGVAVDQAGLSASVN.[-]		1	1	P0A7L0	50S ribosomal protein L1 [OS=Escherichia coli K-12]	P0A7L0	50S ribosomal protein L1 [OS=Escherichia coli K-12]	1	2	2	0.576	0	1	1	1	1132.09	1132.09	2263.16	2263.16	2.09	0.00236	0/0	0	0	1282.53	CID (Collision Induced Dissociation)	MS2	0	100	46.4203	7166	7166	7161	191004_aoyama_16.raw	F2		14	2.17	0
		FALSE	High	Sequest HT	Sequest HT (A2)	A	2	Unambiguous	KVSISTTMGAGVAVDQAGLSASVN	[K].KVSISTTMGAGVAVDQAGLSASVN.[-]		1	1	P0A7L0	50S ribosomal protein L1 [OS=Escherichia coli K-12]	P0A7L0	50S ribosomal protein L1 [OS=Escherichia coli K-12]	1	2	2	0.7803	0	1	1	1	1132.08	1132.08	2263.16	2263.16	1.23	0.00139	0/0	0	0	880.134	CID (Collision Induced Dissociation)	MS2	8.40033	100	46.5242	7184	7184	7182	191004_aoyama_16.raw	F2		14	1.73	0
		FALSE	High	Sequest HT	Sequest HT (A2)	A	2	Unambiguous	KVSISTTMGAGVAVDQAGLSASVN	[K].KVSISTTMGAGVAVDQAGLSASVN.[-]		1	1	P0A7L0	50S ribosomal protein L1 [OS=Escherichia coli K-12]	P0A7L0	50S ribosomal protein L1 [OS=Escherichia coli K-12]	1	2	2	0.565	0	1	1	1	1132.08	1132.08	2263.16	2263.16	-0.92	-0.00104	0/0	0	0	838.248	CID (Collision Induced Dissociation)	MS2	0	100	46.8141	7222	7222	7220	191004_aoyama_16.raw	F2		13	1.77	0
		FALSE	High	Sequest HT	Sequest HT (A2)	A	2	Unambiguous	KVSISTTMGAGVAVDQAGLSASVN	[K].KVSISTTMGAGVAVDQAGLSASVN.[-]		1	1	P0A7L0	50S ribosomal protein L1 [OS=Escherichia coli K-12]	P0A7L0	50S ribosomal protein L1 [OS=Escherichia coli K-12]	1	2	2	0.6667	0	1	1	1	1132.08	1132.08	2263.16	2263.16	0.01	1e-05	0/0	0	0	3353.24	CID (Collision Induced Dissociation)	MS2	68.8004	100	80.0788	14928	14928	14922	191004_aoyama_18.raw	F3		12	1.71	0
		FALSE	High	Sequest HT	Sequest HT (A2)	A	2	Unambiguous	KVSISTTMGAGVAVDQAGLSASVN	[K].KVSISTTMGAGVAVDQAGLSASVN.[-]		1	1	P0A7L0	50S ribosomal protein L1 [OS=Escherichia coli K-12]	P0A7L0	50S ribosomal protein L1 [OS=Escherichia coli K-12]	1	2	2	0.8017	0	1	1	1	1132.08	1132.08	2263.15	2263.16	-2.22	-0.00251	0/0	0	0	3020.99	CID (Collision Induced Dissociation)	MS2	75.063	100	80.4778	15005	15005	15004	191004_aoyama_18.raw	F3		13	2.32	0
		FALSE	High	Sequest HT	Sequest HT (A2)	A	2	Unambiguous	KVSISTTMGAGVAVDQAGLSASVN	[K].KVSISTTMGAGVAVDQAGLSASVN.[-]		1	1	P0A7L0	50S ribosomal protein L1 [OS=Escherichia coli K-12]	P0A7L0	50S ribosomal protein L1 [OS=Escherichia coli K-12]	1	2	2	0.7621	0	1	1	1	1132.08	1132.08	2263.16	2263.16	-0.56	-0.00063	0/0	0	0	1853.71	CID (Collision Induced Dissociation)	MS2	0	100	54.3761	8607	8607	8606	191004_aoyama_16.raw	F2		13	2.9	0
		FALSE	High	Sequest HT	Sequest HT (A2)	A	2	Unambiguous	KVSISTTMGAGVAVDQAGLSASVN	[K].KVSISTTMGAGVAVDQAGLSASVN.[-]		1	1	P0A7L0	50S ribosomal protein L1 [OS=Escherichia coli K-12]	P0A7L0	50S ribosomal protein L1 [OS=Escherichia coli K-12]	1	2	2	0.6301	0	1	1	1	1132.08	1132.08	2263.16	2263.16	0.66	0.00074	0/0	0	0	1926.96	CID (Collision Induced Dissociation)	MS2	21.0002	100	54.0148	8553	8553	8552	191004_aoyama_16.raw	F2		15	2.46	0
		FALSE	High	Sequest HT	Sequest HT (A2)	A	2	Unambiguous	KVSISTTMGAGVAVDQAGLSASVN	[K].KVSISTTMGAGVAVDQAGLSASVN.[-]		1	1	P0A7L0	50S ribosomal protein L1 [OS=Escherichia coli K-12]	P0A7L0	50S ribosomal protein L1 [OS=Escherichia coli K-12]	1	2	2	0.7933	0	1	1	1	1132.09	1132.09	2263.16	2263.16	1.93	0.00218	0/0	0	0	2466.04	CID (Collision Induced Dissociation)	MS2	7.33306	100	52.4885	8265	8265	8263	191004_aoyama_16.raw	F2		14	3	0
		FALSE	High	Sequest HT	Sequest HT (A2)	A	2	Unambiguous	KVSISTTMGAGVAVDQAGLSASVN	[K].KVSISTTMGAGVAVDQAGLSASVN.[-]		1	1	P0A7L0	50S ribosomal protein L1 [OS=Escherichia coli K-12]	P0A7L0	50S ribosomal protein L1 [OS=Escherichia coli K-12]	1	2	2	0.7615	0	1	1	1	1132.08	1132.08	2263.16	2263.16	-0.03	-3e-05	0/0	0	0	1787.12	CID (Collision Induced Dissociation)	MS2	0	100	52.836	8323	8323	8322	191004_aoyama_16.raw	F2		12	2.6	0
		FALSE	High	Sequest HT	Sequest HT (A2)	A	2	Unambiguous	KVSISTTMGAGVAVDQAGLSASVN	[K].KVSISTTMGAGVAVDQAGLSASVN.[-]		1	1	P0A7L0	50S ribosomal protein L1 [OS=Escherichia coli K-12]	P0A7L0	50S ribosomal protein L1 [OS=Escherichia coli K-12]	1	2	2	0.7955	0	1	1	1	1132.08	1132.08	2263.15	2263.16	-2.2	-0.00249	0/0	0	0	2023.4	CID (Collision Induced Dissociation)	MS2	0	100	53.0753	8367	8367	8366	191004_aoyama_16.raw	F2		13	3.08	0
		FALSE	High	Sequest HT	Sequest HT (A2)	A	2	Unambiguous	KVSISTTMGAGVAVDQAGLSASVN	[K].KVSISTTMGAGVAVDQAGLSASVN.[-]		1	1	P0A7L0	50S ribosomal protein L1 [OS=Escherichia coli K-12]	P0A7L0	50S ribosomal protein L1 [OS=Escherichia coli K-12]	1	2	2	0.7057	0	1	1	1	1132.08	1132.08	2263.16	2263.16	0.06	7e-05	0/0	0	0	1561.19	CID (Collision Induced Dissociation)	MS2	0	100	53.1965	8387	8387	8385	191004_aoyama_16.raw	F2		12	2.65	0
		FALSE	High	Sequest HT	Sequest HT (A2)	A	2	Unambiguous	KVSISTTMGAGVAVDQAGLSASVN	[K].KVSISTTMGAGVAVDQAGLSASVN.[-]		1	1	P0A7L0	50S ribosomal protein L1 [OS=Escherichia coli K-12]	P0A7L0	50S ribosomal protein L1 [OS=Escherichia coli K-12]	1	2	2	0.8043	0	1	1	1	1132.08	1132.08	2263.16	2263.16	0.26	0.00029	0/0	0	0	1585.82	CID (Collision Induced Dissociation)	MS2	0	100	53.5435	8452	8452	8450	191004_aoyama_16.raw	F2		14	3.73	0
		FALSE	High	Sequest HT	Sequest HT (A2)	A	2	Unambiguous	KVSISTTMGAGVAVDQAGLSASVN	[K].KVSISTTMGAGVAVDQAGLSASVN.[-]		1	1	P0A7L0	50S ribosomal protein L1 [OS=Escherichia coli K-12]	P0A7L0	50S ribosomal protein L1 [OS=Escherichia coli K-12]	1	2	2	0.7741	0	1	1	1	1132.08	1132.08	2263.16	2263.16	-1.72	-0.00195	0/0	0	0	2055.5	CID (Collision Induced Dissociation)	MS2	0	100	56.4294	8947	8947	8943	191004_aoyama_16.raw	F2		13	3.32	0
		FALSE	High	Sequest HT	Sequest HT (A2)	A	2	Unambiguous	KVSISTTMGAGVAVDQAGLSASVN	[K].KVSISTTMGAGVAVDQAGLSASVN.[-]		1	1	P0A7L0	50S ribosomal protein L1 [OS=Escherichia coli K-12]	P0A7L0	50S ribosomal protein L1 [OS=Escherichia coli K-12]	1	2	2	0.5165	0	1	1	1	1132.09	1132.09	2263.18	2263.16	8.19	0.00927	0/0	0	0	4205.89	CID (Collision Induced Dissociation)	MS2	89.315	100	76.8033	14207	14207	14206	191004_aoyama_18.raw	F3		11	1.82	0
		FALSE	High	Sequest HT	Sequest HT (A2)	A	2	Unambiguous	KVSISTTMGAGVAVDQAGLSASVN	[K].KVSISTTMGAGVAVDQAGLSASVN.[-]		1	1	P0A7L0	50S ribosomal protein L1 [OS=Escherichia coli K-12]	P0A7L0	50S ribosomal protein L1 [OS=Escherichia coli K-12]	1	2	2	0.8013	0	1	1	1	1132.08	1132.08	2263.16	2263.16	0.85	0.00096	0/0	0	0	1996.65	CID (Collision Induced Dissociation)	MS2	9.84936	100	57.514	9107	9107	9106	191004_aoyama_16.raw	F2		14	2.97	0
		FALSE	High	Sequest HT	Sequest HT (A2)	A	2	Unambiguous	KVSISTTMGAGVAVDQAGLSASVN	[K].KVSISTTMGAGVAVDQAGLSASVN.[-]		1	1	P0A7L0	50S ribosomal protein L1 [OS=Escherichia coli K-12]	P0A7L0	50S ribosomal protein L1 [OS=Escherichia coli K-12]	1	2	2	0.7908	0	1	1	1	1132.08	1132.08	2263.16	2263.16	-0.55	-0.00063	0/0	0	0	2219.8	CID (Collision Induced Dissociation)	MS2	18.7465	100	57.5373	9111	9111	9110	191004_aoyama_16.raw	F2		13	1.96	0
		FALSE	High	Sequest HT	Sequest HT (A2)	A	2	Unambiguous	KVSISTTMGAGVAVDQAGLSASVN	[K].KVSISTTMGAGVAVDQAGLSASVN.[-]		1	1	P0A7L0	50S ribosomal protein L1 [OS=Escherichia coli K-12]	P0A7L0	50S ribosomal protein L1 [OS=Escherichia coli K-12]	1	2	2	0.6435	0	1	1	1	1132.08	1132.08	2263.16	2263.16	0.14	0.00016	0/0	0	0	1969.53	CID (Collision Induced Dissociation)	MS2	16.9575	100	56.1568	8909	8909	8908	191004_aoyama_16.raw	F2		13	2.3	0
		FALSE	High	Sequest HT	Sequest HT (A2)	A	2	Unambiguous	KVSISTTMGAGVAVDQAGLSASVN	[K].KVSISTTMGAGVAVDQAGLSASVN.[-]		1	1	P0A7L0	50S ribosomal protein L1 [OS=Escherichia coli K-12]	P0A7L0	50S ribosomal protein L1 [OS=Escherichia coli K-12]	1	2	2	0.8548	0	1	1	1	1132.08	1132.08	2263.16	2263.16	0.93	0.00105	0/0	0	0	1771.54	CID (Collision Induced Dissociation)	MS2	8.16642	100	54.725	8660	8660	8659	191004_aoyama_16.raw	F2		14	3.72	0
		FALSE	High	Sequest HT	Sequest HT (A2)	A	2	Unambiguous	KVSISTTMGAGVAVDQAGLSASVN	[K].KVSISTTMGAGVAVDQAGLSASVN.[-]		1	1	P0A7L0	50S ribosomal protein L1 [OS=Escherichia coli K-12]	P0A7L0	50S ribosomal protein L1 [OS=Escherichia coli K-12]	1	2	2	0.8643	0	1	1	1	1132.08	1132.08	2263.16	2263.16	-1.89	-0.00214	0/0	0	0	1856.55	CID (Collision Induced Dissociation)	MS2	0	100	54.8837	8690	8690	8688	191004_aoyama_16.raw	F2		13	3.39	0
		FALSE	High	Sequest HT	Sequest HT (A2)	A	2	Unambiguous	KVSISTTMGAGVAVDQAGLSASVN	[K].KVSISTTMGAGVAVDQAGLSASVN.[-]		1	1	P0A7L0	50S ribosomal protein L1 [OS=Escherichia coli K-12]	P0A7L0	50S ribosomal protein L1 [OS=Escherichia coli K-12]	1	2	2	0.732	0	1	1	1	1132.08	1132.08	2263.16	2263.16	-0.94	-0.00106	0/0	0	0	2062.22	CID (Collision Induced Dissociation)	MS2	4.13874	100	55.0793	8723	8723	8720	191004_aoyama_16.raw	F2		13	2.91	0
		FALSE	High	Sequest HT	Sequest HT (A2)	A	2	Unambiguous	KVSISTTMGAGVAVDQAGLSASVN	[K].KVSISTTMGAGVAVDQAGLSASVN.[-]		1	1	P0A7L0	50S ribosomal protein L1 [OS=Escherichia coli K-12]	P0A7L0	50S ribosomal protein L1 [OS=Escherichia coli K-12]	1	2	2	0.7734	0	1	1	1	1132.08	1132.08	2263.16	2263.16	-0.65	-0.00073	0/0	0	0	2010.75	CID (Collision Induced Dissociation)	MS2	3.62406	100	55.4342	8780	8780	8778	191004_aoyama_16.raw	F2		13	3.31	0
		FALSE	High	Sequest HT	Sequest HT (A2)	A	2	Unambiguous	KVSISTTMGAGVAVDQAGLSASVN	[K].KVSISTTMGAGVAVDQAGLSASVN.[-]		1	1	P0A7L0	50S ribosomal protein L1 [OS=Escherichia coli K-12]	P0A7L0	50S ribosomal protein L1 [OS=Escherichia coli K-12]	1	2	2	0.757	0	1	1	1	1132.08	1132.08	2263.16	2263.16	-1	-0.00113	0/0	0	0	2173.98	CID (Collision Induced Dissociation)	MS2	10.0633	100	55.7281	8839	8839	8837	191004_aoyama_16.raw	F2		13	2.84	0
		FALSE	High	Sequest HT	Sequest HT (A2)	A	2	Unambiguous	KVSISTTMGAGVAVDQAGLSASVN	[K].KVSISTTMGAGVAVDQAGLSASVN.[-]		1	1	P0A7L0	50S ribosomal protein L1 [OS=Escherichia coli K-12]	P0A7L0	50S ribosomal protein L1 [OS=Escherichia coli K-12]	1	2	2	0.5533	0	1	1	1	1132.09	1132.09	2263.16	2263.16	1.58	0.00179	0/0	0	0	1546.65	CID (Collision Induced Dissociation)	MS2	25.9595	100	55.7812	8850	8850	8847	191004_aoyama_16.raw	F2		14	1.97	0
		FALSE	High	Sequest HT	Sequest HT (A2)	A	2	Unambiguous	KVSISTTMGAGVAVDQAGLSASVN	[K].KVSISTTMGAGVAVDQAGLSASVN.[-]		1	1	P0A7L0	50S ribosomal protein L1 [OS=Escherichia coli K-12]	P0A7L0	50S ribosomal protein L1 [OS=Escherichia coli K-12]	1	2	2	0.6462	0	1	1	1	1132.08	1132.08	2263.16	2263.16	0.11	0.00013	0/0	0	0	1320.12	CID (Collision Induced Dissociation)	MS2	0	100	48.9682	7621	7621	7620	191004_aoyama_16.raw	F2		13	1.95	0
		FALSE	High	Sequest HT	Sequest HT (A2)	A	2	Unambiguous	KVSISTTMGAGVAVDQAGLSASVN	[K].KVSISTTMGAGVAVDQAGLSASVN.[-]		1	1	P0A7L0	50S ribosomal protein L1 [OS=Escherichia coli K-12]	P0A7L0	50S ribosomal protein L1 [OS=Escherichia coli K-12]	1	2	2	0.7885	0	1	1	1	1132.08	1132.08	2263.16	2263.16	0.43	0.00049	0/0	0	0	1447.75	CID (Collision Induced Dissociation)	MS2	0	100	48.7767	7582	7582	7580	191004_aoyama_16.raw	F2		14	2.79	0
		FALSE	High	Sequest HT	Sequest HT (A2)	A	2	Unambiguous	KVSISTTMGAGVAVDQAGLSASVN	[K].KVSISTTMGAGVAVDQAGLSASVN.[-]		1	1	P0A7L0	50S ribosomal protein L1 [OS=Escherichia coli K-12]	P0A7L0	50S ribosomal protein L1 [OS=Escherichia coli K-12]	1	2	2	0.7724	0	1	1	1	1132.08	1132.08	2263.15	2263.16	-2.79	-0.00316	0/0	0	0	2464.24	CID (Collision Induced Dissociation)	MS2	7.93939	100	49.3272	7681	7681	7679	191004_aoyama_16.raw	F2		13	2.9	0
		FALSE	High	Sequest HT	Sequest HT (A2)	A	2	Unambiguous	KVSISTTMGAGVAVDQAGLSASVN	[K].KVSISTTMGAGVAVDQAGLSASVN.[-]		1	1	P0A7L0	50S ribosomal protein L1 [OS=Escherichia coli K-12]	P0A7L0	50S ribosomal protein L1 [OS=Escherichia coli K-12]	1	2	2	0.7591	0	1	1	1	1132.08	1132.08	2263.16	2263.16	-0.99	-0.00112	0/0	0	0	1565.67	CID (Collision Induced Dissociation)	MS2	15.5932	100	47.9283	7418	7418	7416	191004_aoyama_16.raw	F2		13	3.03	0
		FALSE	High	Sequest HT	Sequest HT (A2)	A	2	Unambiguous	KVSISTTMGAGVAVDQAGLSASVN	[K].KVSISTTMGAGVAVDQAGLSASVN.[-]		1	1	P0A7L0	50S ribosomal protein L1 [OS=Escherichia coli K-12]	P0A7L0	50S ribosomal protein L1 [OS=Escherichia coli K-12]	1	2	2	0.8188	0	1	1	1	1132.08	1132.08	2263.16	2263.16	-0.33	-0.00038	0/0	0	0	2136.29	CID (Collision Induced Dissociation)	MS2	0	100	48.2819	7493	7493	7492	191004_aoyama_16.raw	F2		12	2.87	0
		FALSE	High	Sequest HT	Sequest HT (A2)	A	2	Unambiguous	KVSISTTMGAGVAVDQAGLSASVN	[K].KVSISTTMGAGVAVDQAGLSASVN.[-]		1	1	P0A7L0	50S ribosomal protein L1 [OS=Escherichia coli K-12]	P0A7L0	50S ribosomal protein L1 [OS=Escherichia coli K-12]	1	2	2	0.7905	0	1	1	1	1132.08	1132.08	2263.16	2263.16	0.65	0.00073	0/0	0	0	2335.56	CID (Collision Induced Dissociation)	MS2	0	100	48.623	7550	7550	7549	191004_aoyama_16.raw	F2		15	2.1	0
		FALSE	High	Sequest HT	Sequest HT (A2)	A	2	Unambiguous	KVSISTTMGAGVAVDQAGLSASVN	[K].KVSISTTMGAGVAVDQAGLSASVN.[-]		1	1	P0A7L0	50S ribosomal protein L1 [OS=Escherichia coli K-12]	P0A7L0	50S ribosomal protein L1 [OS=Escherichia coli K-12]	1	2	2	0.6689	0	1	1	1	1132.08	1132.08	2263.16	2263.16	-0.74	-0.00083	0/0	0	0	2381.41	CID (Collision Induced Dissociation)	MS2	0	100	49.8696	7782	7782	7777	191004_aoyama_16.raw	F2		13	3.05	0
		FALSE	High	Sequest HT	Sequest HT (A2)	A	2	Unambiguous	KVSISTTMGAGVAVDQAGLSASVN	[K].KVSISTTMGAGVAVDQAGLSASVN.[-]		1	1	P0A7L0	50S ribosomal protein L1 [OS=Escherichia coli K-12]	P0A7L0	50S ribosomal protein L1 [OS=Escherichia coli K-12]	1	2	2	0.8395	0	1	1	1	1132.08	1132.08	2263.16	2263.16	-0.09	-0.0001	0/0	0	0	2473.93	CID (Collision Induced Dissociation)	MS2	0	100	50.0283	7817	7817	7816	191004_aoyama_16.raw	F2		12	4.3	0
		FALSE	High	Sequest HT	Sequest HT (A2)	A	2	Unambiguous	KVSISTTMGAGVAVDQAGLSASVN	[K].KVSISTTMGAGVAVDQAGLSASVN.[-]		1	1	P0A7L0	50S ribosomal protein L1 [OS=Escherichia coli K-12]	P0A7L0	50S ribosomal protein L1 [OS=Escherichia coli K-12]	1	2	2	0.7021	0	1	1	1	1132.08	1132.08	2263.16	2263.16	0.88	0.00099	0/0	0	0	2227.23	CID (Collision Induced Dissociation)	MS2	0	100	51.4378	8070	8070	8069	191004_aoyama_16.raw	F2		14	1.88	0
		FALSE	High	Sequest HT	Sequest HT (A2)	A	2	Unambiguous	KVSISTTMGAGVAVDQAGLSASVN	[K].KVSISTTMGAGVAVDQAGLSASVN.[-]		1	1	P0A7L0	50S ribosomal protein L1 [OS=Escherichia coli K-12]	P0A7L0	50S ribosomal protein L1 [OS=Escherichia coli K-12]	1	2	2	0.8281	0	1	1	1	1132.08	1132.08	2263.16	2263.16	-0.64	-0.00073	0/0	0	0	1969.24	CID (Collision Induced Dissociation)	MS2	6.60197	100	51.7847	8142	8142	8140	191004_aoyama_16.raw	F2		13	2.21	0
		FALSE	High	Sequest HT	Sequest HT (A2)	A	2	Unambiguous	KVSISTTMGAGVAVDQAGLSASVN	[K].KVSISTTMGAGVAVDQAGLSASVN.[-]		1	1	P0A7L0	50S ribosomal protein L1 [OS=Escherichia coli K-12]	P0A7L0	50S ribosomal protein L1 [OS=Escherichia coli K-12]	1	2	2	0.6959	0	1	1	1	1132.08	1132.08	2263.16	2263.16	-0.65	-0.00074	0/0	0	0	1455.99	CID (Collision Induced Dissociation)	MS2	0	100	52.1384	8206	8206	8203	191004_aoyama_16.raw	F2		13	1.94	0
		FALSE	High	Sequest HT	Sequest HT (A2)	A	2	Unambiguous	KVSISTTMGAGVAVDQAGLSASVN	[K].KVSISTTMGAGVAVDQAGLSASVN.[-]		1	1	P0A7L0	50S ribosomal protein L1 [OS=Escherichia coli K-12]	P0A7L0	50S ribosomal protein L1 [OS=Escherichia coli K-12]	1	2	2	0.7749	0	1	1	1	1132.08	1132.08	2263.16	2263.16	-0.73	-0.00083	0/0	0	0	2895.18	CID (Collision Induced Dissociation)	MS2	3.5705	100	50.3835	7879	7879	7878	191004_aoyama_16.raw	F2		13	2.31	0
		FALSE	High	Sequest HT	Sequest HT (A2)	A	2	Unambiguous	KVSISTTMGAGVAVDQAGLSASVN	[K].KVSISTTMGAGVAVDQAGLSASVN.[-]		1	1	P0A7L0	50S ribosomal protein L1 [OS=Escherichia coli K-12]	P0A7L0	50S ribosomal protein L1 [OS=Escherichia coli K-12]	1	2	2	0.8425	0	1	1	1	1132.08	1132.08	2263.16	2263.16	0.88	0.001	0/0	0	0	2518.93	CID (Collision Induced Dissociation)	MS2	3.86801	100	50.7369	7930	7930	7929	191004_aoyama_16.raw	F2		14	3.81	0
		FALSE	High	Sequest HT	Sequest HT (A2)	A	2	Unambiguous	KVSISTTMGAGVAVDQAGLSASVN	[K].KVSISTTMGAGVAVDQAGLSASVN.[-]		1	1	P0A7L0	50S ribosomal protein L1 [OS=Escherichia coli K-12]	P0A7L0	50S ribosomal protein L1 [OS=Escherichia coli K-12]	1	2	2	0.7714	0	1	1	1	1132.08	1132.08	2263.16	2263.16	-1.38	-0.00156	0/0	0	0	2225.84	CID (Collision Induced Dissociation)	MS2	0	100	50.8627	7954	7954	7953	191004_aoyama_16.raw	F2		13	3.15	0
		FALSE	High	Sequest HT	Sequest HT (A2)	A	2	Unambiguous	KVSISTTMGAGVAVDQAGLSASVN	[K].KVSISTTMGAGVAVDQAGLSASVN.[-]		1	1	P0A7L0	50S ribosomal protein L1 [OS=Escherichia coli K-12]	P0A7L0	50S ribosomal protein L1 [OS=Escherichia coli K-12]	1	2	2	0.7866	0	1	1	1	1132.08	1132.08	2263.16	2263.16	-0.84	-0.00096	0/0	0	0	1820.34	CID (Collision Induced Dissociation)	MS2	0	100	51.0861	7992	7992	7991	191004_aoyama_16.raw	F2		13	3.14	0
		FALSE	High	Sequest HT	Sequest HT (A2)	A	2	Unambiguous	KVSISTTMGAGVAVDQAGLSASVN	[K].KVSISTTMGAGVAVDQAGLSASVN.[-]		1	1	P0A7L0	50S ribosomal protein L1 [OS=Escherichia coli K-12]	P0A7L0	50S ribosomal protein L1 [OS=Escherichia coli K-12]	1	2	2	0.5692	0	1	1	1	1132.08	1132.08	2263.16	2263.16	-2.03	-0.0023	0/0	0	0	2134.7	CID (Collision Induced Dissociation)	MS2	0	100	51.2221	8024	8024	8019	191004_aoyama_16.raw	F2		13	1.95	0
		FALSE	High	Sequest HT	Sequest HT (A2)	A	2	Unambiguous	KVSISTTMGAGVAVDQAGLSASVN	[K].KVSISTTMGAGVAVDQAGLSASVN.[-]		1	1	P0A7L0	50S ribosomal protein L1 [OS=Escherichia coli K-12]	P0A7L0	50S ribosomal protein L1 [OS=Escherichia coli K-12]	1	2	2	0.7596	0	1	1	1	1132.08	1132.08	2263.16	2263.16	-0.05	-6e-05	0/0	0	0	2663.59	CID (Collision Induced Dissociation)	MS2	0	100	47.9849	8235	8235	8233	191004_aoyama_18.raw	F3		12	3.66	0
		FALSE	High	Sequest HT	Sequest HT (A2)	A	2	Unambiguous	KVSISTTMGAGVAVDQAGLSASVN	[K].KVSISTTMGAGVAVDQAGLSASVN.[-]		1	1	P0A7L0	50S ribosomal protein L1 [OS=Escherichia coli K-12]	P0A7L0	50S ribosomal protein L1 [OS=Escherichia coli K-12]	1	2	2	0.6087	0	1	1	1	1132.08	1132.08	2263.16	2263.16	0.07	8e-05	0/0	0	0	1981.83	CID (Collision Induced Dissociation)	MS2	0	100	48.3291	8309	8309	8307	191004_aoyama_18.raw	F3		12	2.53	0
		FALSE	High	Sequest HT	Sequest HT (A2)	A	2	Unambiguous	KVSISTTMGAGVAVDQAGLSASVN	[K].KVSISTTMGAGVAVDQAGLSASVN.[-]		1	1	P0A7L0	50S ribosomal protein L1 [OS=Escherichia coli K-12]	P0A7L0	50S ribosomal protein L1 [OS=Escherichia coli K-12]	1	2	2	0.7907	0	1	1	1	1132.08	1132.08	2263.16	2263.16	-0.09	-0.0001	0/0	0	0	1322.33	CID (Collision Induced Dissociation)	MS2	43.206	100	60.59	10655	10655	10653	191004_aoyama_18.raw	F3		12	2.15	0
		FALSE	High	Sequest HT	Sequest HT (A2)	A	2	Unambiguous	KVSISTTMGAGVAVDQAGLSASVN	[K].KVSISTTMGAGVAVDQAGLSASVN.[-]		1	1	P0A7L0	50S ribosomal protein L1 [OS=Escherichia coli K-12]	P0A7L0	50S ribosomal protein L1 [OS=Escherichia coli K-12]	1	2	2	0.7707	0	1	1	1	1132.08	1132.08	2263.16	2263.16	-1.28	-0.00145	0/0	0	0	1211.32	CID (Collision Induced Dissociation)	MS2	0	100	46.916	8027	8027	8023	191004_aoyama_18.raw	F3		13	2.66	0
		FALSE	High	Sequest HT	Sequest HT (A2)	A	2	Unambiguous	KVSISTTMGAGVAVDQAGLSASVN	[K].KVSISTTMGAGVAVDQAGLSASVN.[-]		1	1	P0A7L0	50S ribosomal protein L1 [OS=Escherichia coli K-12]	P0A7L0	50S ribosomal protein L1 [OS=Escherichia coli K-12]	1	2	2	0.7734	0	1	1	1	1132.08	1132.08	2263.16	2263.16	-0.51	-0.00058	0/0	0	0	1279.54	CID (Collision Induced Dissociation)	MS2	0	100	47.1808	8081	8081	8080	191004_aoyama_18.raw	F3		13	2.03	0
		FALSE	High	Sequest HT	Sequest HT (A2)	A	2	Unambiguous	KVSISTTMGAGVAVDQAGLSASVN	[K].KVSISTTMGAGVAVDQAGLSASVN.[-]		1	1	P0A7L0	50S ribosomal protein L1 [OS=Escherichia coli K-12]	P0A7L0	50S ribosomal protein L1 [OS=Escherichia coli K-12]	1	2	2	0.7471	0	1	1	1	1132.08	1132.08	2263.16	2263.16	-0.73	-0.00082	0/0	0	0	1936.31	CID (Collision Induced Dissociation)	MS2	5.03811	100	47.2696	8097	8097	8095	191004_aoyama_18.raw	F3		13	3.44	0
		FALSE	High	Sequest HT	Sequest HT (A2)	A	2	Unambiguous	KVSISTTMGAGVAVDQAGLSASVN	[K].KVSISTTMGAGVAVDQAGLSASVN.[-]		1	1	P0A7L0	50S ribosomal protein L1 [OS=Escherichia coli K-12]	P0A7L0	50S ribosomal protein L1 [OS=Escherichia coli K-12]	1	2	2	0.8197	0	1	1	1	1132.08	1132.08	2263.16	2263.16	-1.15	-0.0013	0/0	0	0	1483.39	CID (Collision Induced Dissociation)	MS2	0	100	47.6178	8159	8159	8158	191004_aoyama_18.raw	F3		13	2.33	0
		FALSE	High	Sequest HT	Sequest HT (A2)	A	2	Unambiguous	KVSISTTMGAGVAVDQAGLSASVN	[K].KVSISTTMGAGVAVDQAGLSASVN.[-]		1	1	P0A7L0	50S ribosomal protein L1 [OS=Escherichia coli K-12]	P0A7L0	50S ribosomal protein L1 [OS=Escherichia coli K-12]	1	2	2	0.8456	0	1	1	1	1132.08	1132.08	2263.16	2263.16	0.45	0.00051	0/0	0	0	1960.75	CID (Collision Induced Dissociation)	MS2	0	100	49.7857	8598	8598	8595	191004_aoyama_18.raw	F3		14	2.72	0
		FALSE	High	Sequest HT	Sequest HT (A2)	A	2	Unambiguous	KVSISTTMGAGVAVDQAGLSASVN	[K].KVSISTTMGAGVAVDQAGLSASVN.[-]		1	1	P0A7L0	50S ribosomal protein L1 [OS=Escherichia coli K-12]	P0A7L0	50S ribosomal protein L1 [OS=Escherichia coli K-12]	1	2	2	0.9034	0	1	1	1	1132.08	1132.08	2263.16	2263.16	-2.02	-0.00229	0/0	0	0	2413.58	CID (Collision Induced Dissociation)	MS2	0	100	49.9141	8629	8629	8624	191004_aoyama_18.raw	F3		13	3.83	0
		FALSE	High	Sequest HT	Sequest HT (A2)	A	2	Unambiguous	KVSISTTMGAGVAVDQAGLSASVN	[K].KVSISTTMGAGVAVDQAGLSASVN.[-]		1	1	P0A7L0	50S ribosomal protein L1 [OS=Escherichia coli K-12]	P0A7L0	50S ribosomal protein L1 [OS=Escherichia coli K-12]	1	2	2	0.7631	0	1	1	1	1132.08	1132.08	2263.16	2263.16	-0.29	-0.00032	0/0	0	0	2134.68	CID (Collision Induced Dissociation)	MS2	0	100	50.1548	8682	8682	8680	191004_aoyama_18.raw	F3		12	3.25	0
		FALSE	High	Sequest HT	Sequest HT (A2)	A	2	Unambiguous	KVSISTTMGAGVAVDQAGLSASVN	[K].KVSISTTMGAGVAVDQAGLSASVN.[-]		1	1	P0A7L0	50S ribosomal protein L1 [OS=Escherichia coli K-12]	P0A7L0	50S ribosomal protein L1 [OS=Escherichia coli K-12]	1	2	2	0.8968	0	1	1	1	1132.08	1132.08	2263.16	2263.16	0.01	1e-05	0/0	0	0	2268.92	CID (Collision Induced Dissociation)	MS2	0	100	49.4042	8521	8521	8520	191004_aoyama_18.raw	F3		12	3.49	0
		FALSE	High	Sequest HT	Sequest HT (A2)	A	2	Unambiguous	KVSISTTMGAGVAVDQAGLSASVN	[K].KVSISTTMGAGVAVDQAGLSASVN.[-]		1	1	P0A7L0	50S ribosomal protein L1 [OS=Escherichia coli K-12]	P0A7L0	50S ribosomal protein L1 [OS=Escherichia coli K-12]	1	2	2	0.8201	0	1	1	1	1132.08	1132.08	2263.16	2263.16	1.05	0.00119	0/0	0	0	2536.37	CID (Collision Induced Dissociation)	MS2	13.6366	100	48.7031	8380	8380	8377	191004_aoyama_18.raw	F3		14	3.28	0
		FALSE	High	Sequest HT	Sequest HT (A2)	A	2	Unambiguous	KVSISTTMGAGVAVDQAGLSASVN	[K].KVSISTTMGAGVAVDQAGLSASVN.[-]		1	1	P0A7L0	50S ribosomal protein L1 [OS=Escherichia coli K-12]	P0A7L0	50S ribosomal protein L1 [OS=Escherichia coli K-12]	1	2	2	0.8384	0	1	1	1	1132.08	1132.08	2263.16	2263.16	-0.13	-0.00015	0/0	0	0	2167.63	CID (Collision Induced Dissociation)	MS2	0	100	48.8009	8404	8404	8397	191004_aoyama_18.raw	F3		12	3.28	0
		FALSE	High	Sequest HT	Sequest HT (A2)	A	2	Unambiguous	KVSISTTMGAGVAVDQAGLSASVN	[K].KVSISTTMGAGVAVDQAGLSASVN.[-]		1	1	P0A7L0	50S ribosomal protein L1 [OS=Escherichia coli K-12]	P0A7L0	50S ribosomal protein L1 [OS=Escherichia coli K-12]	1	2	2	0.6194	0	1	1	1	1132.08	1132.08	2263.15	2263.16	-2.17	-0.00245	0/0	0	0	2493.04	CID (Collision Induced Dissociation)	MS2	9.19382	100	49.0435	8456	8456	8455	191004_aoyama_18.raw	F3		13	3.1	0
		FALSE	High	Sequest HT	Sequest HT (A2)	A	2	Unambiguous	KVSISTTMGAGVAVDQAGLSASVN	[K].KVSISTTMGAGVAVDQAGLSASVN.[-]		1	1	P0A7L0	50S ribosomal protein L1 [OS=Escherichia coli K-12]	P0A7L0	50S ribosomal protein L1 [OS=Escherichia coli K-12]	1	2	2	0.8202	0	1	1	1	1132.08	1132.08	2263.16	2263.16	0.97	0.0011	0/0	0	0	781.816	CID (Collision Induced Dissociation)	MS2	17.6631	100	46.1431	7875	7875	7872	191004_aoyama_18.raw	F3		14	2.67	0
		FALSE	High	Sequest HT	Sequest HT (A2)	A	2	Unambiguous	KVSISTTMGAGVAVDQAGLSASVN	[K].KVSISTTMGAGVAVDQAGLSASVN.[-]		1	1	P0A7L0	50S ribosomal protein L1 [OS=Escherichia coli K-12]	P0A7L0	50S ribosomal protein L1 [OS=Escherichia coli K-12]	1	2	2	0.7257	0	1	1	1	1132.09	1132.09	2263.16	2263.16	1.39	0.00157	0/0	0	0	2159.27	CID (Collision Induced Dissociation)	MS2	59.8915	100	60.9579	10725	10725	10723	191004_aoyama_18.raw	F3		14	2.26	0
		FALSE	High	Sequest HT	Sequest HT (A2)	A	2	Unambiguous	KVSISTTMGAGVAVDQAGLSASVN	[K].KVSISTTMGAGVAVDQAGLSASVN.[-]		1	1	P0A7L0	50S ribosomal protein L1 [OS=Escherichia coli K-12]	P0A7L0	50S ribosomal protein L1 [OS=Escherichia coli K-12]	1	2	2	0.7542	0	1	1	1	1132.08	1132.08	2263.16	2263.16	-1.94	-0.00219	0/0	0	0	944.649	CID (Collision Induced Dissociation)	MS2	0	100	46.4676	7939	7939	7938	191004_aoyama_18.raw	F3		13	1.79	0
		FALSE	High	Sequest HT	Sequest HT (A2)	A	2	Unambiguous	KVSISTTMGAGVAVDQAGLSASVN	[K].KVSISTTMGAGVAVDQAGLSASVN.[-]		1	1	P0A7L0	50S ribosomal protein L1 [OS=Escherichia coli K-12]	P0A7L0	50S ribosomal protein L1 [OS=Escherichia coli K-12]	1	2	2	0.75	0	1	1	1	1132.08	1132.08	2263.16	2263.16	-0.64	-0.00073	0/0	0	0	1080.04	CID (Collision Induced Dissociation)	MS2	0	100	46.5418	7952	7952	7948	191004_aoyama_18.raw	F3		13	2.36	0
		FALSE	High	Sequest HT	Sequest HT (A2)	A	2	Unambiguous	KVSISTTMGAGVAVDQAGLSASVN	[K].KVSISTTMGAGVAVDQAGLSASVN.[-]		1	1	P0A7L0	50S ribosomal protein L1 [OS=Escherichia coli K-12]	P0A7L0	50S ribosomal protein L1 [OS=Escherichia coli K-12]	1	2	2	0.827	0	1	1	1	1132.08	1132.08	2263.16	2263.16	0.19	0.00022	0/0	0	0	2161.27	CID (Collision Induced Dissociation)	MS2	50.8142	100	61.0213	10735	10735	10733	191004_aoyama_18.raw	F3		13	2.37	0
		FALSE	High	Sequest HT	Sequest HT (A2)	A	2	Unambiguous	KVSISTTMGAGVAVDQAGLSASVN	[K].KVSISTTMGAGVAVDQAGLSASVN.[-]		1	1	P0A7L0	50S ribosomal protein L1 [OS=Escherichia coli K-12]	P0A7L0	50S ribosomal protein L1 [OS=Escherichia coli K-12]	1	2	2	0.7818	0	1	1	1	1132.08	1132.08	2263.16	2263.16	-0.55	-0.00062	0/0	0	0	1866.59	CID (Collision Induced Dissociation)	MS2	34.8861	100	59.8368	10505	10505	10503	191004_aoyama_18.raw	F3		13	2.75	0
		FALSE	High	Sequest HT	Sequest HT (A2)	A	2	Unambiguous	KVSISTTMGAGVAVDQAGLSASVN	[K].KVSISTTMGAGVAVDQAGLSASVN.[-]		1	1	P0A7L0	50S ribosomal protein L1 [OS=Escherichia coli K-12]	P0A7L0	50S ribosomal protein L1 [OS=Escherichia coli K-12]	1	2	2	0.7306	0	1	1	1	1132.08	1132.08	2263.16	2263.16	0.43	0.00048	0/0	0	0	3353.1	CID (Collision Induced Dissociation)	MS2	9.39756	100	56.125	9851	9851	9849	191004_aoyama_18.raw	F3		14	3.6	0
		FALSE	High	Sequest HT	Sequest HT (A2)	A	2	Unambiguous	KVSISTTMGAGVAVDQAGLSASVN	[K].KVSISTTMGAGVAVDQAGLSASVN.[-]		1	1	P0A7L0	50S ribosomal protein L1 [OS=Escherichia coli K-12]	P0A7L0	50S ribosomal protein L1 [OS=Escherichia coli K-12]	1	2	2	0.7093	0	1	1	1	1132.08	1132.08	2263.16	2263.16	-0.68	-0.00076	0/0	0	0	2917.42	CID (Collision Induced Dissociation)	MS2	18.7371	100	56.4645	9919	9919	9916	191004_aoyama_18.raw	F3		13	2.89	0
		FALSE	High	Sequest HT	Sequest HT (A2)	A	2	Unambiguous	KVSISTTMGAGVAVDQAGLSASVN	[K].KVSISTTMGAGVAVDQAGLSASVN.[-]		1	1	P0A7L0	50S ribosomal protein L1 [OS=Escherichia coli K-12]	P0A7L0	50S ribosomal protein L1 [OS=Escherichia coli K-12]	1	2	2	0.6632	0	1	1	1	1132.08	1132.08	2263.16	2263.16	-0.16	-0.00018	0/0	0	0	1599.07	CID (Collision Induced Dissociation)	MS2	10.501	100	56.8085	9980	9980	9978	191004_aoyama_18.raw	F3		12	1.9	0
		FALSE	High	Sequest HT	Sequest HT (A2)	A	2	Unambiguous	KVSISTTMGAGVAVDQAGLSASVN	[K].KVSISTTMGAGVAVDQAGLSASVN.[-]		1	1	P0A7L0	50S ribosomal protein L1 [OS=Escherichia coli K-12]	P0A7L0	50S ribosomal protein L1 [OS=Escherichia coli K-12]	1	2	2	0.7382	0	1	1	1	1132.08	1132.08	2263.16	2263.16	-0.16	-0.00019	0/0	0	0	1966.37	CID (Collision Induced Dissociation)	MS2	7.08767	100	55.0886	9654	9654	9653	191004_aoyama_18.raw	F3		12	2.75	0
		FALSE	High	Sequest HT	Sequest HT (A2)	A	2	Unambiguous	KVSISTTMGAGVAVDQAGLSASVN	[K].KVSISTTMGAGVAVDQAGLSASVN.[-]		1	1	P0A7L0	50S ribosomal protein L1 [OS=Escherichia coli K-12]	P0A7L0	50S ribosomal protein L1 [OS=Escherichia coli K-12]	1	2	2	0.7296	0	1	1	1	1132.08	1132.08	2263.16	2263.16	1.01	0.00114	0/0	0	0	2535.27	CID (Collision Induced Dissociation)	MS2	7.68918	100	55.3129	9690	9690	9689	191004_aoyama_18.raw	F3		14	3.07	0
		FALSE	High	Sequest HT	Sequest HT (A2)	A	2	Unambiguous	KVSISTTMGAGVAVDQAGLSASVN	[K].KVSISTTMGAGVAVDQAGLSASVN.[-]		1	1	P0A7L0	50S ribosomal protein L1 [OS=Escherichia coli K-12]	P0A7L0	50S ribosomal protein L1 [OS=Escherichia coli K-12]	1	2	2	0.8	0	1	1	1	1132.08	1132.08	2263.16	2263.16	-1.37	-0.00155	0/0	0	0	2303.13	CID (Collision Induced Dissociation)	MS2	4.03858	100	55.4332	9713	9713	9712	191004_aoyama_18.raw	F3		13	3.55	0
		FALSE	High	Sequest HT	Sequest HT (A2)	A	2	Unambiguous	KVSISTTMGAGVAVDQAGLSASVN	[K].KVSISTTMGAGVAVDQAGLSASVN.[-]		1	1	P0A7L0	50S ribosomal protein L1 [OS=Escherichia coli K-12]	P0A7L0	50S ribosomal protein L1 [OS=Escherichia coli K-12]	1	2	2	0.7368	0	1	1	1	1132.08	1132.08	2263.16	2263.16	-1.06	-0.0012	0/0	0	0	1772.33	CID (Collision Induced Dissociation)	MS2	13.181	100	55.7838	9784	9784	9783	191004_aoyama_18.raw	F3		13	2.47	0
		FALSE	High	Sequest HT	Sequest HT (A2)	A	2	Unambiguous	KVSISTTMGAGVAVDQAGLSASVN	[K].KVSISTTMGAGVAVDQAGLSASVN.[-]		1	1	P0A7L0	50S ribosomal protein L1 [OS=Escherichia coli K-12]	P0A7L0	50S ribosomal protein L1 [OS=Escherichia coli K-12]	1	2	2	0.6705	0	1	1	1	1132.08	1132.08	2263.16	2263.16	-1.61	-0.00182	0/0	0	0	1873.88	CID (Collision Induced Dissociation)	MS2	10.1161	100	55.8254	9794	9794	9792	191004_aoyama_18.raw	F3		13	2.58	0
		FALSE	High	Sequest HT	Sequest HT (A2)	A	2	Unambiguous	KVSISTTMGAGVAVDQAGLSASVN	[K].KVSISTTMGAGVAVDQAGLSASVN.[-]		1	1	P0A7L0	50S ribosomal protein L1 [OS=Escherichia coli K-12]	P0A7L0	50S ribosomal protein L1 [OS=Escherichia coli K-12]	1	2	2	0.663	0	1	1	1	1132.08	1132.08	2263.16	2263.16	0.37	0.00042	0/0	0	0	1784.19	CID (Collision Induced Dissociation)	MS2	11.7682	100	56.8929	9996	9996	9993	191004_aoyama_18.raw	F3		14	1.84	0
		FALSE	High	Sequest HT	Sequest HT (A2)	A	2	Unambiguous	KVSISTTMGAGVAVDQAGLSASVN	[K].KVSISTTMGAGVAVDQAGLSASVN.[-]		1	1	P0A7L0	50S ribosomal protein L1 [OS=Escherichia coli K-12]	P0A7L0	50S ribosomal protein L1 [OS=Escherichia coli K-12]	1	2	2	0.7092	0	1	1	1	1132.08	1132.08	2263.16	2263.16	-1.61	-0.00182	0/0	0	0	2287.64	CID (Collision Induced Dissociation)	MS2	23.6122	100	58.5072	10257	10257	10254	191004_aoyama_18.raw	F3		13	3.06	0
		FALSE	High	Sequest HT	Sequest HT (A2)	A	2	Unambiguous	KVSISTTMGAGVAVDQAGLSASVN	[K].KVSISTTMGAGVAVDQAGLSASVN.[-]		1	1	P0A7L0	50S ribosomal protein L1 [OS=Escherichia coli K-12]	P0A7L0	50S ribosomal protein L1 [OS=Escherichia coli K-12]	1	2	2	0.837	0	1	1	1	1132.08	1132.08	2263.16	2263.16	0.43	0.00049	0/0	0	0	2100.97	CID (Collision Induced Dissociation)	MS2	22.5429	100	58.645	10286	10286	10283	191004_aoyama_18.raw	F3		14	2.7	0
		FALSE	High	Sequest HT	Sequest HT (A2)	A	2	Unambiguous	KVSISTTMGAGVAVDQAGLSASVN	[K].KVSISTTMGAGVAVDQAGLSASVN.[-]		1	1	P0A7L0	50S ribosomal protein L1 [OS=Escherichia coli K-12]	P0A7L0	50S ribosomal protein L1 [OS=Escherichia coli K-12]	1	2	2	0.7679	0	1	1	1	1132.08	1132.08	2263.15	2263.16	-2.19	-0.00248	0/0	0	0	2256.84	CID (Collision Induced Dissociation)	MS2	15.4917	100	58.9545	10343	10343	10341	191004_aoyama_18.raw	F3		13	2.8	0
		FALSE	High	Sequest HT	Sequest HT (A2)	A	2	Unambiguous	KVSISTTMGAGVAVDQAGLSASVN	[K].KVSISTTMGAGVAVDQAGLSASVN.[-]		1	1	P0A7L0	50S ribosomal protein L1 [OS=Escherichia coli K-12]	P0A7L0	50S ribosomal protein L1 [OS=Escherichia coli K-12]	1	2	2	0.7942	0	1	1	1	1132.08	1132.08	2263.16	2263.16	-0.47	-0.00053	0/0	0	0	1984.53	CID (Collision Induced Dissociation)	MS2	19.5369	100	58.9804	10348	10348	10347	191004_aoyama_18.raw	F3		11	2.77	0
		FALSE	High	Sequest HT	Sequest HT (A2)	A	2	Unambiguous	KVSISTTMGAGVAVDQAGLSASVN	[K].KVSISTTMGAGVAVDQAGLSASVN.[-]		1	1	P0A7L0	50S ribosomal protein L1 [OS=Escherichia coli K-12]	P0A7L0	50S ribosomal protein L1 [OS=Escherichia coli K-12]	1	2	2	0.63	0	1	1	1	1132.08	1132.08	2263.16	2263.16	-1.26	-0.00142	0/0	0	0	2314.78	CID (Collision Induced Dissociation)	MS2	20.7832	100	59.3563	10415	10415	10413	191004_aoyama_18.raw	F3		13	2	0
		FALSE	High	Sequest HT	Sequest HT (A2)	A	2	Unambiguous	KVSISTTMGAGVAVDQAGLSASVN	[K].KVSISTTMGAGVAVDQAGLSASVN.[-]		1	1	P0A7L0	50S ribosomal protein L1 [OS=Escherichia coli K-12]	P0A7L0	50S ribosomal protein L1 [OS=Escherichia coli K-12]	1	2	2	0.7026	0	1	1	1	1132.08	1132.08	2263.16	2263.16	-1.17	-0.00132	0/0	0	0	1533.16	CID (Collision Induced Dissociation)	MS2	0	100	57.2264	10052	10052	10050	191004_aoyama_18.raw	F3		13	1.95	0
		FALSE	High	Sequest HT	Sequest HT (A2)	A	2	Unambiguous	KVSISTTMGAGVAVDQAGLSASVN	[K].KVSISTTMGAGVAVDQAGLSASVN.[-]		1	1	P0A7L0	50S ribosomal protein L1 [OS=Escherichia coli K-12]	P0A7L0	50S ribosomal protein L1 [OS=Escherichia coli K-12]	1	2	2	0.7812	0	1	1	1	1132.08	1132.08	2263.16	2263.16	-0.75	-0.00085	0/0	0	0	2203.67	CID (Collision Induced Dissociation)	MS2	37.6808	100	59.6749	10472	10472	10471	191004_aoyama_18.raw	F3		13	2.88	0
		FALSE	High	Sequest HT	Sequest HT (A2)	A	2	Unambiguous	KVSISTTMGAGVAVDQAGLSASVN	[K].KVSISTTMGAGVAVDQAGLSASVN.[-]		1	1	P0A7L0	50S ribosomal protein L1 [OS=Escherichia coli K-12]	P0A7L0	50S ribosomal protein L1 [OS=Escherichia coli K-12]	1	2	2	0.6205	0	1	1	1	1132.08	1132.08	2263.16	2263.16	-1.95	-0.00221	0/0	0	0	1355.99	CID (Collision Induced Dissociation)	MS2	21.6638	100	57.5956	10110	10110	10109	191004_aoyama_18.raw	F3		13	1.95	0
		FALSE	High	Sequest HT	Sequest HT (A2)	A	2	Unambiguous	KVSISTTMGAGVAVDQAGLSASVN	[K].KVSISTTMGAGVAVDQAGLSASVN.[-]		1	1	P0A7L0	50S ribosomal protein L1 [OS=Escherichia coli K-12]	P0A7L0	50S ribosomal protein L1 [OS=Escherichia coli K-12]	1	2	2	0.6169	0	1	1	1	1132.08	1132.08	2263.16	2263.16	-0.99	-0.00112	0/0	0	0	1739.56	CID (Collision Induced Dissociation)	MS2	0	100	57.7053	10126	10126	10125	191004_aoyama_18.raw	F3		13	2.01	0
		FALSE	High	Sequest HT	Sequest HT (A2)	A	2	Unambiguous	KVSISTTMGAGVAVDQAGLSASVN	[K].KVSISTTMGAGVAVDQAGLSASVN.[-]		1	1	P0A7L0	50S ribosomal protein L1 [OS=Escherichia coli K-12]	P0A7L0	50S ribosomal protein L1 [OS=Escherichia coli K-12]	1	2	2	0.7954	0	1	1	1	1132.08	1132.08	2263.16	2263.16	-0.8	-0.0009	0/0	0	0	2045.85	CID (Collision Induced Dissociation)	MS2	27.0857	100	57.9355	10158	10158	10157	191004_aoyama_18.raw	F3		13	3.03	0
		FALSE	High	Sequest HT	Sequest HT (A2)	A	2	Unambiguous	KVSISTTMGAGVAVDQAGLSASVN	[K].KVSISTTMGAGVAVDQAGLSASVN.[-]		1	1	P0A7L0	50S ribosomal protein L1 [OS=Escherichia coli K-12]	P0A7L0	50S ribosomal protein L1 [OS=Escherichia coli K-12]	1	2	2	0.7323	0	1	1	1	1132.08	1132.08	2263.16	2263.16	-2.11	-0.00239	0/0	0	0	2143.01	CID (Collision Induced Dissociation)	MS2	20.0907	100	58.1324	10189	10189	10188	191004_aoyama_18.raw	F3		13	2.69	0
		FALSE	High	Sequest HT	Sequest HT (A2)	A	2	Unambiguous	KVSISTTMGAGVAVDQAGLSASVN	[K].KVSISTTMGAGVAVDQAGLSASVN.[-]		1	1	P0A7L0	50S ribosomal protein L1 [OS=Escherichia coli K-12]	P0A7L0	50S ribosomal protein L1 [OS=Escherichia coli K-12]	1	2	2	0.7226	0	1	1	1	1132.08	1132.08	2263.16	2263.16	-1.29	-0.00146	0/0	0	0	2222.16	CID (Collision Induced Dissociation)	MS2	14.2787	100	59.7071	10479	10479	10477	191004_aoyama_18.raw	F3		13	2.74	0
		FALSE	High	Sequest HT	Sequest HT (A2)	A	2	Unambiguous	KVSISTTMGAGVAVDQAGLSASVN	[K].KVSISTTMGAGVAVDQAGLSASVN.[-]		1	1	P0A7L0	50S ribosomal protein L1 [OS=Escherichia coli K-12]	P0A7L0	50S ribosomal protein L1 [OS=Escherichia coli K-12]	1	2	2	0.7717	0	1	1	1	1132.08	1132.08	2263.16	2263.16	-1.32	-0.00149	0/0	0	0	2271.92	CID (Collision Induced Dissociation)	MS2	0	100	51.5445	8950	8950	8948	191004_aoyama_18.raw	F3		13	2.54	0
		FALSE	High	Sequest HT	Sequest HT (A2)	A	2	Unambiguous	KVSISTTMGAGVAVDQAGLSASVN	[K].KVSISTTMGAGVAVDQAGLSASVN.[-]		1	1	P0A7L0	50S ribosomal protein L1 [OS=Escherichia coli K-12]	P0A7L0	50S ribosomal protein L1 [OS=Escherichia coli K-12]	1	2	2	0.8142	0	1	1	1	1132.09	1132.09	2263.16	2263.16	2.03	0.0023	0/0	0	0	3163.73	CID (Collision Induced Dissociation)	MS2	0	100	51.7698	8995	8995	8994	191004_aoyama_18.raw	F3		14	3.39	0
		FALSE	High	Sequest HT	Sequest HT (A2)	A	2	Unambiguous	KVSISTTMGAGVAVDQAGLSASVN	[K].KVSISTTMGAGVAVDQAGLSASVN.[-]		1	1	P0A7L0	50S ribosomal protein L1 [OS=Escherichia coli K-12]	P0A7L0	50S ribosomal protein L1 [OS=Escherichia coli K-12]	1	2	2	0.6937	0	1	1	1	1132.08	1132.08	2263.15	2263.16	-2.5	-0.00283	0/0	0	0	2375.44	CID (Collision Induced Dissociation)	MS2	0	100	51.8931	9021	9021	9020	191004_aoyama_18.raw	F3		13	2.71	0
		FALSE	High	Sequest HT	Sequest HT (A2)	A	2	Unambiguous	KVSISTTMGAGVAVDQAGLSASVN	[K].KVSISTTMGAGVAVDQAGLSASVN.[-]		1	1	P0A7L0	50S ribosomal protein L1 [OS=Escherichia coli K-12]	P0A7L0	50S ribosomal protein L1 [OS=Escherichia coli K-12]	1	2	2	0.826	0	1	1	1	1132.08	1132.08	2263.16	2263.16	-0.88	-0.00099	0/0	0	0	2758.25	CID (Collision Induced Dissociation)	MS2	0	100	52.2482	9091	9091	9090	191004_aoyama_18.raw	F3		13	3.39	0
		FALSE	High	Sequest HT	Sequest HT (A2)	A	2	Unambiguous	KVSISTTMGAGVAVDQAGLSASVN	[K].KVSISTTMGAGVAVDQAGLSASVN.[-]		1	1	P0A7L0	50S ribosomal protein L1 [OS=Escherichia coli K-12]	P0A7L0	50S ribosomal protein L1 [OS=Escherichia coli K-12]	1	2	2	0.7898	0	1	1	1	1132.08	1132.08	2263.16	2263.16	0.38	0.00043	0/0	0	0	2188.99	CID (Collision Induced Dissociation)	MS2	55.1209	100	60.2583	10596	10596	10589	191004_aoyama_18.raw	F3		14	1.57	0
		FALSE	High	Sequest HT	Sequest HT (A2)	A	2	Unambiguous	KVSISTTMGAGVAVDQAGLSASVN	[K].KVSISTTMGAGVAVDQAGLSASVN.[-]		1	1	P0A7L0	50S ribosomal protein L1 [OS=Escherichia coli K-12]	P0A7L0	50S ribosomal protein L1 [OS=Escherichia coli K-12]	1	2	2	0.7803	0	1	1	1	1132.08	1132.08	2263.16	2263.16	-0.71	-0.0008	0/0	0	0	4088.39	CID (Collision Induced Dissociation)	MS2	0	100	50.4962	8746	8746	8744	191004_aoyama_18.raw	F3		13	3.55	0
		FALSE	High	Sequest HT	Sequest HT (A2)	A	2	Unambiguous	KVSISTTMGAGVAVDQAGLSASVN	[K].KVSISTTMGAGVAVDQAGLSASVN.[-]		1	1	P0A7L0	50S ribosomal protein L1 [OS=Escherichia coli K-12]	P0A7L0	50S ribosomal protein L1 [OS=Escherichia coli K-12]	1	2	2	0.6482	0	1	1	1	1132.08	1132.08	2263.16	2263.16	0.69	0.00079	0/0	0	0	2514.06	CID (Collision Induced Dissociation)	MS2	56.5109	100	60.3216	10610	10610	10606	191004_aoyama_18.raw	F3		14	1.99	0
		FALSE	High	Sequest HT	Sequest HT (A2)	A	2	Unambiguous	KVSISTTMGAGVAVDQAGLSASVN	[K].KVSISTTMGAGVAVDQAGLSASVN.[-]		1	1	P0A7L0	50S ribosomal protein L1 [OS=Escherichia coli K-12]	P0A7L0	50S ribosomal protein L1 [OS=Escherichia coli K-12]	1	2	2	0.741	0	1	1	1	1132.08	1132.08	2263.16	2263.16	-0.05	-5e-05	0/0	0	0	2354.58	CID (Collision Induced Dissociation)	MS2	0	100	50.8566	8809	8809	8807	191004_aoyama_18.raw	F3		12	2.78	0
		FALSE	High	Sequest HT	Sequest HT (A2)	A	2	Unambiguous	KVSISTTMGAGVAVDQAGLSASVN	[K].KVSISTTMGAGVAVDQAGLSASVN.[-]		1	1	P0A7L0	50S ribosomal protein L1 [OS=Escherichia coli K-12]	P0A7L0	50S ribosomal protein L1 [OS=Escherichia coli K-12]	1	2	2	0.7596	0	1	1	1	1132.08	1132.08	2263.16	2263.16	-1.01	-0.00114	0/0	0	0	2566.11	CID (Collision Induced Dissociation)	MS2	6.01007	100	51.1984	8877	8877	8875	191004_aoyama_18.raw	F3		13	2.87	0
		FALSE	High	Sequest HT	Sequest HT (A2)	A	2	Unambiguous	KVSISTTMGAGVAVDQAGLSASVN	[K].KVSISTTMGAGVAVDQAGLSASVN.[-]		1	1	P0A7L0	50S ribosomal protein L1 [OS=Escherichia coli K-12]	P0A7L0	50S ribosomal protein L1 [OS=Escherichia coli K-12]	1	2	2	0.9193	0	1	1	1	1132.08	1132.08	2263.16	2263.16	0.75	0.00084	0/0	0	0	2118.61	CID (Collision Induced Dissociation)	MS2	0	100	52.5995	9158	9158	9156	191004_aoyama_18.raw	F3		14	3.22	0
		FALSE	High	Sequest HT	Sequest HT (A2)	A	2	Unambiguous	KVSISTTMGAGVAVDQAGLSASVN	[K].KVSISTTMGAGVAVDQAGLSASVN.[-]		1	1	P0A7L0	50S ribosomal protein L1 [OS=Escherichia coli K-12]	P0A7L0	50S ribosomal protein L1 [OS=Escherichia coli K-12]	1	2	2	0.7414	0	1	1	1	1132.08	1132.08	2263.16	2263.16	-0.88	-0.001	0/0	0	0	3069.28	CID (Collision Induced Dissociation)	MS2	14.8011	100	54.0396	9450	9450	9448	191004_aoyama_18.raw	F3		13	3.48	0
		FALSE	High	Sequest HT	Sequest HT (A2)	A	2	Unambiguous	KVSISTTMGAGVAVDQAGLSASVN	[K].KVSISTTMGAGVAVDQAGLSASVN.[-]		1	1	P0A7L0	50S ribosomal protein L1 [OS=Escherichia coli K-12]	P0A7L0	50S ribosomal protein L1 [OS=Escherichia coli K-12]	1	2	2	0.8	0	1	1	1	1132.08	1132.08	2263.16	2263.16	0.21	0.00023	0/0	0	0	2104.5	CID (Collision Induced Dissociation)	MS2	3.85875	100	52.9443	9217	9217	9216	191004_aoyama_18.raw	F3		13	2.6	0
		FALSE	High	Sequest HT	Sequest HT (A2)	A	2	Unambiguous	KVSISTTMGAGVAVDQAGLSASVN	[K].KVSISTTMGAGVAVDQAGLSASVN.[-]		1	1	P0A7L0	50S ribosomal protein L1 [OS=Escherichia coli K-12]	P0A7L0	50S ribosomal protein L1 [OS=Escherichia coli K-12]	1	2	2	0.8295	0	1	1	1	1132.09	1132.09	2263.16	2263.16	1.39	0.00158	0/0	0	0	2686.24	CID (Collision Induced Dissociation)	MS2	0	100	53.2956	9282	9282	9281	191004_aoyama_18.raw	F3		14	3.46	0
		FALSE	High	Sequest HT	Sequest HT (A2)	A	2	Unambiguous	KVSISTTMGAGVAVDQAGLSASVN	[K].KVSISTTMGAGVAVDQAGLSASVN.[-]		1	1	P0A7L0	50S ribosomal protein L1 [OS=Escherichia coli K-12]	P0A7L0	50S ribosomal protein L1 [OS=Escherichia coli K-12]	1	2	2	0.7517	0	1	1	1	1132.08	1132.08	2263.16	2263.16	-1.2	-0.00136	0/0	0	0	1716.99	CID (Collision Induced Dissociation)	MS2	0	100	53.6565	9362	9362	9360	191004_aoyama_18.raw	F3		13	2.86	0
		FALSE	High	Sequest HT	Sequest HT (A2)	A	2	Unambiguous	KVSISTTMGAGVAVDQAGLSASVN	[K].KVSISTTMGAGVAVDQAGLSASVN.[-]		1	1	P0A7L0	50S ribosomal protein L1 [OS=Escherichia coli K-12]	P0A7L0	50S ribosomal protein L1 [OS=Escherichia coli K-12]	1	2	2	0.7473	0	1	1	1	1132.08	1132.08	2263.16	2263.16	-0.33	-0.00038	0/0	0	0	4216.58	CID (Collision Induced Dissociation)	MS2	77.7183	100	66.1637	11884	11884	11882	191004_aoyama_18.raw	F3		12	1.82	0
		FALSE	High	Sequest HT	Sequest HT (A2)	A	2	Unambiguous	KVSISTTMGAGVAVDQAGLSASVN	[K].KVSISTTMGAGVAVDQAGLSASVN.[-]		1	1	P0A7L0	50S ribosomal protein L1 [OS=Escherichia coli K-12]	P0A7L0	50S ribosomal protein L1 [OS=Escherichia coli K-12]	1	2	2	0.6048	0	1	1	1	1132.08	1132.08	2263.16	2263.16	-0.51	-0.00057	0/0	0	0	2772.89	CID (Collision Induced Dissociation)	MS2	68.9004	100	89.5475	16799	16799	16796	191004_aoyama_18.raw	F3		11	2.1	0
		FALSE	High	Sequest HT	Sequest HT (A2)	A	2	Unambiguous	KVSISTTMGAGVAVDQAGLSASVN	[K].KVSISTTMGAGVAVDQAGLSASVN.[-]		1	1	P0A7L0	50S ribosomal protein L1 [OS=Escherichia coli K-12]	P0A7L0	50S ribosomal protein L1 [OS=Escherichia coli K-12]	1	2	2	0.8428	0	1	1	1	1132.08	1132.08	2263.16	2263.16	0.04	5e-05	0/0	0	0	2879.4	CID (Collision Induced Dissociation)	MS2	8.34731	100	54.6524	7382	7382	7381	191004_aoyama_14.raw	F1		12	3.18	0
		FALSE	High	Sequest HT	Sequest HT (A2)	A	2	Unambiguous	KVSISTTMGAGVAVDQAGLSASVN	[K].KVSISTTMGAGVAVDQAGLSASVN.[-]		1	1	P0A7L0	50S ribosomal protein L1 [OS=Escherichia coli K-12]	P0A7L0	50S ribosomal protein L1 [OS=Escherichia coli K-12]	1	2	2	0.7333	0	1	1	1	1132.08	1132.08	2263.16	2263.16	-1.16	-0.00131	0/0	0	0	1923.59	CID (Collision Induced Dissociation)	MS2	12.36	100	55.0052	7441	7441	7439	191004_aoyama_14.raw	F1		13	2.25	0
		FALSE	High	Sequest HT	Sequest HT (A2)	A	2	Unambiguous	KVSISTTMGAGVAVDQAGLSASVN	[K].KVSISTTMGAGVAVDQAGLSASVN.[-]		1	1	P0A7L0	50S ribosomal protein L1 [OS=Escherichia coli K-12]	P0A7L0	50S ribosomal protein L1 [OS=Escherichia coli K-12]	1	2	2	0.7737	0	1	1	1	1132.08	1132.08	2263.16	2263.16	-0.42	-0.00047	0/0	0	0	1726.88	CID (Collision Induced Dissociation)	MS2	12.994	100	55.3578	7488	7488	7486	191004_aoyama_14.raw	F1		11	2.74	0
		FALSE	High	Sequest HT	Sequest HT (A2)	A	2	Unambiguous	KVSISTTMGAGVAVDQAGLSASVN	[K].KVSISTTMGAGVAVDQAGLSASVN.[-]		1	1	P0A7L0	50S ribosomal protein L1 [OS=Escherichia coli K-12]	P0A7L0	50S ribosomal protein L1 [OS=Escherichia coli K-12]	1	2	2	0.7	0	1	1	1	1132.08	1132.08	2263.16	2263.16	-1.62	-0.00183	0/0	0	0	1652.11	CID (Collision Induced Dissociation)	MS2	0	100	55.7043	7547	7547	7545	191004_aoyama_14.raw	F1		13	2.5	0
		FALSE	High	Sequest HT	Sequest HT (A2)	A	2	Unambiguous	KVSISTTMGAGVAVDQAGLSASVN	[K].KVSISTTMGAGVAVDQAGLSASVN.[-]		1	1	P0A7L0	50S ribosomal protein L1 [OS=Escherichia coli K-12]	P0A7L0	50S ribosomal protein L1 [OS=Escherichia coli K-12]	1	2	2	0.7852	0	1	1	1	1132.08	1132.08	2263.15	2263.16	-2.29	-0.00259	0/0	0	0	1606.88	CID (Collision Induced Dissociation)	MS2	8.91598	100	53.4066	7201	7201	7200	191004_aoyama_14.raw	F1		13	2.98	0
		FALSE	High	Sequest HT	Sequest HT (A2)	A	2	Unambiguous	KVSISTTMGAGVAVDQAGLSASVN	[K].KVSISTTMGAGVAVDQAGLSASVN.[-]		1	1	P0A7L0	50S ribosomal protein L1 [OS=Escherichia coli K-12]	P0A7L0	50S ribosomal protein L1 [OS=Escherichia coli K-12]	1	2	2	0.7668	0	1	1	1	1132.08	1132.08	2263.16	2263.16	-0.24	-0.00027	0/0	0	0	2981.46	CID (Collision Induced Dissociation)	MS2	0	100	53.4274	7205	7205	7204	191004_aoyama_14.raw	F1		12	3.43	0
		FALSE	High	Sequest HT	Sequest HT (A2)	A	2	Unambiguous	KVSISTTMGAGVAVDQAGLSASVN	[K].KVSISTTMGAGVAVDQAGLSASVN.[-]		1	1	P0A7L0	50S ribosomal protein L1 [OS=Escherichia coli K-12]	P0A7L0	50S ribosomal protein L1 [OS=Escherichia coli K-12]	1	2	2	0.7554	0	1	1	1	1132.09	1132.09	2263.16	2263.16	1.69	0.00191	0/0	0	0	1672.05	CID (Collision Induced Dissociation)	MS2	18.7253	100	53.9585	7290	7290	7287	191004_aoyama_14.raw	F1		14	1.84	0
		FALSE	High	Sequest HT	Sequest HT (A2)	A	2	Unambiguous	KVSISTTMGAGVAVDQAGLSASVN	[K].KVSISTTMGAGVAVDQAGLSASVN.[-]		1	1	P0A7L0	50S ribosomal protein L1 [OS=Escherichia coli K-12]	P0A7L0	50S ribosomal protein L1 [OS=Escherichia coli K-12]	1	2	2	0.7481	0	1	1	1	1132.08	1132.08	2263.16	2263.16	0.59	0.00067	0/0	0	0	1533.75	CID (Collision Induced Dissociation)	MS2	9.52221	100	54.3024	7338	7338	7337	191004_aoyama_14.raw	F1		14	2.62	0
		FALSE	High	Sequest HT	Sequest HT (A2)	A	2	Unambiguous	KVSISTTMGAGVAVDQAGLSASVN	[K].KVSISTTMGAGVAVDQAGLSASVN.[-]		1	1	P0A7L0	50S ribosomal protein L1 [OS=Escherichia coli K-12]	P0A7L0	50S ribosomal protein L1 [OS=Escherichia coli K-12]	1	2	2	0.8808	0	1	1	1	1132.08	1132.08	2263.15	2263.16	-3.57	-0.00404	0/0	0	0	1922.72	CID (Collision Induced Dissociation)	MS2	8.92603	100	55.9439	7583	7583	7582	191004_aoyama_14.raw	F1		13	2.6	0
		FALSE	High	Sequest HT	Sequest HT (A2)	A	2	Unambiguous	KVSISTTMGAGVAVDQAGLSASVN	[K].KVSISTTMGAGVAVDQAGLSASVN.[-]		1	1	P0A7L0	50S ribosomal protein L1 [OS=Escherichia coli K-12]	P0A7L0	50S ribosomal protein L1 [OS=Escherichia coli K-12]	1	2	2	0.8233	0	1	1	1	1132.09	1132.08	2263.16	2263.16	1.49	0.00168	0/0	0	0	1541.35	CID (Collision Induced Dissociation)	MS2	17.2523	100	58.2313	7906	7906	7905	191004_aoyama_14.raw	F1		14	2.32	0
		FALSE	High	Sequest HT	Sequest HT (A2)	A	2	Unambiguous	KVSISTTMGAGVAVDQAGLSASVN	[K].KVSISTTMGAGVAVDQAGLSASVN.[-]		1	1	P0A7L0	50S ribosomal protein L1 [OS=Escherichia coli K-12]	P0A7L0	50S ribosomal protein L1 [OS=Escherichia coli K-12]	1	2	2	0.7297	0	1	1	1	1132.08	1132.08	2263.16	2263.16	-0.38	-0.00043	0/0	0	0	1707.35	CID (Collision Induced Dissociation)	MS2	0	100	58.7756	7979	7979	7978	191004_aoyama_14.raw	F1		11	2.22	0
		FALSE	High	Sequest HT	Sequest HT (A2)	A	2	Unambiguous	KVSISTTMGAGVAVDQAGLSASVN	[K].KVSISTTMGAGVAVDQAGLSASVN.[-]		1	1	P0A7L0	50S ribosomal protein L1 [OS=Escherichia coli K-12]	P0A7L0	50S ribosomal protein L1 [OS=Escherichia coli K-12]	1	2	2	0.8047	0	1	1	1	1132.08	1132.08	2263.15	2263.16	-3.1	-0.0035	0/0	0	0	1653.88	CID (Collision Induced Dissociation)	MS2	14.9542	100	59.1201	8028	8028	8027	191004_aoyama_14.raw	F1		13	2.56	0
		FALSE	High	Sequest HT	Sequest HT (A2)	A	2	Unambiguous	KVSISTTMGAGVAVDQAGLSASVN	[K].KVSISTTMGAGVAVDQAGLSASVN.[-]		1	1	P0A7L0	50S ribosomal protein L1 [OS=Escherichia coli K-12]	P0A7L0	50S ribosomal protein L1 [OS=Escherichia coli K-12]	1	2	2	0.8701	0	1	1	1	1132.08	1132.08	2263.16	2263.16	-1.59	-0.0018	0/0	0	0	1975.25	CID (Collision Induced Dissociation)	MS2	7.42166	100	59.1388	8031	8031	8030	191004_aoyama_14.raw	F1		13	2.31	0
		FALSE	High	Sequest HT	Sequest HT (A2)	A	2	Unambiguous	KVSISTTMGAGVAVDQAGLSASVN	[K].KVSISTTMGAGVAVDQAGLSASVN.[-]		1	1	P0A7L0	50S ribosomal protein L1 [OS=Escherichia coli K-12]	P0A7L0	50S ribosomal protein L1 [OS=Escherichia coli K-12]	1	2	2	0.8543	0	1	1	1	1132.08	1132.08	2263.16	2263.16	-1.53	-0.00173	0/0	0	0	1854.03	CID (Collision Induced Dissociation)	MS2	7.01025	100	60.0156	8174	8174	8172	191004_aoyama_14.raw	F1		13	1.99	0
		FALSE	High	Sequest HT	Sequest HT (A2)	A	2	Unambiguous	KVSISTTMGAGVAVDQAGLSASVN	[K].KVSISTTMGAGVAVDQAGLSASVN.[-]		1	1	P0A7L0	50S ribosomal protein L1 [OS=Escherichia coli K-12]	P0A7L0	50S ribosomal protein L1 [OS=Escherichia coli K-12]	1	2	2	0.78	0	1	1	1	1132.08	1132.08	2263.16	2263.16	-0.01	-1e-05	0/0	0	0	2646.39	CID (Collision Induced Dissociation)	MS2	4.63276	100	52.8493	7119	7119	7117	191004_aoyama_14.raw	F1		12	3.5	0
		FALSE	High	Sequest HT	Sequest HT (A2)	A	2	Unambiguous	KVSISTTMGAGVAVDQAGLSASVN	[K].KVSISTTMGAGVAVDQAGLSASVN.[-]		1	1	P0A7L0	50S ribosomal protein L1 [OS=Escherichia coli K-12]	P0A7L0	50S ribosomal protein L1 [OS=Escherichia coli K-12]	1	2	2	0.7489	0	1	1	1	1132.08	1132.08	2263.15	2263.16	-2.38	-0.00269	0/0	0	0	1525.88	CID (Collision Induced Dissociation)	MS2	10.1046	100	57.8609	7861	7861	7860	191004_aoyama_14.raw	F1		13	2.27	0
		FALSE	High	Sequest HT	Sequest HT (A2)	A	2	Unambiguous	KVSISTTMGAGVAVDQAGLSASVN	[K].KVSISTTMGAGVAVDQAGLSASVN.[-]		1	1	P0A7L0	50S ribosomal protein L1 [OS=Escherichia coli K-12]	P0A7L0	50S ribosomal protein L1 [OS=Escherichia coli K-12]	1	2	2	0.7297	0	1	1	1	1132.08	1132.08	2263.16	2263.16	-0.67	-0.00075	0/0	0	0	1672.38	CID (Collision Induced Dissociation)	MS2	0	100	56.057	7601	7601	7599	191004_aoyama_14.raw	F1		13	2.96	0
		FALSE	High	Sequest HT	Sequest HT (A2)	A	2	Unambiguous	KVSISTTMGAGVAVDQAGLSASVN	[K].KVSISTTMGAGVAVDQAGLSASVN.[-]		1	1	P0A7L0	50S ribosomal protein L1 [OS=Escherichia coli K-12]	P0A7L0	50S ribosomal protein L1 [OS=Escherichia coli K-12]	1	2	2	0.6816	0	1	1	1	1132.08	1132.08	2263.16	2263.16	-1.54	-0.00174	0/0	0	0	1490.38	CID (Collision Induced Dissociation)	MS2	6.04386	100	56.3187	7632	7632	7631	191004_aoyama_14.raw	F1		13	2.67	0
		FALSE	High	Sequest HT	Sequest HT (A2)	A	2	Unambiguous	KVSISTTMGAGVAVDQAGLSASVN	[K].KVSISTTMGAGVAVDQAGLSASVN.[-]		1	1	P0A7L0	50S ribosomal protein L1 [OS=Escherichia coli K-12]	P0A7L0	50S ribosomal protein L1 [OS=Escherichia coli K-12]	1	2	2	0.6723	0	1	1	1	1132.08	1132.08	2263.16	2263.16	-0.9	-0.00102	0/0	0	0	1619.29	CID (Collision Induced Dissociation)	MS2	16.1791	100	56.4044	7645	7645	7643	191004_aoyama_14.raw	F1		13	2.96	0
		FALSE	High	Sequest HT	Sequest HT (A2)	A	2	Unambiguous	KVSISTTMGAGVAVDQAGLSASVN	[K].KVSISTTMGAGVAVDQAGLSASVN.[-]		1	1	P0A7L0	50S ribosomal protein L1 [OS=Escherichia coli K-12]	P0A7L0	50S ribosomal protein L1 [OS=Escherichia coli K-12]	1	2	2	0.7136	0	1	1	1	1132.08	1132.08	2263.16	2263.16	-0.59	-0.00067	0/0	0	0	1678.14	CID (Collision Induced Dissociation)	MS2	0	100	56.7659	7705	7705	7703	191004_aoyama_14.raw	F1		13	2.06	0
		FALSE	High	Sequest HT	Sequest HT (A2)	A	2	Unambiguous	KVSISTTMGAGVAVDQAGLSASVN	[K].KVSISTTMGAGVAVDQAGLSASVN.[-]		1	1	P0A7L0	50S ribosomal protein L1 [OS=Escherichia coli K-12]	P0A7L0	50S ribosomal protein L1 [OS=Escherichia coli K-12]	1	2	2	0.7471	0	1	1	1	1132.08	1132.08	2263.16	2263.16	-1.8	-0.00203	0/0	0	0	1212.15	CID (Collision Induced Dissociation)	MS2	0	100	57.1206	7759	7759	7757	191004_aoyama_14.raw	F1		13	2.57	0
		FALSE	High	Sequest HT	Sequest HT (A2)	A	2	Unambiguous	KVSISTTMGAGVAVDQAGLSASVN	[K].KVSISTTMGAGVAVDQAGLSASVN.[-]		1	1	P0A7L0	50S ribosomal protein L1 [OS=Escherichia coli K-12]	P0A7L0	50S ribosomal protein L1 [OS=Escherichia coli K-12]	1	2	2	0.789	0	1	1	1	1132.08	1132.08	2263.15	2263.16	-2.88	-0.00326	0/0	0	0	1571.95	CID (Collision Induced Dissociation)	MS2	10.189	100	57.2885	7777	7777	7776	191004_aoyama_14.raw	F1		13	2.37	0
		FALSE	High	Sequest HT	Sequest HT (A2)	A	2	Unambiguous	KVSISTTMGAGVAVDQAGLSASVN	[K].KVSISTTMGAGVAVDQAGLSASVN.[-]		1	1	P0A7L0	50S ribosomal protein L1 [OS=Escherichia coli K-12]	P0A7L0	50S ribosomal protein L1 [OS=Escherichia coli K-12]	1	2	2	0.775	0	1	1	1	1132.08	1132.08	2263.16	2263.16	0.12	0.00014	0/0	0	0	1707.37	CID (Collision Induced Dissociation)	MS2	35.9835	100	57.4999	7812	7812	7811	191004_aoyama_14.raw	F1		13	2.4	0
		FALSE	High	Sequest HT	Sequest HT (A2)	A	2	Unambiguous	KVSISTTMGAGVAVDQAGLSASVN	[K].KVSISTTMGAGVAVDQAGLSASVN.[-]		1	1	P0A7L0	50S ribosomal protein L1 [OS=Escherichia coli K-12]	P0A7L0	50S ribosomal protein L1 [OS=Escherichia coli K-12]	1	2	2	0.75	0	1	1	1	1132.08	1132.08	2263.16	2263.16	-0.32	-0.00036	0/0	0	0	1784.96	CID (Collision Induced Dissociation)	MS2	2.89189	100	52.5036	7084	7084	7083	191004_aoyama_14.raw	F1		12	2.44	0
		FALSE	High	Sequest HT	Sequest HT (A2)	A	2	Unambiguous	KVSISTTMGAGVAVDQAGLSASVN	[K].KVSISTTMGAGVAVDQAGLSASVN.[-]		1	1	P0A7L0	50S ribosomal protein L1 [OS=Escherichia coli K-12]	P0A7L0	50S ribosomal protein L1 [OS=Escherichia coli K-12]	1	2	2	0.7742	0	1	1	1	1132.08	1132.08	2263.16	2263.16	0.09	0.0001	0/0	0	0	2401.9	CID (Collision Induced Dissociation)	MS2	0	100	48.663	6491	6491	6489	191004_aoyama_14.raw	F1		13	2.48	0
		FALSE	High	Sequest HT	Sequest HT (A2)	A	2	Unambiguous	KVSISTTMGAGVAVDQAGLSASVN	[K].KVSISTTMGAGVAVDQAGLSASVN.[-]		1	1	P0A7L0	50S ribosomal protein L1 [OS=Escherichia coli K-12]	P0A7L0	50S ribosomal protein L1 [OS=Escherichia coli K-12]	1	2	2	0.7232	0	1	1	1	1132.08	1132.08	2263.16	2263.16	-0.33	-0.00037	0/0	0	0	1302.95	CID (Collision Induced Dissociation)	MS2	0	100	47.5876	6322	6322	6320	191004_aoyama_14.raw	F1		12	2.24	0
		FALSE	High	Sequest HT	Sequest HT (A2)	A	2	Unambiguous	KVSISTTMGAGVAVDQAGLSASVN	[K].KVSISTTMGAGVAVDQAGLSASVN.[-]		1	1	P0A7L0	50S ribosomal protein L1 [OS=Escherichia coli K-12]	P0A7L0	50S ribosomal protein L1 [OS=Escherichia coli K-12]	1	2	2	0.7606	0	1	1	1	1132.08	1132.08	2263.16	2263.16	-1.49	-0.00169	0/0	0	0	1591.03	CID (Collision Induced Dissociation)	MS2	0	100	46.5192	6158	6158	6157	191004_aoyama_14.raw	F1		13	3.3	0
		FALSE	High	Sequest HT	Sequest HT (A2)	A	2	Unambiguous	KVSISTTMGAGVAVDQAGLSASVN	[K].KVSISTTMGAGVAVDQAGLSASVN.[-]		1	1	P0A7L0	50S ribosomal protein L1 [OS=Escherichia coli K-12]	P0A7L0	50S ribosomal protein L1 [OS=Escherichia coli K-12]	1	2	2	0.7134	0	1	1	1	1132.08	1132.08	2263.16	2263.16	0.44	0.00049	0/0	0	0	1504.78	CID (Collision Induced Dissociation)	MS2	0	100	47.2436	6265	6265	6262	191004_aoyama_14.raw	F1		14	3.07	0
		FALSE	High	Sequest HT	Sequest HT (A2)	A	2	Unambiguous	KVSISTTMGAGVAVDQAGLSASVN	[K].KVSISTTMGAGVAVDQAGLSASVN.[-]		1	1	P0A7L0	50S ribosomal protein L1 [OS=Escherichia coli K-12]	P0A7L0	50S ribosomal protein L1 [OS=Escherichia coli K-12]	1	2	2	0.8671	0	1	1	1	1132.08	1132.08	2263.16	2263.16	-1.43	-0.00162	0/0	0	0	1903.45	CID (Collision Induced Dissociation)	MS2	0	100	49.0059	6541	6541	6539	191004_aoyama_14.raw	F1		13	2.86	0
		FALSE	High	Sequest HT	Sequest HT (A2)	A	2	Unambiguous	KVSISTTMGAGVAVDQAGLSASVN	[K].KVSISTTMGAGVAVDQAGLSASVN.[-]		1	1	P0A7L0	50S ribosomal protein L1 [OS=Escherichia coli K-12]	P0A7L0	50S ribosomal protein L1 [OS=Escherichia coli K-12]	1	2	2	0.8188	0	1	1	1	1132.08	1132.08	2263.16	2263.16	-1.9	-0.00215	0/0	0	0	1349.79	CID (Collision Induced Dissociation)	MS2	0	100	51.1114	6850	6850	6848	191004_aoyama_14.raw	F1		13	3.09	0
		FALSE	High	Sequest HT	Sequest HT (A2)	A	2	Unambiguous	KVSISTTMGAGVAVDQAGLSASVN	[K].KVSISTTMGAGVAVDQAGLSASVN.[-]		1	1	P0A7L0	50S ribosomal protein L1 [OS=Escherichia coli K-12]	P0A7L0	50S ribosomal protein L1 [OS=Escherichia coli K-12]	1	2	2	0.7053	0	1	1	1	1132.08	1132.08	2263.16	2263.16	-1.15	-0.0013	0/0	0	0	2688.9	CID (Collision Induced Dissociation)	MS2	0	100	51.1884	6867	6867	6863	191004_aoyama_14.raw	F1		13	2.85	0
		FALSE	High	Sequest HT	Sequest HT (A2)	A	2	Unambiguous	KVSISTTMGAGVAVDQAGLSASVN	[K].KVSISTTMGAGVAVDQAGLSASVN.[-]		1	1	P0A7L0	50S ribosomal protein L1 [OS=Escherichia coli K-12]	P0A7L0	50S ribosomal protein L1 [OS=Escherichia coli K-12]	1	2	2	0.8296	0	1	1	1	1132.08	1132.08	2263.16	2263.16	0.57	0.00064	0/0	0	0	2009.86	CID (Collision Induced Dissociation)	MS2	0	100	51.4718	6917	6917	6915	191004_aoyama_14.raw	F1		14	3.58	0
		FALSE	High	Sequest HT	Sequest HT (A2)	A	2	Unambiguous	KVSISTTMGAGVAVDQAGLSASVN	[K].KVSISTTMGAGVAVDQAGLSASVN.[-]		1	1	P0A7L0	50S ribosomal protein L1 [OS=Escherichia coli K-12]	P0A7L0	50S ribosomal protein L1 [OS=Escherichia coli K-12]	1	2	2	0.8235	0	1	1	1	1132.08	1132.08	2263.16	2263.16	-0.52	-0.00059	0/0	0	0	2386.38	CID (Collision Induced Dissociation)	MS2	0	100	51.81	6971	6971	6970	191004_aoyama_14.raw	F1		13	3.91	0
		FALSE	High	Sequest HT	Sequest HT (A2)	A	2	Unambiguous	KVSISTTMGAGVAVDQAGLSASVN	[K].KVSISTTMGAGVAVDQAGLSASVN.[-]		1	1	P0A7L0	50S ribosomal protein L1 [OS=Escherichia coli K-12]	P0A7L0	50S ribosomal protein L1 [OS=Escherichia coli K-12]	1	2	2	0.8278	0	1	1	1	1132.08	1132.08	2263.16	2263.16	-1.5	-0.00169	0/0	0	0	1652.14	CID (Collision Induced Dissociation)	MS2	3.42507	100	52.1542	7027	7027	7026	191004_aoyama_14.raw	F1		13	3.02	0
		FALSE	High	Sequest HT	Sequest HT (A2)	A	2	Unambiguous	KVSISTTMGAGVAVDQAGLSASVN	[K].KVSISTTMGAGVAVDQAGLSASVN.[-]		1	1	P0A7L0	50S ribosomal protein L1 [OS=Escherichia coli K-12]	P0A7L0	50S ribosomal protein L1 [OS=Escherichia coli K-12]	1	2	2	0.8669	0	1	1	1	1132.08	1132.08	2263.16	2263.16	-1.93	-0.00218	0/0	0	0	2686.38	CID (Collision Induced Dissociation)	MS2	0	100	52.189	7033	7033	7032	191004_aoyama_14.raw	F1		13	3.38	0
		FALSE	High	Sequest HT	Sequest HT (A2)	A	2	Unambiguous	KVSISTTMGAGVAVDQAGLSASVN	[K].KVSISTTMGAGVAVDQAGLSASVN.[-]		1	1	P0A7L0	50S ribosomal protein L1 [OS=Escherichia coli K-12]	P0A7L0	50S ribosomal protein L1 [OS=Escherichia coli K-12]	1	2	2	0.7328	0	1	1	1	1132.08	1132.08	2263.16	2263.16	-0.03	-4e-05	0/0	0	0	1918.79	CID (Collision Induced Dissociation)	MS2	0	100	49.3642	6590	6590	6588	191004_aoyama_14.raw	F1		12	2.32	0
		FALSE	High	Sequest HT	Sequest HT (A2)	A	2	Unambiguous	KVSISTTMGAGVAVDQAGLSASVN	[K].KVSISTTMGAGVAVDQAGLSASVN.[-]		1	1	P0A7L0	50S ribosomal protein L1 [OS=Escherichia coli K-12]	P0A7L0	50S ribosomal protein L1 [OS=Escherichia coli K-12]	1	2	2	0.815	0	1	1	1	1132.08	1132.08	2263.16	2263.16	0.05	6e-05	0/0	0	0	1998.96	CID (Collision Induced Dissociation)	MS2	0	100	50.4205	6756	6756	6754	191004_aoyama_14.raw	F1		12	3.19	0
		FALSE	High	Sequest HT	Sequest HT (A2)	A	2	Unambiguous	KVSISTTMGAGVAVDQAGLSASVN	[K].KVSISTTMGAGVAVDQAGLSASVN.[-]		1	1	P0A7L0	50S ribosomal protein L1 [OS=Escherichia coli K-12]	P0A7L0	50S ribosomal protein L1 [OS=Escherichia coli K-12]	1	2	2	0.7965	0	1	1	1	1132.08	1132.08	2263.16	2263.16	-0.17	-0.00019	0/0	0	0	1286.65	CID (Collision Induced Dissociation)	MS2	0	100	50.7593	6804	6804	6803	191004_aoyama_14.raw	F1		12	2.31	0
		FALSE	High	Sequest HT	Sequest HT (A2)	A	2	Unambiguous	KVSISTTMGAGVAVDQAGLSASVN	[K].KVSISTTMGAGVAVDQAGLSASVN.[-]		1	1	P0A7L0	50S ribosomal protein L1 [OS=Escherichia coli K-12]	P0A7L0	50S ribosomal protein L1 [OS=Escherichia coli K-12]	1	2	2	0.7903	0	1	1	1	1132.08	1132.08	2263.16	2263.16	-0.91	-0.00103	0/0	0	0	2194.94	CID (Collision Induced Dissociation)	MS2	0	100	49.8576	6671	6671	6669	191004_aoyama_14.raw	F1		13	2.48	0
		FALSE	High	Sequest HT	Sequest HT (A2)	A	2	Unambiguous	KVSISTTMGAGVAVDQAGLSASVN	[K].KVSISTTMGAGVAVDQAGLSASVN.[-]		1	1	P0A7L0	50S ribosomal protein L1 [OS=Escherichia coli K-12]	P0A7L0	50S ribosomal protein L1 [OS=Escherichia coli K-12]	1	2	2	0.6697	0	1	1	1	1132.09	1132.09	2263.17	2263.16	2.94	0.00333	0/0	0	0	871.208	CID (Collision Induced Dissociation)	MS2	83.1628	100	82.5138	12952	12952	12949	191004_aoyama_14.raw	F1		14	2.21	0
		FALSE	High	Sequest HT	Sequest HT (A2)	A	2	Unambiguous	KVSISTTMGAGVAVDQAGLSASVN	[K].KVSISTTMGAGVAVDQAGLSASVN.[-]		1	1	P0A7L0	50S ribosomal protein L1 [OS=Escherichia coli K-12]	P0A7L0	50S ribosomal protein L1 [OS=Escherichia coli K-12]	1	2	2	0.6836	0	1	1	1	1132.08	1132.08	2263.16	2263.16	0.08	9e-05	0/0	0	0	1768.32	CID (Collision Induced Dissociation)	MS2	83.057	100	83.7321	13186	13186	13184	191004_aoyama_14.raw	F1		13	1.77	0
		FALSE	High	Sequest HT	Sequest HT (A2)	A	2	Unambiguous	KVSISTTMGAGVAVDQAGLSASVN	[K].KVSISTTMGAGVAVDQAGLSASVN.[-]		1	1	P0A7L0	50S ribosomal protein L1 [OS=Escherichia coli K-12]	P0A7L0	50S ribosomal protein L1 [OS=Escherichia coli K-12]	1	2	2	0.6807	0	1	1	1	1132.08	1132.08	2263.16	2263.16	-1.93	-0.00218	0/0	0	0	1524.97	CID (Collision Induced Dissociation)	MS2	54.1484	100	88.0441	14013	14013	14012	191004_aoyama_14.raw	F1		13	1.19	0
		FALSE	High	Sequest HT	Sequest HT (A2)	A	2	Unambiguous	KVSISTTMGAGVAVDQAGLSASVN	[K].KVSISTTMGAGVAVDQAGLSASVN.[-]		1	1	P0A7L0	50S ribosomal protein L1 [OS=Escherichia coli K-12]	P0A7L0	50S ribosomal protein L1 [OS=Escherichia coli K-12]	1	2	2	0.6591	0	1	1	1	1132.08	1132.08	2263.15	2263.16	-3.59	-0.00407	0/0	0	0	784.459	CID (Collision Induced Dissociation)	MS2	77.3177	100	88.9814	14179	14179	14177	191004_aoyama_14.raw	F1		13	2.2	0
		FALSE	High	Sequest HT	Sequest HT (A2)	A	2	Unambiguous	KVSISTTMGAGVAVDQAGLSASVN	[K].KVSISTTMGAGVAVDQAGLSASVN.[-]		1	1	P0A7L0	50S ribosomal protein L1 [OS=Escherichia coli K-12]	P0A7L0	50S ribosomal protein L1 [OS=Escherichia coli K-12]	1	2	2	0.7354	0	1	1	1	1132.08	1132.08	2263.16	2263.16	0.42	0.00047	0/0	0	0	1761.48	CID (Collision Induced Dissociation)	MS2	81.9876	100	87.6798	13949	13949	13948	191004_aoyama_14.raw	F1		14	1.89	0
		FALSE	High	Sequest HT	Sequest HT (A2)	A	2	Unambiguous	KVSISTTMGAGVAVDQAGLSASVN	[K].KVSISTTMGAGVAVDQAGLSASVN.[-]		1	1	P0A7L0	50S ribosomal protein L1 [OS=Escherichia coli K-12]	P0A7L0	50S ribosomal protein L1 [OS=Escherichia coli K-12]	1	2	2	0.8425	0	1	1	1	1132.08	1132.08	2263.16	2263.16	-0.46	-0.00053	0/0	0	0	1813.47	CID (Collision Induced Dissociation)	MS2	77.564	100	85.6313	13552	13552	13551	191004_aoyama_14.raw	F1		11	1.46	0
		FALSE	High	Sequest HT	Sequest HT (A2)	A	2	Unambiguous	KVSISTTMGAGVAVDQAGLSASVN	[K].KVSISTTMGAGVAVDQAGLSASVN.[-]		1	1	P0A7L0	50S ribosomal protein L1 [OS=Escherichia coli K-12]	P0A7L0	50S ribosomal protein L1 [OS=Escherichia coli K-12]	1	2	2	0.766	0	1	1	1	1132.08	1132.08	2263.16	2263.16	-1.01	-0.00114	0/0	0	0	1862.03	CID (Collision Induced Dissociation)	MS2	60.6138	100	87.2667	13877	13877	13876	191004_aoyama_14.raw	F1		13	1.41	0
		FALSE	High	Sequest HT	Sequest HT (A2)	A	2	Unambiguous	KVSISTTMGAGVAVDQAGLSASVN	[K].KVSISTTMGAGVAVDQAGLSASVN.[-]		1	1	P0A7L0	50S ribosomal protein L1 [OS=Escherichia coli K-12]	P0A7L0	50S ribosomal protein L1 [OS=Escherichia coli K-12]	1	2	2	0.7065	0	1	1	1	1132.08	1132.08	2263.16	2263.16	0.27	0.0003	0/0	0	0	1829.98	CID (Collision Induced Dissociation)	MS2	28.3923	100	60.5956	8275	8275	8273	191004_aoyama_14.raw	F1		14	2.76	0
		FALSE	High	Sequest HT	Sequest HT (A2)	A	2	Unambiguous	KVSISTTMGAGVAVDQAGLSASVN	[K].KVSISTTMGAGVAVDQAGLSASVN.[-]		1	1	P0A7L0	50S ribosomal protein L1 [OS=Escherichia coli K-12]	P0A7L0	50S ribosomal protein L1 [OS=Escherichia coli K-12]	1	2	2	0.6984	0	1	1	1	1132.09	1132.08	2263.16	2263.16	1.31	0.00149	0/0	0	0	1192.02	CID (Collision Induced Dissociation)	MS2	61.2889	100	88.731	16666	16666	16665	191004_aoyama_18.raw	F3		14	1.26	0
		FALSE	High	Sequest HT	Sequest HT (A2)	A	2	Unambiguous	KVSISTTMGAGVAVDQAGLSASVN	[K].KVSISTTMGAGVAVDQAGLSASVN.[-]		1	1	P0A7L0	50S ribosomal protein L1 [OS=Escherichia coli K-12]	P0A7L0	50S ribosomal protein L1 [OS=Escherichia coli K-12]	1	2	2	0.8444	0	1	1	1	1132.08	1132.08	2263.16	2263.16	0.45	0.00051	0/0	0	0	1347.72	CID (Collision Induced Dissociation)	MS2	28.3586	100	61.1925	8377	8377	8375	191004_aoyama_14.raw	F1		14	2.57	0
		FALSE	High	Sequest HT	Sequest HT (A2)	A	2	Unambiguous	KVSISTTMGAGVAVDQAGLSASVN	[K].KVSISTTMGAGVAVDQAGLSASVN.[-]		1	1	P0A7L0	50S ribosomal protein L1 [OS=Escherichia coli K-12]	P0A7L0	50S ribosomal protein L1 [OS=Escherichia coli K-12]	1	2	2	0.811	0	1	1	1	1132.09	1132.09	2263.17	2263.16	2.32	0.00263	0/0	0	0	1339.65	CID (Collision Induced Dissociation)	MS2	62.7471	100	62.3488	8621	8621	8617	191004_aoyama_14.raw	F1		14	1.64	0
		FALSE	High	Sequest HT	Sequest HT (A2)	A	2	Unambiguous	KVSISTTMGAGVAVDQAGLSASVN	[K].KVSISTTMGAGVAVDQAGLSASVN.[-]		1	1	P0A7L0	50S ribosomal protein L1 [OS=Escherichia coli K-12]	P0A7L0	50S ribosomal protein L1 [OS=Escherichia coli K-12]	1	2	2	0.8286	0	1	1	1	1132.09	1132.08	2263.16	2263.16	1.34	0.00152	0/0	0	0	1942.41	CID (Collision Induced Dissociation)	MS2	76.9985	100	62.453	8643	8643	8639	191004_aoyama_14.raw	F1		14	1.75	0
		FALSE	High	Sequest HT	Sequest HT (A2)	A	2	Unambiguous	KVSISTTMGAGVAVDQAGLSASVN	[K].KVSISTTMGAGVAVDQAGLSASVN.[-]		1	1	P0A7L0	50S ribosomal protein L1 [OS=Escherichia coli K-12]	P0A7L0	50S ribosomal protein L1 [OS=Escherichia coli K-12]	1	2	2	0.8023	0	1	1	1	1132.08	1132.08	2263.16	2263.16	-0.11	-0.00013	0/0	0	0	1843.07	CID (Collision Induced Dissociation)	MS2	70.6959	100	63.4451	8867	8867	8864	191004_aoyama_14.raw	F1		12	1.77	0
		FALSE	High	Sequest HT	Sequest HT (A2)	A	2	Unambiguous	KVSISTTMGAGVAVDQAGLSASVN	[K].KVSISTTMGAGVAVDQAGLSASVN.[-]		1	1	P0A7L0	50S ribosomal protein L1 [OS=Escherichia coli K-12]	P0A7L0	50S ribosomal protein L1 [OS=Escherichia coli K-12]	1	2	2	0.7925	0	1	1	1	1132.08	1132.08	2263.16	2263.16	-1.6	-0.00182	0/0	0	0	1988.89	CID (Collision Induced Dissociation)	MS2	80.3497	100	69.511	10189	10189	10180	191004_aoyama_14.raw	F1		13	2.41	0
		FALSE	High	Sequest HT	Sequest HT (A2)	A	2	Unambiguous	KVSISTTMGAGVAVDQAGLSASVN	[K].KVSISTTMGAGVAVDQAGLSASVN.[-]		1	1	P0A7L0	50S ribosomal protein L1 [OS=Escherichia coli K-12]	P0A7L0	50S ribosomal protein L1 [OS=Escherichia coli K-12]	1	2	2	0.7874	0	1	1	1	1132.08	1132.08	2263.16	2263.16	0.84	0.00095	0/0	0	0	1033.05	CID (Collision Induced Dissociation)	MS2	51.9591	100	93.7669	17522	17522	17520	191004_aoyama_18.raw	F3		14	1.27	0
		FALSE	High	Sequest HT	Sequest HT (A2)	A	2	Unambiguous	KVSISTTMGAGVAVDQAGLSASVN	[K].KVSISTTMGAGVAVDQAGLSASVN.[-]		1	1	P0A7L0	50S ribosomal protein L1 [OS=Escherichia coli K-12]	P0A7L0	50S ribosomal protein L1 [OS=Escherichia coli K-12]	1	2	2	0.7865	0	1	1	1	1132.09	1132.09	2263.17	2263.16	2.31	0.00262	0/0	0	0	1141.35	CID (Collision Induced Dissociation)	MS2	80.275	100	94.9253	17681	17681	17680	191004_aoyama_18.raw	F3		14	1.78	0
		FALSE	High	Sequest HT	Sequest HT (A2)	A	2	Unambiguous	KVSISTTMGAGVAVDQAGLSASVN	[K].KVSISTTMGAGVAVDQAGLSASVN.[-]		1	1	P0A7L0	50S ribosomal protein L1 [OS=Escherichia coli K-12]	P0A7L0	50S ribosomal protein L1 [OS=Escherichia coli K-12]	1	2	2	0.4545	0	1	1	1	1132.08	1132.08	2263.15	2263.16	-2.25	-0.00254	0/0	0	0	1282.28	CID (Collision Induced Dissociation)	MS2	43.6572	100	89.7093	14302	14302	14298	191004_aoyama_14.raw	F1		13	1.54	0
		FALSE	High	Sequest HT	Sequest HT (A2)	A	2	Unambiguous	KVSISTTMGAGVAVDQAGLSASVN	[K].KVSISTTMGAGVAVDQAGLSASVN.[-]		1	1	P0A7L0	50S ribosomal protein L1 [OS=Escherichia coli K-12]	P0A7L0	50S ribosomal protein L1 [OS=Escherichia coli K-12]	1	2	2	0.7553	0	1	1	1	1132.08	1132.08	2263.16	2263.16	-1.05	-0.00119	0/0	0	0	1079.03	CID (Collision Induced Dissociation)	MS2	61.5137	100	91.9581	17220	17220	17219	191004_aoyama_18.raw	F3		13	1.88	0
		FALSE	High	Sequest HT	Sequest HT (A2)	A	2	Unambiguous	KVSISTTMGAGVAVDQAGLSASVN	[K].KVSISTTMGAGVAVDQAGLSASVN.[-]		1	1	P0A7L0	50S ribosomal protein L1 [OS=Escherichia coli K-12]	P0A7L0	50S ribosomal protein L1 [OS=Escherichia coli K-12]	1	2	2	0.6919	0	1	1	1	1132.08	1132.08	2263.16	2263.16	0.13	0.00015	0/0	0	0	1257.38	CID (Collision Induced Dissociation)	MS2	0	100	46.1306	6086	6086	6083	191004_aoyama_14.raw	F1		13	2.11	0
		FALSE	High	Sequest HT	Sequest HT (A2)	A	2	Unambiguous	KVSISTTMGAGVAVDQAGLSASVN	[K].KVSISTTMGAGVAVDQAGLSASVN.[-]		1	1	P0A7L0	50S ribosomal protein L1 [OS=Escherichia coli K-12]	P0A7L0	50S ribosomal protein L1 [OS=Escherichia coli K-12]	1	2	2	0.615	0	1	1	1	1132.08	1132.08	2263.16	2263.16	-0.26	-0.0003	0/0	0	0	2338.05	CID (Collision Induced Dissociation)	MS2	68.4965	100	82.0761	15338	15338	15332	191004_aoyama_18.raw	F3		12	1.87	0
		FALSE	High	Sequest HT	Sequest HT (A2)	A	2	Unambiguous	KVSISTTMGAGVAVDQAGLSASVN	[K].KVSISTTMGAGVAVDQAGLSASVN.[-]		1	1	P0A7L0	50S ribosomal protein L1 [OS=Escherichia coli K-12]	P0A7L0	50S ribosomal protein L1 [OS=Escherichia coli K-12]	1	2	2	0.6776	0	1	1	1	1132.08	1132.08	2263.16	2263.16	0.95	0.00107	0/0	0	0	2343.57	CID (Collision Induced Dissociation)	MS2	72.3045	100	81.003	15113	15113	15111	191004_aoyama_18.raw	F3		14	1.83	0
		FALSE	High	Sequest HT	Sequest HT (A2)	A	2	Unambiguous	KVSISTTMGAGVAVDQAGLSASVN	[K].KVSISTTMGAGVAVDQAGLSASVN.[-]		1	1	P0A7L0	50S ribosomal protein L1 [OS=Escherichia coli K-12]	P0A7L0	50S ribosomal protein L1 [OS=Escherichia coli K-12]	1	2	2	0.625	0	1	1	1	1132.08	1132.08	2263.16	2263.16	-1.51	-0.00171	0/0	0	0	1866.93	CID (Collision Induced Dissociation)	MS2	58.4276	100	90.9792	14513	14513	14512	191004_aoyama_14.raw	F1		13	1.84	0
		FALSE	High	Sequest HT	Sequest HT (A2)	A	2	Unambiguous	KVSISTTMGAGVAVDQAGLSASVN	[K].KVSISTTMGAGVAVDQAGLSASVN.[-]		1	1	P0A7L0	50S ribosomal protein L1 [OS=Escherichia coli K-12]	P0A7L0	50S ribosomal protein L1 [OS=Escherichia coli K-12]	1	2	2	0.8145	0	1	1	1	1132.08	1132.08	2263.16	2263.16	-0.38	-0.00043	0/0	0	0	699.137	CID (Collision Induced Dissociation)	MS2	81.2937	100	91.8615	14649	14649	14645	191004_aoyama_14.raw	F1		11	1.24	0
		FALSE	High	Sequest HT	Sequest HT (A2)	A	2	Unambiguous	KVSISTTMGAGVAVDQAGLSASVN	[K].KVSISTTMGAGVAVDQAGLSASVN.[-]		1	1	P0A7L0	50S ribosomal protein L1 [OS=Escherichia coli K-12]	P0A7L0	50S ribosomal protein L1 [OS=Escherichia coli K-12]	1	2	2	0.7788	0	1	1	1	1132.08	1132.08	2263.16	2263.16	-0.15	-0.00016	0/0	0	0	500.762	CID (Collision Induced Dissociation)	MS2	14.297	100	96.5445	15279	15279	15278	191004_aoyama_14.raw	F1		12	1.13	0
		FALSE	High	Sequest HT	Sequest HT (A2)	A	2	Unambiguous	KVSISTTMGAGVAVDQAGLSASVN	[K].KVSISTTMGAGVAVDQAGLSASVN.[-]		1	1	P0A7L0	50S ribosomal protein L1 [OS=Escherichia coli K-12]	P0A7L0	50S ribosomal protein L1 [OS=Escherichia coli K-12]	1	2	2	0.7409	0	1	1	1	1132.08	1132.08	2263.16	2263.16	0.71	0.00081	0/0	0	0	1836.59	CID (Collision Induced Dissociation)	MS2	14.848	100	56.8431	9020	9020	9018	191004_aoyama_16.raw	F2		14	2.47	0.0002323
		FALSE	High	Sequest HT	Sequest HT (A2)	A	2	Unambiguous	KVSISTTMGAGVAVDQAGLSASVN	[K].KVSISTTMGAGVAVDQAGLSASVN.[-]		1	1	P0A7L0	50S ribosomal protein L1 [OS=Escherichia coli K-12]	P0A7L0	50S ribosomal protein L1 [OS=Escherichia coli K-12]	1	2	2	0.6798	0	1	1	1	1132.08	1132.08	2263.16	2263.16	-0.88	-0.00099	0/0	0	0	1702.12	CID (Collision Induced Dissociation)	MS2	0	100	48.3017	6440	6440	6438	191004_aoyama_14.raw	F1		13	2.28	0.0002323
		FALSE	High	Sequest HT	Sequest HT (A2)	A	2	Unambiguous	KVSISTTMGAGVAVDQAGLSASVN	[K].KVSISTTMGAGVAVDQAGLSASVN.[-]		1	1	P0A7L0	50S ribosomal protein L1 [OS=Escherichia coli K-12]	P0A7L0	50S ribosomal protein L1 [OS=Escherichia coli K-12]	1	2	2	0.7514	0	1	1	1	1132.08	1132.08	2263.16	2263.16	-1.82	-0.00206	0/0	0	0	1556.57	CID (Collision Induced Dissociation)	MS2	0	100	46.8887	6211	6211	6208	191004_aoyama_14.raw	F1		13	1.77	0.0002323
		FALSE	High	Sequest HT	Sequest HT (A2)	A	2	Unambiguous	KVSISTTMGAGVAVDQAGLSASVN	[K].KVSISTTMGAGVAVDQAGLSASVN.[-]		1	1	P0A7L0	50S ribosomal protein L1 [OS=Escherichia coli K-12]	P0A7L0	50S ribosomal protein L1 [OS=Escherichia coli K-12]	1	2	2	0.545	0	1	1	1	1132.08	1132.08	2263.16	2263.16	-0.45	-0.00051	0/0	0	0	1663.09	CID (Collision Induced Dissociation)	MS2	0	100	53.1927	7165	7165	7164	191004_aoyama_14.raw	F1		11	2.11	0.0002323
		FALSE	High	Sequest HT	Sequest HT (A2)	A	2	Unambiguous	KVSISTTMGAGVAVDQAGLSASVN	[K].KVSISTTMGAGVAVDQAGLSASVN.[-]		1	1	P0A7L0	50S ribosomal protein L1 [OS=Escherichia coli K-12]	P0A7L0	50S ribosomal protein L1 [OS=Escherichia coli K-12]	1	2	2	0.6818	0	1	1	1	1132.09	1132.09	2263.16	2263.16	1.34	0.00151	0/0	0	0	940.873	CID (Collision Induced Dissociation)	MS2	51.9075	100	60.529	9607	9607	9604	191004_aoyama_16.raw	F2		14	1.54	0.0002323
		FALSE	High	Sequest HT	Sequest HT (A2)	A	2	Unambiguous	KVSISTTMGAGVAVDQAGLSASVN	[K].KVSISTTMGAGVAVDQAGLSASVN.[-]		1	1	P0A7L0	50S ribosomal protein L1 [OS=Escherichia coli K-12]	P0A7L0	50S ribosomal protein L1 [OS=Escherichia coli K-12]	1	2	2	0.8235	0	1	1	1	1132.08	1132.08	2263.16	2263.16	-0.39	-0.00044	0/0	0	0	701.744	CID (Collision Induced Dissociation)	MS2	29.812	100	95.9796	16455	16455	16454	191004_aoyama_16.raw	F2		11	1.53	0.0002323
		FALSE	High	Sequest HT	Sequest HT (A2)	A	2	Unambiguous	KVSISTTMGAGVAVDQAGLSASVN	[K].KVSISTTMGAGVAVDQAGLSASVN.[-]		1	1	P0A7L0	50S ribosomal protein L1 [OS=Escherichia coli K-12]	P0A7L0	50S ribosomal protein L1 [OS=Escherichia coli K-12]	1	2	2	0.6691	0	1	1	1	1132.08	1132.08	2263.16	2263.16	0.8	0.0009	0/0	0	0	4719.15	CID (Collision Induced Dissociation)	MS2	65.8789	100	67.685	9788	9788	9784	191004_aoyama_14.raw	F1		14	1.36	0.0002323
		FALSE	High	Sequest HT	Sequest HT (A2)	A	2	Unambiguous	KVSISTTMGAGVAVDQAGLSASVN	[K].KVSISTTMGAGVAVDQAGLSASVN.[-]		1	1	P0A7L0	50S ribosomal protein L1 [OS=Escherichia coli K-12]	P0A7L0	50S ribosomal protein L1 [OS=Escherichia coli K-12]	1	2	2	0.427	0	1	1	1	1132.08	1132.08	2263.16	2263.16	0.36	0.0004	0/0	0	0	1162.99	CID (Collision Induced Dissociation)	MS2	8.09021	100	58.2868	10216	10216	10215	191004_aoyama_18.raw	F3		14	1.78	0.0002323
		FALSE	High	Sequest HT	Sequest HT (A2)	A	2	Unambiguous	KVSISTTMGAGVAVDQAGLSASVN	[K].KVSISTTMGAGVAVDQAGLSASVN.[-]		1	1	P0A7L0	50S ribosomal protein L1 [OS=Escherichia coli K-12]	P0A7L0	50S ribosomal protein L1 [OS=Escherichia coli K-12]	1	2	2	0.8287	0	1	1	1	1132.08	1132.08	2263.16	2263.16	-0.52	-0.00059	0/0	0	0	1465.03	CID (Collision Induced Dissociation)	MS2	0	100	46.8458	8013	8013	8010	191004_aoyama_18.raw	F3		13	2.51	0.0002323
		FALSE	High	Sequest HT	Sequest HT (A2)	A	2	Unambiguous	KVSISTTMGAGVAVDQAGLSASVN	[K].KVSISTTMGAGVAVDQAGLSASVN.[-]		1	1	P0A7L0	50S ribosomal protein L1 [OS=Escherichia coli K-12]	P0A7L0	50S ribosomal protein L1 [OS=Escherichia coli K-12]	1	2	2	0.6061	0	1	1	1	1132.08	1132.08	2263.15	2263.16	-2.94	-0.00332	0/0	0	0	1027.59	CID (Collision Induced Dissociation)	MS2	64.0417	100	94.2371	15028	15028	15022	191004_aoyama_14.raw	F1		13	1.65	0.0002323
		FALSE	High	Sequest HT	Sequest HT (A2)	A	2	Unambiguous	KVSISTTMGAGVAVDQAGLSASVN	[K].KVSISTTMGAGVAVDQAGLSASVN.[-]		1	1	P0A7L0	50S ribosomal protein L1 [OS=Escherichia coli K-12]	P0A7L0	50S ribosomal protein L1 [OS=Escherichia coli K-12]	1	2	2	0.4894	0	1	1	1	1132.08	1132.09	2263.16	2263.16	1.04	0.00118	0/0	0	0	5443.41	CID (Collision Induced Dissociation)	MS2	68.188	100	80.7446	12597	12597	12596	191004_aoyama_14.raw	F1		14	1.41	0.0002323
		FALSE	High	Sequest HT	Sequest HT (A2)	A	2	Unambiguous	KVSISTTMGAGVAVDQAGLSASVN	[K].KVSISTTMGAGVAVDQAGLSASVN.[-]		1	1	P0A7L0	50S ribosomal protein L1 [OS=Escherichia coli K-12]	P0A7L0	50S ribosomal protein L1 [OS=Escherichia coli K-12]	1	2	2	0.7698	0	1	1	1	1132.08	1132.08	2263.16	2263.16	-1.17	-0.00132	0/0	0	0	306.824	CID (Collision Induced Dissociation)	MS2	60.8586	100	95.7525	17753	17753	17752	191004_aoyama_18.raw	F3		13	1.26	0.0002323
		FALSE	High	Sequest HT	Sequest HT (A2)	A	2	Unambiguous	KVSISTTMGAGVAVDQAGLSASVN	[K].KVSISTTMGAGVAVDQAGLSASVN.[-]		1	1	P0A7L0	50S ribosomal protein L1 [OS=Escherichia coli K-12]	P0A7L0	50S ribosomal protein L1 [OS=Escherichia coli K-12]	1	2	2	0.6419	0	1	1	1	1132.09	1132.09	2263.16	2263.16	2.19	0.00248	0/0	0	0	2425.72	CID (Collision Induced Dissociation)	MS2	78.6271	100	68.722	11366	11366	11363	191004_aoyama_16.raw	F2		14	1.48	0.0002323
		FALSE	High	Sequest HT	Sequest HT (A2)	A	2	Unambiguous	KVSISTTMGAGVAVDQAGLSASVN	[K].KVSISTTMGAGVAVDQAGLSASVN.[-]		1	1	P0A7L0	50S ribosomal protein L1 [OS=Escherichia coli K-12]	P0A7L0	50S ribosomal protein L1 [OS=Escherichia coli K-12]	1	3	3	0.795	0	1	1	1	755.059	755.059	2263.16	2263.16	0.7	0.00053	0/0	0	0	1655.2	CID (Collision Induced Dissociation)	MS2	38.6989	100	51.6756	8978	8978	8975	191004_aoyama_18.raw	F3		14	1.61	0.0002323
		FALSE	High	Sequest HT	Sequest HT (A2)	A	2	Unambiguous	KVSISTTMGAGVAVDQAGLSASVN	[K].KVSISTTMGAGVAVDQAGLSASVN.[-]		1	1	P0A7L0	50S ribosomal protein L1 [OS=Escherichia coli K-12]	P0A7L0	50S ribosomal protein L1 [OS=Escherichia coli K-12]	1	2	2	0.6575	0	1	1	1	1132.08	1132.08	2263.16	2263.16	-0.91	-0.00103	0/0	0	0	961.228	CID (Collision Induced Dissociation)	MS2	51.7983	100	89.4121	15506	15506	15503	191004_aoyama_16.raw	F2		13	1.81	0.0002323
		FALSE	High	Sequest HT	Sequest HT (A2)	A	2	Unambiguous	KVSISTTMGAGVAVDQAGLSASVN	[K].KVSISTTMGAGVAVDQAGLSASVN.[-]		1	1	P0A7L0	50S ribosomal protein L1 [OS=Escherichia coli K-12]	P0A7L0	50S ribosomal protein L1 [OS=Escherichia coli K-12]	1	2	2	0.8251	0	1	1	1	1132.08	1132.08	2263.16	2263.16	-1.49	-0.00169	0/0	0	0	1751.89	CID (Collision Induced Dissociation)	MS2	76.1112	100	67.7791	11159	11159	11155	191004_aoyama_16.raw	F2		13	1.83	0.0002323
		FALSE	High	Sequest HT	Sequest HT (A2)	A	2	Unambiguous	KVSISTTMGAGVAVDQAGLSASVN	[K].KVSISTTMGAGVAVDQAGLSASVN.[-]		1	1	P0A7L0	50S ribosomal protein L1 [OS=Escherichia coli K-12]	P0A7L0	50S ribosomal protein L1 [OS=Escherichia coli K-12]	1	2	2	0.6207	0	1	1	1	1132.08	1132.08	2263.16	2263.16	0.33	0.00038	0/0	0	0	1551.8	CID (Collision Induced Dissociation)	MS2	54.758	100	59.4807	8079	8079	8078	191004_aoyama_14.raw	F1		14	1.45	0.0002323
		FALSE	High	Sequest HT	Sequest HT (A2)	A	2	Unambiguous	KVSISTTMGAGVAVDQAGLSASVN	[K].KVSISTTMGAGVAVDQAGLSASVN.[-]		1	1	P0A7L0	50S ribosomal protein L1 [OS=Escherichia coli K-12]	P0A7L0	50S ribosomal protein L1 [OS=Escherichia coli K-12]	1	2	2	0.7303	0	1	1	1	1132.08	1132.08	2263.16	2263.16	-1.01	-0.00115	0/0	0	0	1807.27	CID (Collision Induced Dissociation)	MS2	22.0033	100	58.6226	9272	9272	9270	191004_aoyama_16.raw	F2		13	1.52	0.0002323
		FALSE	High	Sequest HT	Sequest HT (A2)	A	2	Unambiguous	KVSISTTMGAGVAVDQAGLSASVN	[K].KVSISTTMGAGVAVDQAGLSASVN.[-]		1	1	P0A7L0	50S ribosomal protein L1 [OS=Escherichia coli K-12]	P0A7L0	50S ribosomal protein L1 [OS=Escherichia coli K-12]	1	2	2	0.5058	0	1	1	1	1132.08	1132.08	2263.16	2263.16	-1.45	-0.00165	0/0	0	0	2954.84	CID (Collision Induced Dissociation)	MS2	69.4196	100	61.3333	10797	10797	10795	191004_aoyama_18.raw	F3		13	1.72	0.0002323
		FALSE	High	Sequest HT	Sequest HT (A2)	A	2	Unambiguous	KVSISTTMGAGVAVDQAGLSASVN	[K].KVSISTTMGAGVAVDQAGLSASVN.[-]		1	1	P0A7L0	50S ribosomal protein L1 [OS=Escherichia coli K-12]	P0A7L0	50S ribosomal protein L1 [OS=Escherichia coli K-12]	1	2	2	0.7081	0	1	1	1	1132.08	1132.08	2263.15	2263.16	-3.09	-0.00349	0/0	0	0	1404.46	CID (Collision Induced Dissociation)	MS2	51.219	100	90.0569	14367	14367	14364	191004_aoyama_14.raw	F1		13	1.85	0.0002323
		FALSE	High	Sequest HT	Sequest HT (A2)	A	2	Unambiguous	KVSISTTMGAGVAVDQAGLSASVN	[K].KVSISTTMGAGVAVDQAGLSASVN.[-]		1	1	P0A7L0	50S ribosomal protein L1 [OS=Escherichia coli K-12]	P0A7L0	50S ribosomal protein L1 [OS=Escherichia coli K-12]	1	2	2	0.6721	0	1	1	1	1132.08	1132.08	2263.16	2263.16	-1.3	-0.00147	0/0	0	0	2583.05	CID (Collision Induced Dissociation)	MS2	65.0717	100	68.2852	12356	12356	12355	191004_aoyama_18.raw	F3		13	1.22	0.0002323
		FALSE	High	Sequest HT	Sequest HT (A2)	A	2	Unambiguous	KVSISTTMGAGVAVDQAGLSASVN	[K].KVSISTTMGAGVAVDQAGLSASVN.[-]		1	1	P0A7L0	50S ribosomal protein L1 [OS=Escherichia coli K-12]	P0A7L0	50S ribosomal protein L1 [OS=Escherichia coli K-12]	1	2	2	0.7919	0	1	1	1	1132.08	1132.08	2263.15	2263.16	-3.63	-0.00411	0/0	0	0	3140.82	CID (Collision Induced Dissociation)	MS2	64.9027	100	74.8127	11329	11329	11326	191004_aoyama_14.raw	F1		13	2.21	0.0004479
		FALSE	High	Sequest HT	Sequest HT (A2)	A	2	Unambiguous	KVSISTTMGAGVAVDQAGLSASVN	[K].KVSISTTMGAGVAVDQAGLSASVN.[-]		1	1	P0A7L0	50S ribosomal protein L1 [OS=Escherichia coli K-12]	P0A7L0	50S ribosomal protein L1 [OS=Escherichia coli K-12]	1	2	2	0.7123	0	1	1	1	1132.08	1132.08	2263.16	2263.16	-0.72	-0.00081	0/0	0	0	1277.13	CID (Collision Induced Dissociation)	MS2	60.9188	100	89.8725	16867	16867	16865	191004_aoyama_18.raw	F3		13	1.46	0.0004479
		FALSE	High	Sequest HT	Sequest HT (A2)	A	2	Unambiguous	KVSISTTMGAGVAVDQAGLSASVN	[K].KVSISTTMGAGVAVDQAGLSASVN.[-]		1	1	P0A7L0	50S ribosomal protein L1 [OS=Escherichia coli K-12]	P0A7L0	50S ribosomal protein L1 [OS=Escherichia coli K-12]	1	2	2	0.8182	0	1	1	1	1132.08	1132.08	2263.16	2263.16	-0.95	-0.00108	0/0	0	0	2608.38	CID (Collision Induced Dissociation)	MS2	0	100	49.6813	7740	7740	7737	191004_aoyama_16.raw	F2		13	2.42	0.0004479
		FALSE	High	Sequest HT	Sequest HT (A2)	A	2	Unambiguous	KVSISTTMGAGVAVDQAGLSASVN	[K].KVSISTTMGAGVAVDQAGLSASVN.[-]		1	1	P0A7L0	50S ribosomal protein L1 [OS=Escherichia coli K-12]	P0A7L0	50S ribosomal protein L1 [OS=Escherichia coli K-12]	1	2	2	0.8293	0	1	1	1	1132.08	1132.08	2263.16	2263.16	-0.59	-0.00067	0/0	0	0	1386.69	CID (Collision Induced Dissociation)	MS2	0	100	46.8798	7236	7236	7229	191004_aoyama_16.raw	F2		13	2.46	0.0004479
		FALSE	High	Sequest HT	Sequest HT (A2)	A	2	Unambiguous	KVSISTTMGAGVAVDQAGLSASVN	[K].KVSISTTMGAGVAVDQAGLSASVN.[-]		1	1	P0A7L0	50S ribosomal protein L1 [OS=Escherichia coli K-12]	P0A7L0	50S ribosomal protein L1 [OS=Escherichia coli K-12]	1	2	2	0.2867	0	1	1	1	1132.09	1132.09	2263.17	2263.16	3.19	0.00361	0/0	0	0	1640.97	CID (Collision Induced Dissociation)	MS2	78.6766	100	61.2699	9741	9741	9740	191004_aoyama_16.raw	F2		14	1.43	0.0004479
		FALSE	High	Sequest HT	Sequest HT (A2)	A	2	Unambiguous	KVSISTTMGAGVAVDQAGLSASVN	[K].KVSISTTMGAGVAVDQAGLSASVN.[-]		1	1	P0A7L0	50S ribosomal protein L1 [OS=Escherichia coli K-12]	P0A7L0	50S ribosomal protein L1 [OS=Escherichia coli K-12]	1	2	2	0.5705	0	1	1	1	1132.08	1132.08	2263.15	2263.16	-2.24	-0.00253	0/0	0	0	620.32	CID (Collision Induced Dissociation)	MS2	0	100	45.9384	6057	6057	6053	191004_aoyama_14.raw	F1		13	1.56	0.0004479
		FALSE	High	Sequest HT	Sequest HT (A2)	A	2	Unambiguous	KVSISTTMGAGVAVDQAGLSASVN	[K].KVSISTTMGAGVAVDQAGLSASVN.[-]		1	1	P0A7L0	50S ribosomal protein L1 [OS=Escherichia coli K-12]	P0A7L0	50S ribosomal protein L1 [OS=Escherichia coli K-12]	1	2	2	0.6723	0	1	1	1	1132.08	1132.08	2263.16	2263.16	0.44	0.00049	0/0	0	0	1998.53	CID (Collision Induced Dissociation)	MS2	78.5372	100	71.5983	13082	13082	13075	191004_aoyama_18.raw	F3		14	1.19	0.0004479
		FALSE	High	Sequest HT	Sequest HT (A2)	A	2	Unambiguous	KVSISTTMGAGVAVDQAGLSASVN	[K].KVSISTTMGAGVAVDQAGLSASVN.[-]		1	1	P0A7L0	50S ribosomal protein L1 [OS=Escherichia coli K-12]	P0A7L0	50S ribosomal protein L1 [OS=Escherichia coli K-12]	1	2	2	0.6872	0	1	1	1	1132.08	1132.08	2263.16	2263.16	-1.83	-0.00208	0/0	0	0	1541.44	CID (Collision Induced Dissociation)	MS2	41.2638	100	59.666	8107	8107	8106	191004_aoyama_14.raw	F1		13	1.79	0.0004479
		FALSE	High	Sequest HT	Sequest HT (A2)	A	2	Unambiguous	KVSISTTMGAGVAVDQAGLSASVN	[K].KVSISTTMGAGVAVDQAGLSASVN.[-]		1	1	P0A7L0	50S ribosomal protein L1 [OS=Escherichia coli K-12]	P0A7L0	50S ribosomal protein L1 [OS=Escherichia coli K-12]	1	2	2	0.8	0	1	1	1	1132.08	1132.08	2263.16	2263.16	-1.86	-0.0021	0/0	0	0	1324.38	CID (Collision Induced Dissociation)	MS2	93.7336	100	77.277	11851	11851	11848	191004_aoyama_14.raw	F1		13	1.5	0.0004479
		FALSE	High	Sequest HT	Sequest HT (A2)	A	2	Unambiguous	KVSISTTMGAGVAVDQAGLSASVN	[K].KVSISTTMGAGVAVDQAGLSASVN.[-]		1	1	P0A7L0	50S ribosomal protein L1 [OS=Escherichia coli K-12]	P0A7L0	50S ribosomal protein L1 [OS=Escherichia coli K-12]	1	2	2	0.7627	0	1	1	1	1132.09	1132.09	2263.17	2263.16	4.45	0.00504	0/0	0	0	1821.6	CID (Collision Induced Dissociation)	MS2	80.2789	100	68.6238	11345	11345	11342	191004_aoyama_16.raw	F2		14	1.77	0.0004479
		FALSE	High	Sequest HT	Sequest HT (A2)	A	2	Unambiguous	KVSISTTMGAGVAVDQAGLSASVN	[K].KVSISTTMGAGVAVDQAGLSASVN.[-]		1	1	P0A7L0	50S ribosomal protein L1 [OS=Escherichia coli K-12]	P0A7L0	50S ribosomal protein L1 [OS=Escherichia coli K-12]	1	2	2	0.8605	0	1	1	1	1132.08	1132.08	2263.16	2263.16	-0.09	-0.0001	0/0	0	0	2508.27	CID (Collision Induced Dissociation)	MS2	67.3393	100	92.3891	15968	15968	15967	191004_aoyama_16.raw	F2		12	1.72	0.0004479
		FALSE	High	Sequest HT	Sequest HT (A2)	A	2	Unambiguous	KVSISTTMGAGVAVDQAGLSASVN	[K].KVSISTTMGAGVAVDQAGLSASVN.[-]		1	1	P0A7L0	50S ribosomal protein L1 [OS=Escherichia coli K-12]	P0A7L0	50S ribosomal protein L1 [OS=Escherichia coli K-12]	1	2	2	0.6944	0	1	1	1	1132.08	1132.08	2263.16	2263.16	-1.02	-0.00115	0/0	0	0	1436.48	CID (Collision Induced Dissociation)	MS2	62.1818	100	67.0621	9658	9658	9656	191004_aoyama_14.raw	F1		13	1.44	0.0004479
		FALSE	High	Sequest HT	Sequest HT (A2)	A	2	Unambiguous	KVSISTTMGAGVAVDQAGLSASVN	[K].KVSISTTMGAGVAVDQAGLSASVN.[-]		1	1	P0A7L0	50S ribosomal protein L1 [OS=Escherichia coli K-12]	P0A7L0	50S ribosomal protein L1 [OS=Escherichia coli K-12]	1	2	2	0.4514	0	1	1	1	1132.08	1132.08	2263.16	2263.16	0.32	0.00036	0/0	0	0	1587.91	CID (Collision Induced Dissociation)	MS2	57.0134	100	93.2458	17426	17426	17424	191004_aoyama_18.raw	F3		14	1.44	0.0004479
		FALSE	High	Sequest HT	Sequest HT (A2)	A	2	Unambiguous	KVSISTTMGAGVAVDQAGLSASVN	[K].KVSISTTMGAGVAVDQAGLSASVN.[-]		1	1	P0A7L0	50S ribosomal protein L1 [OS=Escherichia coli K-12]	P0A7L0	50S ribosomal protein L1 [OS=Escherichia coli K-12]	1	2	2	0.725	0	1	1	1	1132.08	1132.08	2263.16	2263.16	-1.59	-0.0018	0/0	0	0	2130.96	CID (Collision Induced Dissociation)	MS2	6.22558	100	47.2835	8099	8099	8098	191004_aoyama_18.raw	F3		13	2.4	0.0004479
		FALSE	High	Sequest HT	Sequest HT (A2)	A	2	Unambiguous	KVSISTTMGAGVAVDQAGLSASVN	[K].KVSISTTMGAGVAVDQAGLSASVN.[-]		1	1	P0A7L0	50S ribosomal protein L1 [OS=Escherichia coli K-12]	P0A7L0	50S ribosomal protein L1 [OS=Escherichia coli K-12]	1	2	2	0.7418	0	1	1	1	1132.08	1132.08	2263.16	2263.16	-1.47	-0.00166	0/0	0	0	1682.19	CID (Collision Induced Dissociation)	MS2	39.0397	100	59.6732	9445	9445	9443	191004_aoyama_16.raw	F2		13	2.13	0.0004479
		FALSE	High	Sequest HT	Sequest HT (A2)	A	2	Unambiguous	KVSISTTMGAGVAVDQAGLSASVN	[K].KVSISTTMGAGVAVDQAGLSASVN.[-]		1	1	P0A7L0	50S ribosomal protein L1 [OS=Escherichia coli K-12]	P0A7L0	50S ribosomal protein L1 [OS=Escherichia coli K-12]	1	2	2	0.4676	0	1	1	1	1132.08	1132.08	2263.16	2263.16	-0.18	-0.0002	0/0	0	0	1127.06	CID (Collision Induced Dissociation)	MS2	67.2482	100	90.4722	16976	16976	16973	191004_aoyama_18.raw	F3		12	1.39	0.0004479
		FALSE	High	Sequest HT	Sequest HT (A2)	A	2	Unambiguous	KVSISTTMGAGVAVDQAGLSASVN	[K].KVSISTTMGAGVAVDQAGLSASVN.[-]		1	1	P0A7L0	50S ribosomal protein L1 [OS=Escherichia coli K-12]	P0A7L0	50S ribosomal protein L1 [OS=Escherichia coli K-12]	1	2	2	0.4384	0	1	1	1	1132.08	1132.08	2263.16	2263.16	-0.46	-0.00052	0/0	0	0	1584.53	CID (Collision Induced Dissociation)	MS2	61.7633	100	85.2649	15972	15972	15971	191004_aoyama_18.raw	F3		11	0.73	0.0004479
		FALSE	High	Sequest HT	Sequest HT (A2)	A	2	Unambiguous	KVSISTTMGAGVAVDQAGLSASVN	[K].KVSISTTMGAGVAVDQAGLSASVN.[-]		1	1	P0A7L0	50S ribosomal protein L1 [OS=Escherichia coli K-12]	P0A7L0	50S ribosomal protein L1 [OS=Escherichia coli K-12]	1	2	2	0.5887	0	1	1	1	1132.08	1132.08	2263.15	2263.16	-2.25	-0.00254	0/0	0	0	672.175	CID (Collision Induced Dissociation)	MS2	75.2712	100	76.0248	12914	12914	12909	191004_aoyama_16.raw	F2		13	1.41	0.0004479
		FALSE	High	Sequest HT	Sequest HT (A2)	A	2	Unambiguous	KVSISTTMGAGVAVDQAGLSASVN	[K].KVSISTTMGAGVAVDQAGLSASVN.[-]		1	1	P0A7L0	50S ribosomal protein L1 [OS=Escherichia coli K-12]	P0A7L0	50S ribosomal protein L1 [OS=Escherichia coli K-12]	1	3	3	0.7436	0	1	1	1	755.058	755.058	2263.16	2263.16	0.38	0.00029	0/0	0	0	1517.64	CID (Collision Induced Dissociation)	MS2	26.8138	100	49.4393	8528	8528	8525	191004_aoyama_18.raw	F3		14	1.56	0.0004479
		FALSE	High	Sequest HT	Sequest HT (A2)	A	2	Unambiguous	KVSISTTMGAGVAVDQAGLSASVN	[K].KVSISTTMGAGVAVDQAGLSASVN.[-]		1	1	P0A7L0	50S ribosomal protein L1 [OS=Escherichia coli K-12]	P0A7L0	50S ribosomal protein L1 [OS=Escherichia coli K-12]	1	2	2	0.7592	0	1	1	1	1132.08	1132.08	2263.16	2263.16	-1.69	-0.00191	0/0	0	0	2227.78	CID (Collision Induced Dissociation)	MS2	14.8991	100	59.3303	10410	10410	10409	191004_aoyama_18.raw	F3		13	1.91	0.0006425
		FALSE	High	Sequest HT	Sequest HT (A2)	A	2	Unambiguous	KVSISTTMGAGVAVDQAGLSASVN	[K].KVSISTTMGAGVAVDQAGLSASVN.[-]		1	1	P0A7L0	50S ribosomal protein L1 [OS=Escherichia coli K-12]	P0A7L0	50S ribosomal protein L1 [OS=Escherichia coli K-12]	1	2	2	0.6489	0	1	1	1	1132.09	1132.09	2263.17	2263.16	3.16	0.00358	0/0	0	0	3324.7	CID (Collision Induced Dissociation)	MS2	72.437	100	83.1671	15555	15555	15553	191004_aoyama_18.raw	F3		14	1.31	0.0006425
		FALSE	High	Sequest HT	Sequest HT (A2)	A	2	Unambiguous	KVSISTTMGAGVAVDQAGLSASVN	[K].KVSISTTMGAGVAVDQAGLSASVN.[-]		1	1	P0A7L0	50S ribosomal protein L1 [OS=Escherichia coli K-12]	P0A7L0	50S ribosomal protein L1 [OS=Escherichia coli K-12]	1	2	2	0.6335	0	1	1	1	1132.09	1132.09	2263.17	2263.16	4.43	0.00501	0/0	0	0	4274.03	CID (Collision Induced Dissociation)	MS2	76.5634	100	61.8994	10924	10924	10921	191004_aoyama_18.raw	F3		14	2.21	0.0006425
		FALSE	High	Sequest HT	Sequest HT (A2)	A	2	Unambiguous	KVSISTTMGAGVAVDQAGLSASVN	[K].KVSISTTMGAGVAVDQAGLSASVN.[-]		1	1	P0A7L0	50S ribosomal protein L1 [OS=Escherichia coli K-12]	P0A7L0	50S ribosomal protein L1 [OS=Escherichia coli K-12]	1	2	2	0.7737	0	1	1	1	1132.08	1132.08	2263.16	2263.16	-0.85	-0.00096	0/0	0	0	1728.43	CID (Collision Induced Dissociation)	MS2	40.7742	100	60.6709	10671	10671	10666	191004_aoyama_18.raw	F3		13	1.9	0.0006425
		FALSE	High	Sequest HT	Sequest HT (A2)	A	2	Unambiguous	KVSISTTMGAGVAVDQAGLSASVN	[K].KVSISTTMGAGVAVDQAGLSASVN.[-]		1	1	P0A7L0	50S ribosomal protein L1 [OS=Escherichia coli K-12]	P0A7L0	50S ribosomal protein L1 [OS=Escherichia coli K-12]	1	2	2	0.8925	0	1	1	1	1132.08	1132.08	2263.16	2263.16	-2.1	-0.00238	0/0	0	0	1923.12	CID (Collision Induced Dissociation)	MS2	58.3674	100	60.2217	10588	10588	10586	191004_aoyama_18.raw	F3		13	1.86	0.0006425
		FALSE	High	Sequest HT	Sequest HT (A2)	A	2	Unambiguous	KVSISTTMGAGVAVDQAGLSASVN	[K].KVSISTTMGAGVAVDQAGLSASVN.[-]		1	1	P0A7L0	50S ribosomal protein L1 [OS=Escherichia coli K-12]	P0A7L0	50S ribosomal protein L1 [OS=Escherichia coli K-12]	1	2	2	0.7191	0	1	1	1	1132.08	1132.08	2263.16	2263.16	-0.92	-0.00104	0/0	0	0	3088.96	CID (Collision Induced Dissociation)	MS2	75.9227	100	79.0994	14719	14719	14715	191004_aoyama_18.raw	F3		13	1.78	0.0006425
		FALSE	High	Sequest HT	Sequest HT (A2)	A	2	Unambiguous	KVSISTTMGAGVAVDQAGLSASVN	[K].KVSISTTMGAGVAVDQAGLSASVN.[-]		1	1	P0A7L0	50S ribosomal protein L1 [OS=Escherichia coli K-12]	P0A7L0	50S ribosomal protein L1 [OS=Escherichia coli K-12]	1	2	2	0.8211	0	1	1	1	1132.08	1132.08	2263.16	2263.16	-0.99	-0.00112	0/0	0	0	881.766	CID (Collision Induced Dissociation)	MS2	18.6575	100	60.1746	9543	9543	9542	191004_aoyama_16.raw	F2		13	1.23	0.0006425
		FALSE	High	Sequest HT	Sequest HT (A2)	A	2	Unambiguous	KVSISTTMGAGVAVDQAGLSASVN	[K].KVSISTTMGAGVAVDQAGLSASVN.[-]		1	1	P0A7L0	50S ribosomal protein L1 [OS=Escherichia coli K-12]	P0A7L0	50S ribosomal protein L1 [OS=Escherichia coli K-12]	1	2	2	0.7561	0	1	1	1	1132.09	1132.09	2263.16	2263.16	2	0.00226	0/0	0	0	1625.45	CID (Collision Induced Dissociation)	MS2	68.1571	100	60.4265	9588	9588	9587	191004_aoyama_16.raw	F2		14	2.46	0.0006425
		FALSE	High	Sequest HT	Sequest HT (A2)	A	2	Unambiguous	KVSISTTMGAGVAVDQAGLSASVN	[K].KVSISTTMGAGVAVDQAGLSASVN.[-]		1	1	P0A7L0	50S ribosomal protein L1 [OS=Escherichia coli K-12]	P0A7L0	50S ribosomal protein L1 [OS=Escherichia coli K-12]	1	2	2	0.7108	0	1	1	1	1132.08	1132.08	2263.16	2263.16	-0.78	-0.00089	0/0	0	0	1525.01	CID (Collision Induced Dissociation)	MS2	78.47	100	63.2664	10168	10168	10166	191004_aoyama_16.raw	F2		13	1.66	0.0006425
		FALSE	High	Sequest HT	Sequest HT (A2)	A	2	Unambiguous	KVSISTTMGAGVAVDQAGLSASVN	[K].KVSISTTMGAGVAVDQAGLSASVN.[-]		1	1	P0A7L0	50S ribosomal protein L1 [OS=Escherichia coli K-12]	P0A7L0	50S ribosomal protein L1 [OS=Escherichia coli K-12]	1	2	2	0.619	0	1	1	1	1132.08	1132.08	2263.16	2263.16	0.48	0.00054	0/0	0	0	1014.13	CID (Collision Induced Dissociation)	MS2	73.7653	100	86.2721	14918	14918	14914	191004_aoyama_16.raw	F2		14	1.05	0.0006425
		FALSE	High	Sequest HT	Sequest HT (A2)	A	2	Unambiguous	KVSISTTMGAGVAVDQAGLSASVN	[K].KVSISTTMGAGVAVDQAGLSASVN.[-]		1	1	P0A7L0	50S ribosomal protein L1 [OS=Escherichia coli K-12]	P0A7L0	50S ribosomal protein L1 [OS=Escherichia coli K-12]	1	2	2	0.6814	0	1	1	1	1132.08	1132.08	2263.16	2263.16	-1.26	-0.00143	0/0	0	0	1398.47	CID (Collision Induced Dissociation)	MS2	14.0001	100	57.1481	9058	9058	9056	191004_aoyama_16.raw	F2		13	2.04	0.0006425
		FALSE	High	Sequest HT	Sequest HT (A2)	A	2	Unambiguous	KVSISTTMGAGVAVDQAGLSASVN	[K].KVSISTTMGAGVAVDQAGLSASVN.[-]		1	1	P0A7L0	50S ribosomal protein L1 [OS=Escherichia coli K-12]	P0A7L0	50S ribosomal protein L1 [OS=Escherichia coli K-12]	1	2	2	0.5792	0	1	1	1	1132.08	1132.08	2263.16	2263.16	-0.68	-0.00077	0/0	0	0	2048.57	CID (Collision Induced Dissociation)	MS2	26.6701	100	58.4243	7928	7928	7927	191004_aoyama_14.raw	F1		13	1.83	0.0006425
		FALSE	High	Sequest HT	Sequest HT (A2)	A	2	Unambiguous	KVSISTTMGAGVAVDQAGLSASVN	[K].KVSISTTMGAGVAVDQAGLSASVN.[-]		1	1	P0A7L0	50S ribosomal protein L1 [OS=Escherichia coli K-12]	P0A7L0	50S ribosomal protein L1 [OS=Escherichia coli K-12]	1	2	2	0.7186	0	1	1	1	1132.08	1132.08	2263.16	2263.16	-1.3	-0.00148	0/0	0	0	1463.52	CID (Collision Induced Dissociation)	MS2	0	100	59.8303	8134	8134	8132	191004_aoyama_14.raw	F1		13	1.67	0.0006425
		FALSE	High	Sequest HT	Sequest HT (A2)	A	2	Unambiguous	KVSISTTMGAGVAVDQAGLSASVN	[K].KVSISTTMGAGVAVDQAGLSASVN.[-]		1	1	P0A7L0	50S ribosomal protein L1 [OS=Escherichia coli K-12]	P0A7L0	50S ribosomal protein L1 [OS=Escherichia coli K-12]	1	2	2	0.8323	0	1	1	1	1132.08	1132.08	2263.16	2263.16	-0.17	-0.00019	0/0	0	0	1088.56	CID (Collision Induced Dissociation)	MS2	19.1236	100	57.8943	9164	9164	9163	191004_aoyama_16.raw	F2		12	1.61	0.0006425
		FALSE	High	Sequest HT	Sequest HT (A2)	A	2	Unambiguous	KVSISTTMGAGVAVDQAGLSASVN	[K].KVSISTTMGAGVAVDQAGLSASVN.[-]		1	1	P0A7L0	50S ribosomal protein L1 [OS=Escherichia coli K-12]	P0A7L0	50S ribosomal protein L1 [OS=Escherichia coli K-12]	1	2	2	0.4951	0	1	1	1	1132.08	1132.08	2263.16	2263.16	-0.37	-0.00042	0/0	0	0	258.981	CID (Collision Induced Dissociation)	MS2	35.9051	100	96.225	16474	16474	16472	191004_aoyama_16.raw	F2		12	1.03	0.0006425
		FALSE	High	Sequest HT	Sequest HT (A2)	A	2	Unambiguous	KVSISTTMGAGVAVDQAGLSASVN	[K].KVSISTTMGAGVAVDQAGLSASVN.[-]		1	1	P0A7L0	50S ribosomal protein L1 [OS=Escherichia coli K-12]	P0A7L0	50S ribosomal protein L1 [OS=Escherichia coli K-12]	1	2	2	0.4588	0	1	1	1	1132.08	1132.08	2263.16	2263.16	-0.54	-0.00061	0/0	0	0	1945.05	CID (Collision Induced Dissociation)	MS2	82.1151	100	84.1509	15750	15750	15748	191004_aoyama_18.raw	F3		13	0.85	0.0006425
		FALSE	High	Sequest HT	Sequest HT (A2)	A	2	Unambiguous	KVSISTTMGAGVAVDQAGLSASVN	[K].KVSISTTMGAGVAVDQAGLSASVN.[-]		1	1	P0A7L0	50S ribosomal protein L1 [OS=Escherichia coli K-12]	P0A7L0	50S ribosomal protein L1 [OS=Escherichia coli K-12]	1	2	2	0.3681	0	1	1	1	1132.08	1132.08	2263.16	2263.16	0.32	0.00036	0/0	0	0	1526.39	CID (Collision Induced Dissociation)	MS2	66.3791	100	61.5704	8453	8453	8451	191004_aoyama_14.raw	F1		14	1.44	0.0006425
		FALSE	High	Sequest HT	Sequest HT (A2)	A	2	Unambiguous	KVSISTTMGAGVAVDQAGLSASVN	[K].KVSISTTMGAGVAVDQAGLSASVN.[-]		1	1	P0A7L0	50S ribosomal protein L1 [OS=Escherichia coli K-12]	P0A7L0	50S ribosomal protein L1 [OS=Escherichia coli K-12]	1	2	2	0.7245	0	1	1	1	1132.08	1132.08	2263.16	2263.16	-0.26	-0.0003	0/0	0	0	1781.37	CID (Collision Induced Dissociation)	MS2	0	100	50.0877	6718	6718	6714	191004_aoyama_14.raw	F1		12	1.96	0.0006425
		FALSE	High	Sequest HT	Sequest HT (A2)	A	2	Unambiguous	KVSISTTMGAGVAVDQAGLSASVN	[K].KVSISTTMGAGVAVDQAGLSASVN.[-]		1	1	P0A7L0	50S ribosomal protein L1 [OS=Escherichia coli K-12]	P0A7L0	50S ribosomal protein L1 [OS=Escherichia coli K-12]	1	2	2	0.3796	0	1	1	1	1132.08	1132.08	2263.15	2263.16	-3.61	-0.00409	0/0	0	0	1804.74	CID (Collision Induced Dissociation)	MS2	68.0299	100	69.3704	11504	11504	11503	191004_aoyama_16.raw	F2		13	1.08	0.0006425
		FALSE	High	Sequest HT	Sequest HT (A2)	A	2	Unambiguous	KVSISTTMGAGVAVDQAGLSASVN	[K].KVSISTTMGAGVAVDQAGLSASVN.[-]		1	1	P0A7L0	50S ribosomal protein L1 [OS=Escherichia coli K-12]	P0A7L0	50S ribosomal protein L1 [OS=Escherichia coli K-12]	1	3	3	0.7713	0	1	1	1	755.057	755.057	2263.16	2263.16	-1.08	-0.00081	0/0	0	0	1668.64	CID (Collision Induced Dissociation)	MS2	19.3744	100	49.4729	8535	8535	8530	191004_aoyama_18.raw	F3		13	2.23	0.0008418
		FALSE	High	Sequest HT	Sequest HT (A2)	A	2	Unambiguous	KVSISTTMGAGVAVDQAGLSASVN	[K].KVSISTTMGAGVAVDQAGLSASVN.[-]		1	1	P0A7L0	50S ribosomal protein L1 [OS=Escherichia coli K-12]	P0A7L0	50S ribosomal protein L1 [OS=Escherichia coli K-12]	1	2	2	0.6214	0	1	1	1	1132.08	1132.08	2263.16	2263.16	-0.93	-0.00106	0/0	0	0	1467.02	CID (Collision Induced Dissociation)	MS2	0	100	56.1351	8905	8905	8902	191004_aoyama_16.raw	F2		13	2.06	0.0008418
		FALSE	High	Sequest HT	Sequest HT (A2)	A	2	Unambiguous	KVSISTTMGAGVAVDQAGLSASVN	[K].KVSISTTMGAGVAVDQAGLSASVN.[-]		1	1	P0A7L0	50S ribosomal protein L1 [OS=Escherichia coli K-12]	P0A7L0	50S ribosomal protein L1 [OS=Escherichia coli K-12]	1	2	2	0.6886	0	1	1	1	1132.08	1132.08	2263.15	2263.16	-2.15	-0.00243	0/0	0	0	1734.31	CID (Collision Induced Dissociation)	MS2	63.8644	100	88.3307	16600	16600	16597	191004_aoyama_18.raw	F3		13	1.67	0.0008418
		FALSE	High	Sequest HT	Sequest HT (A2)	A	2	Unambiguous	KVSISTTMGAGVAVDQAGLSASVN	[K].KVSISTTMGAGVAVDQAGLSASVN.[-]		1	1	P0A7L0	50S ribosomal protein L1 [OS=Escherichia coli K-12]	P0A7L0	50S ribosomal protein L1 [OS=Escherichia coli K-12]	1	2	2	0.6114	0	1	1	1	1132.08	1132.08	2263.16	2263.16	-0.44	-0.0005	0/0	0	0	2148.58	CID (Collision Induced Dissociation)	MS2	22.9196	100	60.0881	9528	9528	9526	191004_aoyama_16.raw	F2		11	1.93	0.0008418
		FALSE	High	Sequest HT	Sequest HT (A2)	A	2	Unambiguous	KVSISTTMGAGVAVDQAGLSASVN	[K].KVSISTTMGAGVAVDQAGLSASVN.[-]		1	1	P0A7L0	50S ribosomal protein L1 [OS=Escherichia coli K-12]	P0A7L0	50S ribosomal protein L1 [OS=Escherichia coli K-12]	1	2	2	0.5673	0	1	1	1	1132.08	1132.08	2263.16	2263.16	0.2	0.00023	0/0	0	0	1409.31	CID (Collision Induced Dissociation)	MS2	76.2564	100	81.5051	12755	12755	12753	191004_aoyama_14.raw	F1		13	1.04	0.0008418
		FALSE	High	Sequest HT	Sequest HT (A2)	A	2	Unambiguous	KVSISTTMGAGVAVDQAGLSASVN	[K].KVSISTTMGAGVAVDQAGLSASVN.[-]		1	1	P0A7L0	50S ribosomal protein L1 [OS=Escherichia coli K-12]	P0A7L0	50S ribosomal protein L1 [OS=Escherichia coli K-12]	1	2	2	0.7721	0	1	1	1	1132.08	1132.08	2263.16	2263.16	1.01	0.00114	0/0	0	0	2369.03	CID (Collision Induced Dissociation)	MS2	11.1564	100	58.2574	10210	10210	10209	191004_aoyama_18.raw	F3		14	2.15	0.0009844
		FALSE	High	Sequest HT	Sequest HT (A2)	A	2	Unambiguous	KVSISTTMGAGVAVDQAGLSASVN	[K].KVSISTTMGAGVAVDQAGLSASVN.[-]		1	1	P0A7L0	50S ribosomal protein L1 [OS=Escherichia coli K-12]	P0A7L0	50S ribosomal protein L1 [OS=Escherichia coli K-12]	1	2	2	0.7407	0	1	1	1	1132.08	1132.08	2263.16	2263.16	-1.04	-0.00118	0/0	0	0	1664.47	CID (Collision Induced Dissociation)	MS2	7.24924	100	57.9875	9175	9175	9174	191004_aoyama_16.raw	F2		13	1.89	0.0009844
		FALSE	High	Sequest HT	Sequest HT (A2)	A	2	Unambiguous	KVSISTTMGAGVAVDQAGLSASVN	[K].KVSISTTMGAGVAVDQAGLSASVN.[-]		1	1	P0A7L0	50S ribosomal protein L1 [OS=Escherichia coli K-12]	P0A7L0	50S ribosomal protein L1 [OS=Escherichia coli K-12]	1	2	2	0.6786	0	1	1	1	1132.08	1132.08	2263.16	2263.16	-0.82	-0.00092	0/0	0	0	1544.31	CID (Collision Induced Dissociation)	MS2	0	100	47.7716	8192	8192	8190	191004_aoyama_18.raw	F3		13	1.96	0.0009844
		FALSE	High	Sequest HT	Sequest HT (A2)	A	2	Unambiguous	KVSISTTMGAGVAVDQAGLSASVN	[K].KVSISTTMGAGVAVDQAGLSASVN.[-]		1	1	P0A7L0	50S ribosomal protein L1 [OS=Escherichia coli K-12]	P0A7L0	50S ribosomal protein L1 [OS=Escherichia coli K-12]	1	2	2	0.4646	0	1	1	1	1132.08	1132.08	2263.16	2263.16	-1.12	-0.00127	0/0	0	0	901.745	CID (Collision Induced Dissociation)	MS2	12.9124	100	47.2075	7285	7285	7284	191004_aoyama_16.raw	F2		13	1.27	0.0009844
		FALSE	High	Sequest HT	Sequest HT (A2)	A	2	Unambiguous	KVSISTTMGAGVAVDQAGLSASVN	[K].KVSISTTMGAGVAVDQAGLSASVN.[-]		1	1	P0A7L0	50S ribosomal protein L1 [OS=Escherichia coli K-12]	P0A7L0	50S ribosomal protein L1 [OS=Escherichia coli K-12]	1	2	2	0.5146	0	1	1	1	1132.08	1132.08	2263.16	2263.16	-1.2	-0.00135	0/0	0	0	2262.54	CID (Collision Induced Dissociation)	MS2	78.3263	100	62.0897	10967	10967	10964	191004_aoyama_18.raw	F3		13	1.71	0.0009844
		FALSE	High	Sequest HT	Sequest HT (A2)	A	2	Unambiguous	KVSISTTMGAGVAVDQAGLSASVN	[K].KVSISTTMGAGVAVDQAGLSASVN.[-]		1	1	P0A7L0	50S ribosomal protein L1 [OS=Escherichia coli K-12]	P0A7L0	50S ribosomal protein L1 [OS=Escherichia coli K-12]	1	2	2	0.3537	0	1	1	1	1132.08	1132.08	2263.15	2263.16	-2.84	-0.00322	0/0	0	0	2016.13	CID (Collision Induced Dissociation)	MS2	46.9031	100	60.3105	8229	8229	8228	191004_aoyama_14.raw	F1		13	1.64	0.0009844
		FALSE	High	Sequest HT	Sequest HT (A2)	A	2	Unambiguous	KVSISTTMGAGVAVDQAGLSASVN	[K].KVSISTTMGAGVAVDQAGLSASVN.[-]		1	1	P0A7L0	50S ribosomal protein L1 [OS=Escherichia coli K-12]	P0A7L0	50S ribosomal protein L1 [OS=Escherichia coli K-12]	1	2	2	0.5315	0	1	1	1	1132.09	1132.09	2263.17	2263.16	2.47	0.00279	0/0	0	0	2019.39	CID (Collision Induced Dissociation)	MS2	72.1822	100	73.2251	13431	13431	13427	191004_aoyama_18.raw	F3		14	1.11	0.0009844
		FALSE	High	Sequest HT	Sequest HT (A2)	A	2	Unambiguous	KVSISTTMGAGVAVDQAGLSASVN	[K].KVSISTTMGAGVAVDQAGLSASVN.[-]		1	1	P0A7L0	50S ribosomal protein L1 [OS=Escherichia coli K-12]	P0A7L0	50S ribosomal protein L1 [OS=Escherichia coli K-12]	1	3	3	0.5463	0	1	1	1	755.06	755.06	2263.17	2263.16	2.57	0.00194	0/0	0	0	1052.31	CID (Collision Induced Dissociation)	MS2	76.6434	100	52.445	9132	9132	9130	191004_aoyama_18.raw	F3		14	1.08	0.0009844
		FALSE	High	Sequest HT	Sequest HT (A2)	A	2	Unambiguous	KVSISTTMGAGVAVDQAGLSASVN	[K].KVSISTTMGAGVAVDQAGLSASVN.[-]		1	1	P0A7L0	50S ribosomal protein L1 [OS=Escherichia coli K-12]	P0A7L0	50S ribosomal protein L1 [OS=Escherichia coli K-12]	1	2	2	0.8725	0	1	1	1	1132.09	1132.09	2263.17	2263.16	2.33	0.00263	0/0	0	0	2502.15	CID (Collision Induced Dissociation)	MS2	81.3669	100	62.2952	9956	9956	9954	191004_aoyama_16.raw	F2		14	1.49	0.0009844
		FALSE	High	Sequest HT	Sequest HT (A2)	A	2	Unambiguous	KVSISTTMGAGVAVDQAGLSASVN	[K].KVSISTTMGAGVAVDQAGLSASVN.[-]		1	1	P0A7L0	50S ribosomal protein L1 [OS=Escherichia coli K-12]	P0A7L0	50S ribosomal protein L1 [OS=Escherichia coli K-12]	1	2	2	0.6837	0	1	1	1	1132.08	1132.08	2263.16	2263.16	-2.04	-0.00231	0/0	0	0	383.007	CID (Collision Induced Dissociation)	MS2	10.2874	100	95.9942	17772	17772	17771	191004_aoyama_18.raw	F3		13	0.98	0.0009844
		FALSE	High	Sequest HT	Sequest HT (A2)	A	2	Unambiguous	KVSISTTMGAGVAVDQAGLSASVN	[K].KVSISTTMGAGVAVDQAGLSASVN.[-]		1	1	P0A7L0	50S ribosomal protein L1 [OS=Escherichia coli K-12]	P0A7L0	50S ribosomal protein L1 [OS=Escherichia coli K-12]	1	2	2	0.7549	0	1	1	1	1132.08	1132.08	2263.16	2263.16	-1.93	-0.00218	0/0	0	0	563.639	CID (Collision Induced Dissociation)	MS2	85.8575	100	95.7964	17757	17757	17756	191004_aoyama_18.raw	F3		13	1.02	0.0009844
		FALSE	High	Sequest HT	Sequest HT (A2)	A	2	Unambiguous	KVSISTTMGAGVAVDQAGLSASVN	[K].KVSISTTMGAGVAVDQAGLSASVN.[-]		1	1	P0A7L0	50S ribosomal protein L1 [OS=Escherichia coli K-12]	P0A7L0	50S ribosomal protein L1 [OS=Escherichia coli K-12]	1	2	2	0.8493	0	1	1	1	1132.08	1132.08	2263.16	2263.16	-1.34	-0.00151	0/0	0	0	1096.2	CID (Collision Induced Dissociation)	MS2	52.1455	100	94.6871	16321	16321	16320	191004_aoyama_16.raw	F2		13	1.46	0.0009844
		FALSE	High	Sequest HT	Sequest HT (A2)	A	2	Unambiguous	KVSISTTMGAGVAVDQAGLSASVN	[K].KVSISTTMGAGVAVDQAGLSASVN.[-]		1	1	P0A7L0	50S ribosomal protein L1 [OS=Escherichia coli K-12]	P0A7L0	50S ribosomal protein L1 [OS=Escherichia coli K-12]	1	2	2	0.6136	0	1	1	1	1132.08	1132.08	2263.16	2263.16	0.88	0.00099	0/0	0	0	1497.92	CID (Collision Induced Dissociation)	MS2	80.2863	100	86.0296	16117	16117	16112	191004_aoyama_18.raw	F3		14	1.32	0.0009844
		FALSE	High	Sequest HT	Sequest HT (A2)	A	2	Unambiguous	KVSISTTMGAGVAVDQAGLSASVN	[K].KVSISTTMGAGVAVDQAGLSASVN.[-]		1	1	P0A7L0	50S ribosomal protein L1 [OS=Escherichia coli K-12]	P0A7L0	50S ribosomal protein L1 [OS=Escherichia coli K-12]	1	2	2	0.8038	0	1	1	1	1132.08	1132.08	2263.16	2263.16	-0.22	-0.00025	0/0	0	0	1398.53	CID (Collision Induced Dissociation)	MS2	17.6693	100	57.8803	7864	7864	7863	191004_aoyama_14.raw	F1		12	1.58	0.0009844
		FALSE	High	Sequest HT	Sequest HT (A2)	A	2	Unambiguous	KVSISTTMGAGVAVDQAGLSASVN	[K].KVSISTTMGAGVAVDQAGLSASVN.[-]		1	1	P0A7L0	50S ribosomal protein L1 [OS=Escherichia coli K-12]	P0A7L0	50S ribosomal protein L1 [OS=Escherichia coli K-12]	1	2	2	0.6641	0	1	1	1	1132.08	1132.08	2263.16	2263.16	-1.55	-0.00176	0/0	0	0	1478.9	CID (Collision Induced Dissociation)	MS2		100	72.8002	13339	13339	13337	191004_aoyama_18.raw	F3		13	1.31	0.0009844
		FALSE	High	Sequest HT	Sequest HT (A2)	A	2	Unambiguous	KVSISTTMGAGVAVDQAGLSASVN	[K].KVSISTTMGAGVAVDQAGLSASVN.[-]		1	1	P0A7L0	50S ribosomal protein L1 [OS=Escherichia coli K-12]	P0A7L0	50S ribosomal protein L1 [OS=Escherichia coli K-12]	1	2	2	0.7667	0	1	1	1	1132.08	1132.08	2263.16	2263.16	-0.86	-0.00097	0/0	0	0	1299.28	CID (Collision Induced Dissociation)	MS2	0	100	47.3616	6289	6289	6287	191004_aoyama_14.raw	F1		13	1.8	0.0009844
		FALSE	High	Sequest HT	Sequest HT (A2)	A	2	Unambiguous	KVSISTTMGAGVAVDQAGLSASVN	[K].KVSISTTMGAGVAVDQAGLSASVN.[-]		1	1	P0A7L0	50S ribosomal protein L1 [OS=Escherichia coli K-12]	P0A7L0	50S ribosomal protein L1 [OS=Escherichia coli K-12]	1	2	2	0.7925	0	1	1	1	1132.08	1132.08	2263.16	2263.16	-0.42	-0.00048	0/0	0	0	1943.26	CID (Collision Induced Dissociation)	MS2	69.9778	100	82.8319	15490	15490	15488	191004_aoyama_18.raw	F3		11	1.06	0.0009844
		FALSE	High	Sequest HT	Sequest HT (A2)	A	2	Unambiguous	KVSISTTMGAGVAVDQAGLSASVN	[K].KVSISTTMGAGVAVDQAGLSASVN.[-]		1	1	P0A7L0	50S ribosomal protein L1 [OS=Escherichia coli K-12]	P0A7L0	50S ribosomal protein L1 [OS=Escherichia coli K-12]	1	2	2	0.6905	0	1	1	1	1132.08	1132.08	2263.15	2263.16	-3.3	-0.00374	0/0	0	0	1597.22	CID (Collision Induced Dissociation)	MS2	10.6097	100	57.0156	7746	7746	7745	191004_aoyama_14.raw	F1		13	2.1	0.0009844
		FALSE	High	Sequest HT	Sequest HT (A2)	A	2	Unambiguous	KVSISTTMGAGVAVDQAGLSASVN	[K].KVSISTTMGAGVAVDQAGLSASVN.[-]		1	1	P0A7L0	50S ribosomal protein L1 [OS=Escherichia coli K-12]	P0A7L0	50S ribosomal protein L1 [OS=Escherichia coli K-12]	1	3	3	0.5063	0	1	1	1	755.057	755.057	2263.16	2263.16	-0.87	-0.00066	0/0	0	0	1779.45	CID (Collision Induced Dissociation)	MS2	66.2578	100	57.3939	7797	7797	7793	191004_aoyama_14.raw	F1		13	1.58	0.0009844
		FALSE	High	Sequest HT	Sequest HT (A2)	A	2	Unambiguous	KVSISTTMGAGVAVDQAGLSASVN	[K].KVSISTTMGAGVAVDQAGLSASVN.[-]		1	1	P0A7L0	50S ribosomal protein L1 [OS=Escherichia coli K-12]	P0A7L0	50S ribosomal protein L1 [OS=Escherichia coli K-12]	1	2	2	0.6392	0	1	1	1	1132.08	1132.08	2263.16	2263.16	-1.58	-0.00179	0/0	0	0	1196.11	CID (Collision Induced Dissociation)	MS2	18.8961	100	57.169	7766	7766	7764	191004_aoyama_14.raw	F1		13	1.94	0.0009844
		FALSE	High	Sequest HT	Sequest HT (A2)	A	2	Unambiguous	KVSISTTMGAGVAVDQAGLSASVN	[K].KVSISTTMGAGVAVDQAGLSASVN.[-]		1	1	P0A7L0	50S ribosomal protein L1 [OS=Escherichia coli K-12]	P0A7L0	50S ribosomal protein L1 [OS=Escherichia coli K-12]	1	2	2	0.8268	0	1	1	1	1132.09	1132.09	2263.17	2263.16	2.74	0.0031	0/0	0	0	1566.83	CID (Collision Induced Dissociation)	MS2	76.8357	100	83.2063	15563	15563	15560	191004_aoyama_18.raw	F3		14	1.79	0.0009844
		FALSE	High	Sequest HT	Sequest HT (A2)	A	2	Unambiguous	KVSISTTMGAGVAVDQAGLSASVN	[K].KVSISTTMGAGVAVDQAGLSASVN.[-]		1	1	P0A7L0	50S ribosomal protein L1 [OS=Escherichia coli K-12]	P0A7L0	50S ribosomal protein L1 [OS=Escherichia coli K-12]	1	2	2	0.6754	0	1	1	1	1132.09	1132.09	2263.18	2263.16	7.22	0.00817	0/0	0	0	3812.2	CID (Collision Induced Dissociation)	MS2	85.5787	100	65.8789	9398	9398	9393	191004_aoyama_14.raw	F1		12	1.14	0.001163
		FALSE	High	Sequest HT	Sequest HT (A2)	A	2	Unambiguous	KVSISTTMGAGVAVDQAGLSASVN	[K].KVSISTTMGAGVAVDQAGLSASVN.[-]		1	1	P0A7L0	50S ribosomal protein L1 [OS=Escherichia coli K-12]	P0A7L0	50S ribosomal protein L1 [OS=Escherichia coli K-12]	1	2	2	0.4085	0	1	1	1	1132.09	1132.09	2263.16	2263.16	1.58	0.00179	0/0	0	0	2801.88	CID (Collision Induced Dissociation)	MS2	83.1914	100	71.8467	12042	12042	12037	191004_aoyama_16.raw	F2		14	1.42	0.001163
		FALSE	High	Sequest HT	Sequest HT (A2)	A	2	Unambiguous	KVSISTTMGAGVAVDQAGLSASVN	[K].KVSISTTMGAGVAVDQAGLSASVN.[-]		1	1	P0A7L0	50S ribosomal protein L1 [OS=Escherichia coli K-12]	P0A7L0	50S ribosomal protein L1 [OS=Escherichia coli K-12]	1	2	2	0.8562	0	1	1	1	1132.08	1132.08	2263.16	2263.16	0.74	0.00083	0/0	0	0	2680.57	CID (Collision Induced Dissociation)	MS2	51.3747	100	82.4392	15410	15410	15409	191004_aoyama_18.raw	F3		14	1.46	0.001163
		FALSE	High	Sequest HT	Sequest HT (A2)	A	2	Unambiguous	KVSISTTMGAGVAVDQAGLSASVN	[K].KVSISTTMGAGVAVDQAGLSASVN.[-]		1	1	P0A7L0	50S ribosomal protein L1 [OS=Escherichia coli K-12]	P0A7L0	50S ribosomal protein L1 [OS=Escherichia coli K-12]	1	2	2	0.7355	0	1	1	1	1132.08	1132.08	2263.16	2263.16	-1.14	-0.00129	0/0	0	0	1350.29	CID (Collision Induced Dissociation)	MS2	66.0391	100	91.7469	14630	14630	14629	191004_aoyama_14.raw	F1		13	1.55	0.001163
		FALSE	High	Sequest HT	Sequest HT (A2)	A	2	Unambiguous	KVSISTTMGAGVAVDQAGLSASVN	[K].KVSISTTMGAGVAVDQAGLSASVN.[-]		1	1	P0A7L0	50S ribosomal protein L1 [OS=Escherichia coli K-12]	P0A7L0	50S ribosomal protein L1 [OS=Escherichia coli K-12]	1	2	2	0.3978	0	1	1	1	1132.08	1132.08	2263.16	2263.16	0.5	0.00057	0/0	0	0	1396.43	CID (Collision Induced Dissociation)	MS2	80.7866	100	91.492	15841	15841	15839	191004_aoyama_16.raw	F2		14	0.93	0.001163
		FALSE	High	Sequest HT	Sequest HT (A2)	A	2	Unambiguous	KVSISTTMGAGVAVDQAGLSASVN	[K].KVSISTTMGAGVAVDQAGLSASVN.[-]		1	1	P0A7L0	50S ribosomal protein L1 [OS=Escherichia coli K-12]	P0A7L0	50S ribosomal protein L1 [OS=Escherichia coli K-12]	1	2	2	0.6759	0	1	1	1	1132.08	1132.08	2263.16	2263.16	-1.97	-0.00223	0/0	0	0	2488.97	CID (Collision Induced Dissociation)	MS2	92.5126	100	76.8842	11768	11768	11762	191004_aoyama_14.raw	F1		13	1.08	0.001163
		FALSE	High	Sequest HT	Sequest HT (A2)	A	2	Unambiguous	KVSISTTMGAGVAVDQAGLSASVN	[K].KVSISTTMGAGVAVDQAGLSASVN.[-]		1	1	P0A7L0	50S ribosomal protein L1 [OS=Escherichia coli K-12]	P0A7L0	50S ribosomal protein L1 [OS=Escherichia coli K-12]	1	2	2	0.6898	0	1	1	1	1132.08	1132.08	2263.16	2263.16	-1.03	-0.00116	0/0	0	0	1951.03	CID (Collision Induced Dissociation)	MS2	62.5465	100	59.5774	9430	9430	9428	191004_aoyama_16.raw	F2		13	1.87	0.001163
		FALSE	High	Sequest HT	Sequest HT (A2)	A	2	Unambiguous	KVSISTTMGAGVAVDQAGLSASVN	[K].KVSISTTMGAGVAVDQAGLSASVN.[-]		1	1	P0A7L0	50S ribosomal protein L1 [OS=Escherichia coli K-12]	P0A7L0	50S ribosomal protein L1 [OS=Escherichia coli K-12]	1	2	2	0.7049	0	1	1	1	1132.09	1132.09	2263.16	2263.16	1.69	0.00191	0/0	0	0	2084.52	CID (Collision Induced Dissociation)	MS2	0	100	49.7251	6645	6645	6642	191004_aoyama_14.raw	F1		14	2.44	0.001163
		FALSE	High	Sequest HT	Sequest HT (A2)	A	2	Unambiguous	KVSISTTMGAGVAVDQAGLSASVN	[K].KVSISTTMGAGVAVDQAGLSASVN.[-]		1	1	P0A7L0	50S ribosomal protein L1 [OS=Escherichia coli K-12]	P0A7L0	50S ribosomal protein L1 [OS=Escherichia coli K-12]	1	2	2	0.6994	0	1	1	1	1132.08	1132.08	2263.16	2263.16	0.86	0.00098	0/0	0	0	1298.85	CID (Collision Induced Dissociation)	MS2	5.21755	100	56.4914	8960	8960	8958	191004_aoyama_16.raw	F2		14	1.73	0.001163
		FALSE	High	Sequest HT	Sequest HT (A2)	A	2	Unambiguous	KVSISTTMGAGVAVDQAGLSASVN	[K].KVSISTTMGAGVAVDQAGLSASVN.[-]		1	1	P0A7L0	50S ribosomal protein L1 [OS=Escherichia coli K-12]	P0A7L0	50S ribosomal protein L1 [OS=Escherichia coli K-12]	1	2	2	0.7081	0	1	1	1	1132.08	1132.08	2263.16	2263.16	1.08	0.00122	0/0	0	0	1761.2	CID (Collision Induced Dissociation)	MS2	23.1687	100	60.0228	9513	9513	9508	191004_aoyama_16.raw	F2		14	1.61	0.001298
		FALSE	High	Sequest HT	Sequest HT (A2)	A	2	Unambiguous	KVSISTTMGAGVAVDQAGLSASVN	[K].KVSISTTMGAGVAVDQAGLSASVN.[-]		1	1	P0A7L0	50S ribosomal protein L1 [OS=Escherichia coli K-12]	P0A7L0	50S ribosomal protein L1 [OS=Escherichia coli K-12]	1	2	2	0.6842	0	1	1	1	1132.08	1132.08	2263.16	2263.16	-1.41	-0.0016	0/0	0	0	2049.4	CID (Collision Induced Dissociation)	MS2	0	100	52.9625	7139	7139	7138	191004_aoyama_14.raw	F1		13	2.28	0.001298
		FALSE	High	Sequest HT	Sequest HT (A2)	A	2	Unambiguous	KVSISTTMGAGVAVDQAGLSASVN	[K].KVSISTTMGAGVAVDQAGLSASVN.[-]		1	1	P0A7L0	50S ribosomal protein L1 [OS=Escherichia coli K-12]	P0A7L0	50S ribosomal protein L1 [OS=Escherichia coli K-12]	1	2	2	0.5988	0	1	1	1	1132.08	1132.08	2263.16	2263.16	-0.91	-0.00103	0/0	0	0	1339.04	CID (Collision Induced Dissociation)	MS2	49.9993	100	93.0081	16053	16053	16051	191004_aoyama_16.raw	F2		13	1.67	0.001298
		FALSE	High	Sequest HT	Sequest HT (A2)	A	2	Unambiguous	KVSISTTMGAGVAVDQAGLSASVN	[K].KVSISTTMGAGVAVDQAGLSASVN.[-]		1	1	P0A7L0	50S ribosomal protein L1 [OS=Escherichia coli K-12]	P0A7L0	50S ribosomal protein L1 [OS=Escherichia coli K-12]	1	2	2	0.5745	0	1	1	1	1132.08	1132.08	2263.16	2263.16	-0.84	-0.00095	0/0	0	0	961.929	CID (Collision Induced Dissociation)	MS2	66.9727	100	92.473	15982	15982	15980	191004_aoyama_16.raw	F2		13	0.94	0.001298
		FALSE	High	Sequest HT	Sequest HT (A2)	A	2	Unambiguous	KVSISTTMGAGVAVDQAGLSASVN	[K].KVSISTTMGAGVAVDQAGLSASVN.[-]		1	1	P0A7L0	50S ribosomal protein L1 [OS=Escherichia coli K-12]	P0A7L0	50S ribosomal protein L1 [OS=Escherichia coli K-12]	1	2	2	0.7483	0	1	1	1	1132.08	1132.08	2263.15	2263.16	-2.85	-0.00323	0/0	0	0	1754.79	CID (Collision Induced Dissociation)	MS2	70.4304	100	86.7051	15010	15010	15007	191004_aoyama_16.raw	F2		13	1.47	0.001298
		FALSE	High	Sequest HT	Sequest HT (A2)	A	2	Unambiguous	KVSISTTMGAGVAVDQAGLSASVN	[K].KVSISTTMGAGVAVDQAGLSASVN.[-]		1	1	P0A7L0	50S ribosomal protein L1 [OS=Escherichia coli K-12]	P0A7L0	50S ribosomal protein L1 [OS=Escherichia coli K-12]	1	2	2	0.5909	0	1	1	1	1132.08	1132.08	2263.16	2263.16	-0.63	-0.00071	0/0	0	0	2255.58	CID (Collision Induced Dissociation)	MS2	9.67425	100	57.249	10056	10056	10055	191004_aoyama_18.raw	F3		13	1.76	0.001298
		FALSE	High	Sequest HT	Sequest HT (A2)	A	2	Unambiguous	KVSISTTMGAGVAVDQAGLSASVN	[K].KVSISTTMGAGVAVDQAGLSASVN.[-]		1	1	P0A7L0	50S ribosomal protein L1 [OS=Escherichia coli K-12]	P0A7L0	50S ribosomal protein L1 [OS=Escherichia coli K-12]	1	2	2	0.7544	0	1	1	1	1132.08	1132.08	2263.16	2263.16	-0.62	-0.0007	0/0	0	0	1813.57	CID (Collision Induced Dissociation)	MS2	62.3801	100	81.2312	13980	13980	13975	191004_aoyama_16.raw	F2		13	1.14	0.001298
		FALSE	High	Sequest HT	Sequest HT (A2)	A	2	Unambiguous	KVSISTTMGAGVAVDQAGLSASVN	[K].KVSISTTMGAGVAVDQAGLSASVN.[-]		1	1	P0A7L0	50S ribosomal protein L1 [OS=Escherichia coli K-12]	P0A7L0	50S ribosomal protein L1 [OS=Escherichia coli K-12]	1	2	2	0.5655	0	1	1	1	1132.08	1132.08	2263.16	2263.16	-0.59	-0.00067	0/0	0	0	2028.58	CID (Collision Induced Dissociation)	MS2	58.5434	100	82.3044	14184	14184	14182	191004_aoyama_16.raw	F2		13	1.68	0.001298
		FALSE	High	Sequest HT	Sequest HT (A2)	A	2	Unambiguous	KVSISTTMGAGVAVDQAGLSASVN	[K].KVSISTTMGAGVAVDQAGLSASVN.[-]		1	1	P0A7L0	50S ribosomal protein L1 [OS=Escherichia coli K-12]	P0A7L0	50S ribosomal protein L1 [OS=Escherichia coli K-12]	1	2	2	0.6688	0	1	1	1	1132.08	1132.08	2263.16	2263.16	-0.66	-0.00074	0/0	0	0	1135.18	CID (Collision Induced Dissociation)	MS2	0	100	47.952	6373	6373	6371	191004_aoyama_14.raw	F1		13	1.6	0.001298
		FALSE	High	Sequest HT	Sequest HT (A2)	A	2	Unambiguous	KVSISTTMGAGVAVDQAGLSASVN	[K].KVSISTTMGAGVAVDQAGLSASVN.[-]		1	1	P0A7L0	50S ribosomal protein L1 [OS=Escherichia coli K-12]	P0A7L0	50S ribosomal protein L1 [OS=Escherichia coli K-12]	1	2	2	0.5695	0	1	1	1	1132.09	1132.09	2263.16	2263.16	1.8	0.00204	0/0	0	0	1428.95	CID (Collision Induced Dissociation)	MS2	85.1286	100	83.1964	14359	14359	14356	191004_aoyama_16.raw	F2		14	1.51	0.001298
		FALSE	High	Sequest HT	Sequest HT (A2)	A	2	Unambiguous	KVSISTTMGAGVAVDQAGLSASVN	[K].KVSISTTMGAGVAVDQAGLSASVN.[-]		1	1	P0A7L0	50S ribosomal protein L1 [OS=Escherichia coli K-12]	P0A7L0	50S ribosomal protein L1 [OS=Escherichia coli K-12]	1	3	3	0.7978	0	1	1	1	755.061	755.06	2263.17	2263.16	3.68	0.00278	0/0	0	0	1366.29	CID (Collision Induced Dissociation)	MS2	65.9869	100	94.288	17599	17599	17596	191004_aoyama_18.raw	F3		14	1.83	0.001298
		FALSE	High	Sequest HT	Sequest HT (A2)	A	2	Unambiguous	KVSISTTMGAGVAVDQAGLSASVN	[K].KVSISTTMGAGVAVDQAGLSASVN.[-]		1	1	P0A7L0	50S ribosomal protein L1 [OS=Escherichia coli K-12]	P0A7L0	50S ribosomal protein L1 [OS=Escherichia coli K-12]	1	2	2	0.7647	0	1	1	1	1132.08	1132.08	2263.16	2263.16	-1.57	-0.00178	0/0	0	0	1648.08	CID (Collision Induced Dissociation)	MS2	52.4355	100	62.4284	9984	9984	9981	191004_aoyama_16.raw	F2		13	1.53	0.001298
		FALSE	High	Sequest HT	Sequest HT (A2)	A	2	Unambiguous	KVSISTTMGAGVAVDQAGLSASVN	[K].KVSISTTMGAGVAVDQAGLSASVN.[-]		1	1	P0A7L0	50S ribosomal protein L1 [OS=Escherichia coli K-12]	P0A7L0	50S ribosomal protein L1 [OS=Escherichia coli K-12]	1	2	2	0.8099	0	1	1	1	1132.08	1132.08	2263.15	2263.16	-4.04	-0.00458	0/0	0	0	812.388	CID (Collision Induced Dissociation)	MS2	48.9064	100	96.0912	15235	15235	15234	191004_aoyama_14.raw	F1		13	1.42	0.001298
		FALSE	High	Sequest HT	Sequest HT (A2)	A	2	Unambiguous	KVSISTTMGAGVAVDQAGLSASVN	[K].KVSISTTMGAGVAVDQAGLSASVN.[-]		1	1	P0A7L0	50S ribosomal protein L1 [OS=Escherichia coli K-12]	P0A7L0	50S ribosomal protein L1 [OS=Escherichia coli K-12]	1	2	2	0.7829	0	1	1	1	1132.08	1132.08	2263.15	2263.16	-2.25	-0.00255	0/0	0	0	1953.72	CID (Collision Induced Dissociation)	MS2	50.8176	100	92.6524	17327	17327	17325	191004_aoyama_18.raw	F3		13	1.75	0.001298
		FALSE	High	Sequest HT	Sequest HT (A2)	A	2	Unambiguous	KVSISTTMGAGVAVDQAGLSASVN	[K].KVSISTTMGAGVAVDQAGLSASVN.[-]		1	1	P0A7L0	50S ribosomal protein L1 [OS=Escherichia coli K-12]	P0A7L0	50S ribosomal protein L1 [OS=Escherichia coli K-12]	1	2	2	0.7267	0	1	1	1	1132.08	1132.08	2263.16	2263.16	-1.82	-0.00206	0/0	0	0	1196.4	CID (Collision Induced Dissociation)	MS2	62.6682	100	92.632	17324	17324	17320	191004_aoyama_18.raw	F3		13	1.5	0.001298
		FALSE	High	Sequest HT	Sequest HT (A2)	A	2	Unambiguous	KVSISTTMGAGVAVDQAGLSASVN	[K].KVSISTTMGAGVAVDQAGLSASVN.[-]		1	1	P0A7L0	50S ribosomal protein L1 [OS=Escherichia coli K-12]	P0A7L0	50S ribosomal protein L1 [OS=Escherichia coli K-12]	1	2	2	0.3492	0	1	1	3	1132.08	1132.08	2263.16	2263.16	0.55	0.00062	0/0	0	0	1690	CID (Collision Induced Dissociation)	MS2	80.3732	100	88.2308	15306	15306	15303	191004_aoyama_16.raw	F2		14	0.63	0.001456
		FALSE	High	Sequest HT	Sequest HT (A2)	A	2	Unambiguous	KVSISTTMGAGVAVDQAGLSASVN	[K].KVSISTTMGAGVAVDQAGLSASVN.[-]		1	1	P0A7L0	50S ribosomal protein L1 [OS=Escherichia coli K-12]	P0A7L0	50S ribosomal protein L1 [OS=Escherichia coli K-12]	1	2	2	0.7016	0	1	1	1	1132.08	1132.08	2263.15	2263.16	-2.38	-0.00269	0/0	0	0	559.321	CID (Collision Induced Dissociation)	MS2	7.42387	100	96.3708	17801	17801	17800	191004_aoyama_18.raw	F3		13	1.24	0.001456
		FALSE	High	Sequest HT	Sequest HT (A2)	A	2	Unambiguous	KVSISTTMGAGVAVDQAGLSASVN	[K].KVSISTTMGAGVAVDQAGLSASVN.[-]		1	1	P0A7L0	50S ribosomal protein L1 [OS=Escherichia coli K-12]	P0A7L0	50S ribosomal protein L1 [OS=Escherichia coli K-12]	1	2	2	0.7062	0	1	1	1	1132.08	1132.09	2263.16	2263.16	1.16	0.00131	0/0	0	0	1492.49	CID (Collision Induced Dissociation)	MS2	12.6457	100	54.397	9523	9523	9521	191004_aoyama_18.raw	F3		14	1.94	0.001456
		FALSE	High	Sequest HT	Sequest HT (A2)	A	2	Unambiguous	KVSISTTMGAGVAVDQAGLSASVN	[K].KVSISTTMGAGVAVDQAGLSASVN.[-]		1	1	P0A7L0	50S ribosomal protein L1 [OS=Escherichia coli K-12]	P0A7L0	50S ribosomal protein L1 [OS=Escherichia coli K-12]	1	2	2	0.5625	0	1	1	1	1132.08	1132.08	2263.16	2263.16	0.56	0.00063	0/0	0	0	946.752	CID (Collision Induced Dissociation)	MS2	65.7044	100	95.5997	16421	16421	16419	191004_aoyama_16.raw	F2		14	0.8	0.001456
		FALSE	High	Sequest HT	Sequest HT (A2)	A	2	Unambiguous	KVSISTTMGAGVAVDQAGLSASVN	[K].KVSISTTMGAGVAVDQAGLSASVN.[-]		1	1	P0A7L0	50S ribosomal protein L1 [OS=Escherichia coli K-12]	P0A7L0	50S ribosomal protein L1 [OS=Escherichia coli K-12]	1	2	2	0.6453	0	1	1	1	1132.08	1132.08	2263.15	2263.16	-4.01	-0.00453	0/0	0	0	2823.47	CID (Collision Induced Dissociation)	MS2	78.3123	100	62.1472	10979	10979	10978	191004_aoyama_18.raw	F3		13	2.03	0.001456
		FALSE	High	Sequest HT	Sequest HT (A2)	A	2	Unambiguous	KVSISTTMGAGVAVDQAGLSASVN	[K].KVSISTTMGAGVAVDQAGLSASVN.[-]		1	1	P0A7L0	50S ribosomal protein L1 [OS=Escherichia coli K-12]	P0A7L0	50S ribosomal protein L1 [OS=Escherichia coli K-12]	1	2	2	0.8438	0	1	1	1	1132.09	1132.09	2263.17	2263.16	3.33	0.00377	0/0	0	0	3182.01	CID (Collision Induced Dissociation)	MS2	75.2455	100	63.6269	11315	11315	11311	191004_aoyama_18.raw	F3		14	1.28	0.001456
		FALSE	High	Sequest HT	Sequest HT (A2)	A	2	Unambiguous	KVSISTTMGAGVAVDQAGLSASVN	[K].KVSISTTMGAGVAVDQAGLSASVN.[-]		1	1	P0A7L0	50S ribosomal protein L1 [OS=Escherichia coli K-12]	P0A7L0	50S ribosomal protein L1 [OS=Escherichia coli K-12]	1	2	2	0.6222	0	1	1	1	1132.08	1132.08	2263.16	2263.16	0.26	0.00029	0/0	0	0	1915.33	CID (Collision Induced Dissociation)	MS2	49.0623	100	91.0296	15773	15773	15772	191004_aoyama_16.raw	F2		14	1.35	0.001456
		FALSE	High	Sequest HT	Sequest HT (A2)	A	2	Unambiguous	KVSISTTMGAGVAVDQAGLSASVN	[K].KVSISTTMGAGVAVDQAGLSASVN.[-]		1	1	P0A7L0	50S ribosomal protein L1 [OS=Escherichia coli K-12]	P0A7L0	50S ribosomal protein L1 [OS=Escherichia coli K-12]	1	2	2	0.6064	0	1	1	1	1132.08	1132.08	2263.16	2263.16	-1.17	-0.00132	0/0	0	0	2381.37	CID (Collision Induced Dissociation)	MS2	69.3697	100	67.1257	11017	11017	11014	191004_aoyama_16.raw	F2		13	0.94	0.001805
		FALSE	High	Sequest HT	Sequest HT (A2)	A	2	Unambiguous	KVSISTTMGAGVAVDQAGLSASVN	[K].KVSISTTMGAGVAVDQAGLSASVN.[-]		1	1	P0A7L0	50S ribosomal protein L1 [OS=Escherichia coli K-12]	P0A7L0	50S ribosomal protein L1 [OS=Escherichia coli K-12]	1	2	2	0.6688	0	1	1	1	1132.09	1132.09	2263.16	2263.16	1.73	0.00196	0/0	0	0	2234.35	CID (Collision Induced Dissociation)	MS2	83.0862	100	79.9427	14897	14897	14895	191004_aoyama_18.raw	F3		14	1.6	0.001805
		FALSE	High	Sequest HT	Sequest HT (A2)	A	2	Unambiguous	KVSISTTMGAGVAVDQAGLSASVN	[K].KVSISTTMGAGVAVDQAGLSASVN.[-]		1	1	P0A7L0	50S ribosomal protein L1 [OS=Escherichia coli K-12]	P0A7L0	50S ribosomal protein L1 [OS=Escherichia coli K-12]	1	3	3	0.6728	0	1	1	1	755.059	755.059	2263.16	2263.16	0.79	0.0006	0/0	0	0	958.151	CID (Collision Induced Dissociation)	MS2	50.4581	100	51.4193	8067	8067	8064	191004_aoyama_16.raw	F2		14	1.62	0.001915
		FALSE	High	Sequest HT	Sequest HT (A2)	A	2	Unambiguous	KVSISTTMGAGVAVDQAGLSASVN	[K].KVSISTTMGAGVAVDQAGLSASVN.[-]		1	1	P0A7L0	50S ribosomal protein L1 [OS=Escherichia coli K-12]	P0A7L0	50S ribosomal protein L1 [OS=Escherichia coli K-12]	1	2	2	0.7623	0	1	1	1	1132.08	1132.08	2263.15	2263.16	-5.32	-0.00603	0/0	0	0	4201.45	CID (Collision Induced Dissociation)	MS2	57.377	100	74.5975	13732	13732	13727	191004_aoyama_18.raw	F3		12	2.23	0.001915
		FALSE	High	Sequest HT	Sequest HT (A2)	A	2	Unambiguous	KVSISTTMGAGVAVDQAGLSASVN	[K].KVSISTTMGAGVAVDQAGLSASVN.[-]		1	1	P0A7L0	50S ribosomal protein L1 [OS=Escherichia coli K-12]	P0A7L0	50S ribosomal protein L1 [OS=Escherichia coli K-12]	1	2	2	0.4966	0	1	1	1	1132.08	1132.08	2263.16	2263.16	0.24	0.00027	0/0	0	0	2152.89	CID (Collision Induced Dissociation)	MS2	65.6109	100	74.3904	12575	12575	12574	191004_aoyama_16.raw	F2		14	1.49	0.001915
		FALSE	High	Sequest HT	Sequest HT (A2)	A	2	Unambiguous	KVSISTTMGAGVAVDQAGLSASVN	[K].KVSISTTMGAGVAVDQAGLSASVN.[-]		1	1	P0A7L0	50S ribosomal protein L1 [OS=Escherichia coli K-12]	P0A7L0	50S ribosomal protein L1 [OS=Escherichia coli K-12]	1	2	2	0.6434	0	1	1	1	1132.08	1132.08	2263.16	2263.16	-1.01	-0.00114	0/0	0	0	1263.5	CID (Collision Induced Dissociation)	MS2	35.2109	100	58.5342	7944	7944	7943	191004_aoyama_14.raw	F1		13	1.29	0.001915
		FALSE	High	Sequest HT	Sequest HT (A2)	A	2	Unambiguous	KVSISTTMGAGVAVDQAGLSASVN	[K].KVSISTTMGAGVAVDQAGLSASVN.[-]		1	1	P0A7L0	50S ribosomal protein L1 [OS=Escherichia coli K-12]	P0A7L0	50S ribosomal protein L1 [OS=Escherichia coli K-12]	1	2	2	0.8333	0	1	1	1	1132.09	1132.09	2263.18	2263.16	8.18	0.00926	0/0	0	0	1024.06	CID (Collision Induced Dissociation)	MS2	73.0336	100	92.4389	14730	14730	14729	191004_aoyama_14.raw	F1		11	1.14	0.001915
		FALSE	High	Sequest HT	Sequest HT (A2)	A	2	Unambiguous	KVSISTTMGAGVAVDQAGLSASVN	[K].KVSISTTMGAGVAVDQAGLSASVN.[-]		1	1	P0A7L0	50S ribosomal protein L1 [OS=Escherichia coli K-12]	P0A7L0	50S ribosomal protein L1 [OS=Escherichia coli K-12]	1	2	2	0.7812	0	1	1	1	1132.08	1132.08	2263.16	2263.16	-1.3	-0.00148	0/0	0	0	1624.5	CID (Collision Induced Dissociation)	MS2	60.4783	100	86.0151	13621	13621	13620	191004_aoyama_14.raw	F1		13	1.28	0.001915
		FALSE	High	Sequest HT	Sequest HT (A2)	A	2	Unambiguous	KVSISTTMGAGVAVDQAGLSASVN	[K].KVSISTTMGAGVAVDQAGLSASVN.[-]		1	1	P0A7L0	50S ribosomal protein L1 [OS=Escherichia coli K-12]	P0A7L0	50S ribosomal protein L1 [OS=Escherichia coli K-12]	1	2	2	0.4688	0	1	1	1	1132.08	1132.08	2263.16	2263.16	0.69	0.00078	0/0	0	0	2936.19	CID (Collision Induced Dissociation)	MS2	77.8593	100	84.7104	15863	15863	15861	191004_aoyama_18.raw	F3		14	1.28	0.001915
		FALSE	High	Sequest HT	Sequest HT (A2)	A	2	Unambiguous	KVSISTTMGAGVAVDQAGLSASVN	[K].KVSISTTMGAGVAVDQAGLSASVN.[-]		1	1	P0A7L0	50S ribosomal protein L1 [OS=Escherichia coli K-12]	P0A7L0	50S ribosomal protein L1 [OS=Escherichia coli K-12]	1	2	2	0.7095	0	1	1	1	1132.08	1132.08	2263.16	2263.16	-1.14	-0.00129	0/0	0	0	7267.56	CID (Collision Induced Dissociation)	MS2	87.562	100	63.6705	10258	10258	10254	191004_aoyama_16.raw	F2		13	1.48	0.001915
		FALSE	High	Sequest HT	Sequest HT (A2)	A	2	Unambiguous	KVSISTTMGAGVAVDQAGLSASVN	[K].KVSISTTMGAGVAVDQAGLSASVN.[-]		1	1	P0A7L0	50S ribosomal protein L1 [OS=Escherichia coli K-12]	P0A7L0	50S ribosomal protein L1 [OS=Escherichia coli K-12]	1	2	2	0.5426	0	1	1	1	1132.08	1132.08	2263.16	2263.16	-0.22	-0.00025	0/0	0	0	2560.03	CID (Collision Induced Dissociation)	MS2	43.7857	100	61.4857	8434	8434	8433	191004_aoyama_14.raw	F1		12	1.29	0.001915
		FALSE	High	Sequest HT	Sequest HT (A2)	A	2	Unambiguous	KVSISTTMGAGVAVDQAGLSASVN	[K].KVSISTTMGAGVAVDQAGLSASVN.[-]		1	1	P0A7L0	50S ribosomal protein L1 [OS=Escherichia coli K-12]	P0A7L0	50S ribosomal protein L1 [OS=Escherichia coli K-12]	1	2	2	0.6118	0	1	1	1	1132.08	1132.08	2263.16	2263.16	0.11	0.00013	0/0	0	0	2067.52	CID (Collision Induced Dissociation)	MS2	65.0693	100	68.8174	12464	12464	12460	191004_aoyama_18.raw	F3		13	0.85	0.001915
		FALSE	High	Sequest HT	Sequest HT (A2)	A	2	Unambiguous	KVSISTTMGAGVAVDQAGLSASVN	[K].KVSISTTMGAGVAVDQAGLSASVN.[-]		1	1	P0A7L0	50S ribosomal protein L1 [OS=Escherichia coli K-12]	P0A7L0	50S ribosomal protein L1 [OS=Escherichia coli K-12]	1	2	2	0.689	0	1	1	1	1132.08	1132.08	2263.16	2263.16	1.2	0.00135	0/0	0	0	2146.58	CID (Collision Induced Dissociation)	MS2	68.6165	100	60.6991	10677	10677	10673	191004_aoyama_18.raw	F3		14	1.64	0.001915
		FALSE	High	Sequest HT	Sequest HT (A2)	A	2	Unambiguous	KVSISTTMGAGVAVDQAGLSASVN	[K].KVSISTTMGAGVAVDQAGLSASVN.[-]		1	1	P0A7L0	50S ribosomal protein L1 [OS=Escherichia coli K-12]	P0A7L0	50S ribosomal protein L1 [OS=Escherichia coli K-12]	1	2	2	0.6697	0	1	1	1	1132.08	1132.08	2263.16	2263.16	0.99	0.00112	0/0	0	0	849.276	CID (Collision Induced Dissociation)	MS2	0	100	46.187	6099	6099	6094	191004_aoyama_14.raw	F1		14	1.09	0.001915
		FALSE	High	Sequest HT	Sequest HT (A2)	A	2	Unambiguous	KVSISTTMGAGVAVDQAGLSASVN	[K].KVSISTTMGAGVAVDQAGLSASVN.[-]		1	1	P0A7L0	50S ribosomal protein L1 [OS=Escherichia coli K-12]	P0A7L0	50S ribosomal protein L1 [OS=Escherichia coli K-12]	1	2	2	0.3088	0	1	1	1	1132.08	1132.08	2263.15	2263.16	-2.33	-0.00263	0/0	0	0	1944.29	CID (Collision Induced Dissociation)	MS2	43.4142	100	62.4551	9990	9990	9988	191004_aoyama_16.raw	F2		13	1.36	0.001915
		FALSE	High	Sequest HT	Sequest HT (A2)	A	2	Unambiguous	KVSISTTMGAGVAVDQAGLSASVN	[K].KVSISTTMGAGVAVDQAGLSASVN.[-]		1	1	P0A7L0	50S ribosomal protein L1 [OS=Escherichia coli K-12]	P0A7L0	50S ribosomal protein L1 [OS=Escherichia coli K-12]	1	3	3	0.4638	0	1	1	1	755.058	755.057	2263.16	2263.16	-0.78	-0.00058	0/0	0	0	1862.1	CID (Collision Induced Dissociation)	MS2	0	100	50.9838	8834	8834	8831	191004_aoyama_18.raw	F3		13	0.69	0.002085
		FALSE	High	Sequest HT	Sequest HT (A2)	A	2	Unambiguous	KVSISTTMGAGVAVDQAGLSASVN	[K].KVSISTTMGAGVAVDQAGLSASVN.[-]		1	1	P0A7L0	50S ribosomal protein L1 [OS=Escherichia coli K-12]	P0A7L0	50S ribosomal protein L1 [OS=Escherichia coli K-12]	1	2	2	0.6983	0	1	1	1	1132.08	1132.08	2263.16	2263.16	-0.6	-0.00067	0/0	0	0	1250.85	CID (Collision Induced Dissociation)	MS2	11.433	100	58.7959	7981	7981	7980	191004_aoyama_14.raw	F1		13	1.16	0.002242
		FALSE	High	Sequest HT	Sequest HT (A2)	A	2	Unambiguous	KVSISTTMGAGVAVDQAGLSASVN	[K].KVSISTTMGAGVAVDQAGLSASVN.[-]		1	1	P0A7L0	50S ribosomal protein L1 [OS=Escherichia coli K-12]	P0A7L0	50S ribosomal protein L1 [OS=Escherichia coli K-12]	1	2	2	0.7273	0	1	1	1	1132.09	1132.09	2263.17	2263.16	2.3	0.0026	0/0	0	0	1638.51	CID (Collision Induced Dissociation)	MS2	66.6532	100	88.8605	15410	15410	15407	191004_aoyama_16.raw	F2		14	1.43	0.002242
		FALSE	High	Sequest HT	Sequest HT (A2)	A	2	Unambiguous	KVSISTTMGAGVAVDQAGLSASVN	[K].KVSISTTMGAGVAVDQAGLSASVN.[-]		1	1	P0A7L0	50S ribosomal protein L1 [OS=Escherichia coli K-12]	P0A7L0	50S ribosomal protein L1 [OS=Escherichia coli K-12]	1	3	3	0.4835	0	1	1	1	755.06	755.06	2263.17	2263.16	2.34	0.00177	0/0	0	0	1294.4	CID (Collision Induced Dissociation)	MS2	31.7133	100	47.0181	7264	7264	7262	191004_aoyama_16.raw	F2		14	0.91	0.002404
		FALSE	High	Sequest HT	Sequest HT (A2)	A	2	Unambiguous	KVSISTTMGAGVAVDQAGLSASVN	[K].KVSISTTMGAGVAVDQAGLSASVN.[-]		1	1	P0A7L0	50S ribosomal protein L1 [OS=Escherichia coli K-12]	P0A7L0	50S ribosomal protein L1 [OS=Escherichia coli K-12]	1	2	2	0.6791	0	1	1	1	1132.08	1132.08	2263.15	2263.16	-3.01	-0.00341	0/0	0	0	746.319	CID (Collision Induced Dissociation)	MS2	72.2719	100	87.9838	14002	14002	14000	191004_aoyama_14.raw	F1		13	1.34	0.002404
		FALSE	High	Sequest HT	Sequest HT (A2)	A	2	Unambiguous	KVSISTTMGAGVAVDQAGLSASVN	[K].KVSISTTMGAGVAVDQAGLSASVN.[-]		1	1	P0A7L0	50S ribosomal protein L1 [OS=Escherichia coli K-12]	P0A7L0	50S ribosomal protein L1 [OS=Escherichia coli K-12]	1	2	2	0.7362	0	1	1	1	1132.08	1132.08	2263.15	2263.16	-4.93	-0.00558	0/0	0	0	2275.32	CID (Collision Induced Dissociation)	MS2	50.5802	100	91.5527	17155	17155	17154	191004_aoyama_18.raw	F3		12	1.63	0.002685
		FALSE	High	Sequest HT	Sequest HT (A2)	A	2	Unambiguous	KVSISTTMGAGVAVDQAGLSASVN	[K].KVSISTTMGAGVAVDQAGLSASVN.[-]		1	1	P0A7L0	50S ribosomal protein L1 [OS=Escherichia coli K-12]	P0A7L0	50S ribosomal protein L1 [OS=Escherichia coli K-12]	1	2	2	0.6612	0	1	1	1	1132.08	1132.08	2263.15	2263.16	-2.41	-0.00273	0/0	0	0	2637.22	CID (Collision Induced Dissociation)	MS2	62.1921	100	79.4249	14788	14788	14779	191004_aoyama_18.raw	F3		13	1.21	0.002685
		FALSE	High	Sequest HT	Sequest HT (A2)	A	2	Unambiguous	KVSISTTMGAGVAVDQAGLSASVN	[K].KVSISTTMGAGVAVDQAGLSASVN.[-]		1	1	P0A7L0	50S ribosomal protein L1 [OS=Escherichia coli K-12]	P0A7L0	50S ribosomal protein L1 [OS=Escherichia coli K-12]	1	2	2	0.2396	0	1	1	1	1132.08	1132.08	2263.16	2263.16	-1.05	-0.00119	0/0	0	0	1386.13	CID (Collision Induced Dissociation)	MS2	45.611	100	60.9869	8344	8344	8342	191004_aoyama_14.raw	F1		13	0.96	0.002685
		FALSE	High	Sequest HT	Sequest HT (A2)	A	2	Unambiguous	KVSISTTMGAGVAVDQAGLSASVN	[K].KVSISTTMGAGVAVDQAGLSASVN.[-]		1	1	P0A7L0	50S ribosomal protein L1 [OS=Escherichia coli K-12]	P0A7L0	50S ribosomal protein L1 [OS=Escherichia coli K-12]	1	2	2	0.6319	0	1	1	1	1132.08	1132.08	2263.16	2263.16	0.34	0.00039	0/0	0	0	599.334	CID (Collision Induced Dissociation)	MS2	0	100	46.2828	6117	6117	6116	191004_aoyama_14.raw	F1		14	1.44	0.002685
		FALSE	High	Sequest HT	Sequest HT (A2)	A	2	Unambiguous	KVSISTTMGAGVAVDQAGLSASVN	[K].KVSISTTMGAGVAVDQAGLSASVN.[-]		1	1	P0A7L0	50S ribosomal protein L1 [OS=Escherichia coli K-12]	P0A7L0	50S ribosomal protein L1 [OS=Escherichia coli K-12]	1	2	2	0.7164	0	1	1	1	1132.08	1132.08	2263.16	2263.16	-0.43	-0.00048	0/0	0	0	1479.46	CID (Collision Induced Dissociation)	MS2	92.2765	100	60.8643	9663	9663	9662	191004_aoyama_16.raw	F2		11	1.34	0.002685
		FALSE	High	Sequest HT	Sequest HT (A2)	A	2	Unambiguous	KVSISTTMGAGVAVDQAGLSASVN	[K].KVSISTTMGAGVAVDQAGLSASVN.[-]		1	1	P0A7L0	50S ribosomal protein L1 [OS=Escherichia coli K-12]	P0A7L0	50S ribosomal protein L1 [OS=Escherichia coli K-12]	1	2	2	0.5396	0	1	1	1	1132.08	1132.08	2263.16	2263.16	-0.4	-0.00046	0/0	0	0	1462.99	CID (Collision Induced Dissociation)	MS2	5.38453	100	57.1888	9063	9063	9061	191004_aoyama_16.raw	F2		11	1.39	0.002685
		FALSE	High	Sequest HT	Sequest HT (A2)	A	2	Unambiguous	KVSISTTMGAGVAVDQAGLSASVN	[K].KVSISTTMGAGVAVDQAGLSASVN.[-]		1	1	P0A7L0	50S ribosomal protein L1 [OS=Escherichia coli K-12]	P0A7L0	50S ribosomal protein L1 [OS=Escherichia coli K-12]	1	2	2	0.8112	0	1	1	1	1132.08	1132.08	2263.16	2263.16	-1.49	-0.00169	0/0	0	0	1212.05	CID (Collision Induced Dissociation)	MS2	81.8841	100	88.5103	15351	15351	15349	191004_aoyama_16.raw	F2		13	1.43	0.002685
		FALSE	High	Sequest HT	Sequest HT (A2)	A	2	Unambiguous	KVSISTTMGAGVAVDQAGLSASVN	[K].KVSISTTMGAGVAVDQAGLSASVN.[-]		1	1	P0A7L0	50S ribosomal protein L1 [OS=Escherichia coli K-12]	P0A7L0	50S ribosomal protein L1 [OS=Escherichia coli K-12]	1	2	2	0.4595	0	1	1	1	1132.08	1132.08	2263.16	2263.16	0.66	0.00074	0/0	0	0	1060.94	CID (Collision Induced Dissociation)	MS2	43.6975	100	92.2418	15947	15947	15946	191004_aoyama_16.raw	F2		15	1.11	0.002685
		FALSE	High	Sequest HT	Sequest HT (A2)	A	2	Unambiguous	KVSISTTMGAGVAVDQAGLSASVN	[K].KVSISTTMGAGVAVDQAGLSASVN.[-]		1	1	P0A7L0	50S ribosomal protein L1 [OS=Escherichia coli K-12]	P0A7L0	50S ribosomal protein L1 [OS=Escherichia coli K-12]	1	3	3	0.2472	0	1	1	1	755.059	755.059	2263.16	2263.16	1.27	0.00096	0/0	0	0	1691.64	CID (Collision Induced Dissociation)	MS2	94.3341	100	71.6724	12004	12004	12001	191004_aoyama_16.raw	F2		14	0.89	0.002804
		FALSE	High	Sequest HT	Sequest HT (A2)	A	2	Unambiguous	KVSISTTMGAGVAVDQAGLSASVN	[K].KVSISTTMGAGVAVDQAGLSASVN.[-]		1	1	P0A7L0	50S ribosomal protein L1 [OS=Escherichia coli K-12]	P0A7L0	50S ribosomal protein L1 [OS=Escherichia coli K-12]	1	2	2	0.5286	0	1	1	3	1132.09	1132.08	2263.16	2263.16	1.44	0.00163	0/0	0	0	1350.67	CID (Collision Induced Dissociation)	MS2	60.3535	100	95.2323	17711	17711	17709	191004_aoyama_18.raw	F3		14	0.7	0.002948
		FALSE	High	Sequest HT	Sequest HT (A2)	A	2	Unambiguous	KVSISTTMGAGVAVDQAGLSASVN	[K].KVSISTTMGAGVAVDQAGLSASVN.[-]		1	1	P0A7L0	50S ribosomal protein L1 [OS=Escherichia coli K-12]	P0A7L0	50S ribosomal protein L1 [OS=Escherichia coli K-12]	1	2	2	0.5962	0	1	1	1	1132.08	1132.08	2263.16	2263.16	-1.85	-0.0021	0/0	0	0	1116.87	CID (Collision Induced Dissociation)	MS2	88.8779	100	93.7462	17519	17519	17515	191004_aoyama_18.raw	F3		13	1.04	0.002948
		FALSE	High	Sequest HT	Sequest HT (A2)	A	2	Unambiguous	KVSISTTMGAGVAVDQAGLSASVN	[K].KVSISTTMGAGVAVDQAGLSASVN.[-]		1	1	P0A7L0	50S ribosomal protein L1 [OS=Escherichia coli K-12]	P0A7L0	50S ribosomal protein L1 [OS=Escherichia coli K-12]	1	2	2	0.6379	0	1	1	1	1132.09	1132.09	2263.16	2263.16	2.06	0.00233	0/0	0	0	1428.86	CID (Collision Induced Dissociation)	MS2	80.4841	100	85.8726	16088	16088	16085	191004_aoyama_18.raw	F3		14	1.16	0.002948
		FALSE	High	Sequest HT	Sequest HT (A2)	A	2	Unambiguous	KVSISTTMGAGVAVDQAGLSASVN	[K].KVSISTTMGAGVAVDQAGLSASVN.[-]		1	1	P0A7L0	50S ribosomal protein L1 [OS=Escherichia coli K-12]	P0A7L0	50S ribosomal protein L1 [OS=Escherichia coli K-12]	1	2	2	0.5508	0	1	1	1	1132.08	1132.08	2263.16	2263.16	-0.08	-9e-05	0/0	0	0	1132.32	CID (Collision Induced Dissociation)	MS2	63.4235	100	91.7814	17195	17195	17191	191004_aoyama_18.raw	F3		12	1.18	0.002948
		FALSE	High	Sequest HT	Sequest HT (A2)	A	2	Unambiguous	KVSISTTMGAGVAVDQAGLSASVN	[K].KVSISTTMGAGVAVDQAGLSASVN.[-]		1	1	P0A7L0	50S ribosomal protein L1 [OS=Escherichia coli K-12]	P0A7L0	50S ribosomal protein L1 [OS=Escherichia coli K-12]	1	2	2	0.7903	0	1	1	1	1132.09	1132.09	2263.17	2263.16	5.83	0.0066	0/0	0	0	1074.95	CID (Collision Induced Dissociation)	MS2	70.9036	100	92.8875	14791	14791	14788	191004_aoyama_14.raw	F1		11	1.24	0.003399
		FALSE	High	Sequest HT	Sequest HT (A2)	A	2	Unambiguous	KVSISTTMGAGVAVDQAGLSASVN	[K].KVSISTTMGAGVAVDQAGLSASVN.[-]		1	1	P0A7L0	50S ribosomal protein L1 [OS=Escherichia coli K-12]	P0A7L0	50S ribosomal protein L1 [OS=Escherichia coli K-12]	1	2	2	0.7281	0	1	1	1	1132.08	1132.08	2263.16	2263.16	-1.8	-0.00204	0/0	0	0	1111.54	CID (Collision Induced Dissociation)	MS2	33.3202	100	95.3812	17723	17723	17722	191004_aoyama_18.raw	F3		13	1.14	0.003544
		FALSE	High	Sequest HT	Sequest HT (A2)	A	2	Unambiguous	KVSISTTMGAGVAVDQAGLSASVN	[K].KVSISTTMGAGVAVDQAGLSASVN.[-]		1	1	P0A7L0	50S ribosomal protein L1 [OS=Escherichia coli K-12]	P0A7L0	50S ribosomal protein L1 [OS=Escherichia coli K-12]	1	2	2	0.619	0	1	1	1	1132.08	1132.08	2263.16	2263.16	-0.36	-0.0004	0/0	0	0	1382.49	CID (Collision Induced Dissociation)	MS2	88.5602	100	69.922	11624	11624	11622	191004_aoyama_16.raw	F2		12	1.47	0.003701
		FALSE	High	Sequest HT	Sequest HT (A2)	A	2	Unambiguous	KVSISTTMGAGVAVDQAGLSASVN	[K].KVSISTTMGAGVAVDQAGLSASVN.[-]		1	1	P0A7L0	50S ribosomal protein L1 [OS=Escherichia coli K-12]	P0A7L0	50S ribosomal protein L1 [OS=Escherichia coli K-12]	1	2	2	0.8092	0	1	1	1	1132.08	1132.08	2263.15	2263.16	-2.77	-0.00314	0/0	0	0	2733.52	CID (Collision Induced Dissociation)	MS2	69.9199	100	61.5846	10854	10854	10849	191004_aoyama_18.raw	F3		13	1.73	0.003838
		FALSE	High	Sequest HT	Sequest HT (A2)	A	2	Unambiguous	KVSISTTMGAGVAVDQAGLSASVN	[K].KVSISTTMGAGVAVDQAGLSASVN.[-]		1	1	P0A7L0	50S ribosomal protein L1 [OS=Escherichia coli K-12]	P0A7L0	50S ribosomal protein L1 [OS=Escherichia coli K-12]	1	2	2	0.7154	0	1	1	1	1132.08	1132.08	2263.16	2263.16	0.04	4e-05	0/0	0	0	1886.29	CID (Collision Induced Dissociation)	MS2	45.7443	100	59.6988	9450	9450	9448	191004_aoyama_16.raw	F2		12	1.3	0.00413
		FALSE	High	Sequest HT	Sequest HT (A2)	A	2	Unambiguous	KVSISTTMGAGVAVDQAGLSASVN	[K].KVSISTTMGAGVAVDQAGLSASVN.[-]		1	1	P0A7L0	50S ribosomal protein L1 [OS=Escherichia coli K-12]	P0A7L0	50S ribosomal protein L1 [OS=Escherichia coli K-12]	1	2	2	0.5532	0	1	1	1	1132.08	1132.08	2263.15	2263.16	-2.9	-0.00328	0/0	0	0	1164.48	CID (Collision Induced Dissociation)	MS2	46.8984	100	94.9611	15123	15123	15121	191004_aoyama_14.raw	F1		13	0.94	0.00413
		FALSE	High	Sequest HT	Sequest HT (A2)	A	2	Unambiguous	KVSISTTMGAGVAVDQAGLSASVN	[K].KVSISTTMGAGVAVDQAGLSASVN.[-]		1	1	P0A7L0	50S ribosomal protein L1 [OS=Escherichia coli K-12]	P0A7L0	50S ribosomal protein L1 [OS=Escherichia coli K-12]	1	2	2	0.6884	0	1	1	1	1132.08	1132.08	2263.16	2263.16	-0.86	-0.00098	0/0	0	0	1444.77	CID (Collision Induced Dissociation)	MS2	78.4368	100	88.068	15278	15278	15275	191004_aoyama_16.raw	F2		13	1.38	0.00413
		FALSE	High	Sequest HT	Sequest HT (A2)	A	2	Unambiguous	KVSISTTMGAGVAVDQAGLSASVN	[K].KVSISTTMGAGVAVDQAGLSASVN.[-]		1	1	P0A7L0	50S ribosomal protein L1 [OS=Escherichia coli K-12]	P0A7L0	50S ribosomal protein L1 [OS=Escherichia coli K-12]	1	2	2	0.7966	0	1	1	1	1132.09	1132.09	2263.16	2263.16	1.91	0.00216	0/0	0	0	5082.13	CID (Collision Induced Dissociation)	MS2	94.2139	100	65.0161	10557	10557	10550	191004_aoyama_16.raw	F2		14	1.18	0.00413
		FALSE	High	Sequest HT	Sequest HT (A2)	A	2	Unambiguous	KVSISTTMGAGVAVDQAGLSASVN	[K].KVSISTTMGAGVAVDQAGLSASVN.[-]		1	1	P0A7L0	50S ribosomal protein L1 [OS=Escherichia coli K-12]	P0A7L0	50S ribosomal protein L1 [OS=Escherichia coli K-12]	1	2	2	0.7664	0	1	1	1	1132.08	1132.08	2263.15	2263.16	-2.73	-0.00308	0/0	0	0	563.486	CID (Collision Induced Dissociation)	MS2	0	100	96.5951	16504	16504	16503	191004_aoyama_16.raw	F2		13	1.37	0.00413
		FALSE	High	Sequest HT	Sequest HT (A2)	A	2	Unambiguous	KVSISTTMGAGVAVDQAGLSASVN	[K].KVSISTTMGAGVAVDQAGLSASVN.[-]		1	1	P0A7L0	50S ribosomal protein L1 [OS=Escherichia coli K-12]	P0A7L0	50S ribosomal protein L1 [OS=Escherichia coli K-12]	1	2	2	0.7755	0	1	1	1	1132.08	1132.08	2263.16	2263.16	0.61	0.00069	0/0	0	0	538.034	CID (Collision Induced Dissociation)	MS2	32.3851	100	96.4603	15270	15270	15268	191004_aoyama_14.raw	F1		15	0.98	0.004417
		FALSE	High	Sequest HT	Sequest HT (A2)	A	2	Unambiguous	KVSISTTMGAGVAVDQAGLSASVN	[K].KVSISTTMGAGVAVDQAGLSASVN.[-]		1	1	P0A7L0	50S ribosomal protein L1 [OS=Escherichia coli K-12]	P0A7L0	50S ribosomal protein L1 [OS=Escherichia coli K-12]	1	2	2	0.7063	0	1	1	1	1132.09	1132.09	2263.17	2263.16	3.93	0.00445	0/0	0	0	1945.83	CID (Collision Induced Dissociation)	MS2	76.5113	100	74.7813	12651	12651	12647	191004_aoyama_16.raw	F2		14	1.43	0.004555
		FALSE	High	Sequest HT	Sequest HT (A2)	A	2	Unambiguous	KVSISTTMGAGVAVDQAGLSASVN	[K].KVSISTTMGAGVAVDQAGLSASVN.[-]		1	1	P0A7L0	50S ribosomal protein L1 [OS=Escherichia coli K-12]	P0A7L0	50S ribosomal protein L1 [OS=Escherichia coli K-12]	1	3	3	0.8478	0	1	1	1	755.058	755.058	2263.16	2263.16	0.02	1e-05	0/0	0	0	1207.78	CID (Collision Induced Dissociation)	MS2	75.3185	100	55.2007	8744	8744	8742	191004_aoyama_16.raw	F2		12	0.92	0.004692
		FALSE	High	Sequest HT	Sequest HT (A2)	A	2	Unambiguous	KVSISTTMGAGVAVDQAGLSASVN	[K].KVSISTTMGAGVAVDQAGLSASVN.[-]		1	1	P0A7L0	50S ribosomal protein L1 [OS=Escherichia coli K-12]	P0A7L0	50S ribosomal protein L1 [OS=Escherichia coli K-12]	1	3	3	0.4146	0	1	1	1	755.057	755.057	2263.16	2263.16	-1.26	-0.00095	0/0	0	0	1392.79	CID (Collision Induced Dissociation)	MS2	20.9414	100	49.5441	6619	6619	6616	191004_aoyama_14.raw	F1		13	0.82	0.004692
		FALSE	High	Sequest HT	Sequest HT (A2)	A	2	Unambiguous	KVSISTTMGAGVAVDQAGLSASVN	[K].KVSISTTMGAGVAVDQAGLSASVN.[-]		1	1	P0A7L0	50S ribosomal protein L1 [OS=Escherichia coli K-12]	P0A7L0	50S ribosomal protein L1 [OS=Escherichia coli K-12]	1	2	2	0.2393	0	1	1	1	1132.09	1132.09	2263.17	2263.16	2.68	0.00303	0/0	0	0	2551.15	CID (Collision Induced Dissociation)	MS2	69.6639	100	81.2978	12716	12716	12713	191004_aoyama_14.raw	F1		14	1.17	0.004938
		FALSE	High	Sequest HT	Sequest HT (A2)	A	2	Unambiguous	KVSISTTMGAGVAVDQAGLSASVN	[K].KVSISTTMGAGVAVDQAGLSASVN.[-]		1	1	P0A7L0	50S ribosomal protein L1 [OS=Escherichia coli K-12]	P0A7L0	50S ribosomal protein L1 [OS=Escherichia coli K-12]	1	2	2	0.5631	0	1	1	1	1132.09	1132.09	2263.16	2263.16	2.03	0.0023	0/0	0	0	3574.27	CID (Collision Induced Dissociation)	MS2	64.4884	100	81.0987	15131	15131	15127	191004_aoyama_18.raw	F3		14	1.03	0.004938
		FALSE	High	Sequest HT	Sequest HT (A2)	A	2	Unambiguous	KVSISTTMGAGVAVDQAGLSASVN	[K].KVSISTTMGAGVAVDQAGLSASVN.[-]		1	1	P0A7L0	50S ribosomal protein L1 [OS=Escherichia coli K-12]	P0A7L0	50S ribosomal protein L1 [OS=Escherichia coli K-12]	1	2	2	0.3786	0	1	1	1	1132.09	1132.09	2263.17	2263.16	2.32	0.00262	0/0	0	0	2096.88	CID (Collision Induced Dissociation)	MS2	60.3735	100	93.6506	14915	14915	14913	191004_aoyama_14.raw	F1		14	1.03	0.004938
		FALSE	High	Sequest HT	Sequest HT (A2)	A	2	Unambiguous	KVSISTTMGAGVAVDQAGLSASVN	[K].KVSISTTMGAGVAVDQAGLSASVN.[-]		1	1	P0A7L0	50S ribosomal protein L1 [OS=Escherichia coli K-12]	P0A7L0	50S ribosomal protein L1 [OS=Escherichia coli K-12]	1	2	2	0.5366	0	1	1	1	1132.09	1132.09	2263.16	2263.16	2.11	0.00238	0/0	0	0	1384.7	CID (Collision Induced Dissociation)	MS2	68.8022	100	82.0269	15327	15327	15326	191004_aoyama_18.raw	F3		14	1.23	0.004938
		FALSE	High	Sequest HT	Sequest HT (A2)	A	2	Unambiguous	KVSISTTMGAGVAVDQAGLSASVN	[K].KVSISTTMGAGVAVDQAGLSASVN.[-]		1	1	P0A7L0	50S ribosomal protein L1 [OS=Escherichia coli K-12]	P0A7L0	50S ribosomal protein L1 [OS=Escherichia coli K-12]	1	2	2	0.4382	0	1	1	1	1132.08	1132.08	2263.15	2263.16	-2.76	-0.00312	0/0	0	0	469.48	CID (Collision Induced Dissociation)	MS2	76.0295	100	73.1895	12328	12328	12321	191004_aoyama_16.raw	F2		13	0.89	0.004938
		FALSE	High	Sequest HT	Sequest HT (A2)	A	2	Unambiguous	KVSISTTMGAGVAVDQAGLSASVN	[K].KVSISTTMGAGVAVDQAGLSASVN.[-]		1	1	P0A7L0	50S ribosomal protein L1 [OS=Escherichia coli K-12]	P0A7L0	50S ribosomal protein L1 [OS=Escherichia coli K-12]	1	2	2	0.5393	0	1	1	1	1132.08	1132.08	2263.16	2263.16	-0.99	-0.00112	0/0	0	0	1987.44	CID (Collision Induced Dissociation)	MS2	88.3202	100	83.7626	14469	14469	14467	191004_aoyama_16.raw	F2		13	0.89	0.004938
		FALSE	High	Sequest HT	Sequest HT (A2)	A	2	Unambiguous	KVSISTTMGAGVAVDQAGLSASVN	[K].KVSISTTMGAGVAVDQAGLSASVN.[-]		1	1	P0A7L0	50S ribosomal protein L1 [OS=Escherichia coli K-12]	P0A7L0	50S ribosomal protein L1 [OS=Escherichia coli K-12]	1	3	3	0.5	0	1	1	1	755.059	755.059	2263.16	2263.16	0.5	0.00038	0/0	0	0	1049.1	CID (Collision Induced Dissociation)	MS2	24.7751	100	50.7666	6806	6806	6803	191004_aoyama_14.raw	F1		14	1.26	0.004938
		FALSE	High	Sequest HT	Sequest HT (A2)	A	2	Unambiguous	KVSISTTMGAGVAVDQAGLSASVN	[K].KVSISTTMGAGVAVDQAGLSASVN.[-]		1	1	P0A7L0	50S ribosomal protein L1 [OS=Escherichia coli K-12]	P0A7L0	50S ribosomal protein L1 [OS=Escherichia coli K-12]	1	2	2	0.6	0	1	1	1	1132.09	1132.09	2263.17	2263.16	3.64	0.00411	0/0	0	0	773.384	CID (Collision Induced Dissociation)	MS2	84.1461	100	94.8479	16344	16344	16342	191004_aoyama_16.raw	F2		14	1.1	0.004938
		FALSE	High	Sequest HT	Sequest HT (A2)	A	2	Unambiguous	KVSISTTMGAGVAVDQAGLSASVN	[K].KVSISTTMGAGVAVDQAGLSASVN.[-]		1	1	P0A7L0	50S ribosomal protein L1 [OS=Escherichia coli K-12]	P0A7L0	50S ribosomal protein L1 [OS=Escherichia coli K-12]	1	2	2	0.7166	0	1	1	1	1132.09	1132.09	2263.18	2263.16	7.27	0.00823	0/0	0	0	2259.33	CID (Collision Induced Dissociation)	MS2	75.5663	100	60.7374	8295	8295	8294	191004_aoyama_14.raw	F1		12	2.47	0.004938
		FALSE	High	Sequest HT	Sequest HT (A2)	A	2	Unambiguous	KVSISTTMGAGVAVDQAGLSASVN	[K].KVSISTTMGAGVAVDQAGLSASVN.[-]		1	1	P0A7L0	50S ribosomal protein L1 [OS=Escherichia coli K-12]	P0A7L0	50S ribosomal protein L1 [OS=Escherichia coli K-12]	1	2	2	0.7122	0	1	1	1	1132.08	1132.08	2263.16	2263.16	-0.37	-0.00041	0/0	0	0	1793.93	CID (Collision Induced Dissociation)	MS2	8.78604	100	54.7526	9583	9583	9580	191004_aoyama_18.raw	F3		12	2.05	0.004938
		FALSE	High	Sequest HT	Sequest HT (A2)	A	2	Unambiguous	KVSISTTMGAGVAVDQAGLSASVN	[K].KVSISTTMGAGVAVDQAGLSASVN.[-]		1	1	P0A7L0	50S ribosomal protein L1 [OS=Escherichia coli K-12]	P0A7L0	50S ribosomal protein L1 [OS=Escherichia coli K-12]	1	2	2	0.5155	0	1	1	1	1132.08	1132.08	2263.16	2263.16	0.33	0.00037	0/0	0	0	1325.13	CID (Collision Induced Dissociation)	MS2	79.8396	100	88.2854	16590	16590	16588	191004_aoyama_18.raw	F3		14	0.97	0.005001
		FALSE	High	Sequest HT	Sequest HT (A2)	A	2	Unambiguous	KVSISTTMGAGVAVDQAGLSASVN	[K].KVSISTTMGAGVAVDQAGLSASVN.[-]		1	1	P0A7L0	50S ribosomal protein L1 [OS=Escherichia coli K-12]	P0A7L0	50S ribosomal protein L1 [OS=Escherichia coli K-12]	1	2	2	0.6744	0	1	1	1	1132.09	1132.09	2263.17	2263.16	2.55	0.00288	0/0	0	0	2062.67	CID (Collision Induced Dissociation)	MS2	71.5645	100	76.4174	11666	11666	11664	191004_aoyama_14.raw	F1		14	0.86	0.005001
		FALSE	High	Sequest HT	Sequest HT (A2)	A	2	Unambiguous	KVSISTTMGAGVAVDQAGLSASVN	[K].KVSISTTMGAGVAVDQAGLSASVN.[-]		1	1	P0A7L0	50S ribosomal protein L1 [OS=Escherichia coli K-12]	P0A7L0	50S ribosomal protein L1 [OS=Escherichia coli K-12]	1	2	2	0.6374	0	1	1	1	1132.08	1132.08	2263.16	2263.16	-0.94	-0.00106	0/0	0	0	2022.29	CID (Collision Induced Dissociation)	MS2	83.3888	100	75.7461	13980	13980	13975	191004_aoyama_18.raw	F3		13	0.91	0.005001
		FALSE	High	Sequest HT	Sequest HT (A2)	A	2	Unambiguous	KVSISTTMGAGVAVDQAGLSASVN	[K].KVSISTTMGAGVAVDQAGLSASVN.[-]		1	1	P0A7L0	50S ribosomal protein L1 [OS=Escherichia coli K-12]	P0A7L0	50S ribosomal protein L1 [OS=Escherichia coli K-12]	1	2	2	0.5877	0	1	1	1	1132.09	1132.08	2263.16	2263.16	1.34	0.00152	0/0	0	0	2119.28	CID (Collision Induced Dissociation)	MS2	43.0229	100	72.3351	13237	13237	13234	191004_aoyama_18.raw	F3		14	1.14	0.005001
		FALSE	High	Sequest HT	Sequest HT (A2)	A	2	Unambiguous	KVSISTTMGAGVAVDQAGLSASVN	[K].KVSISTTMGAGVAVDQAGLSASVN.[-]		1	1	P0A7L0	50S ribosomal protein L1 [OS=Escherichia coli K-12]	P0A7L0	50S ribosomal protein L1 [OS=Escherichia coli K-12]	1	2	2	0.6788	0	1	1	1	1132.08	1132.08	2263.16	2263.16	-0.4	-0.00045	0/0	0	0	1693.21	CID (Collision Induced Dissociation)	MS2	8.4486	100	54.8719	7419	7419	7417	191004_aoyama_14.raw	F1		11	1.37	0.005127
		FALSE	High	Sequest HT	Sequest HT (A2)	A	2	Unambiguous	KVSISTTMGAGVAVDQAGLSASVN	[K].KVSISTTMGAGVAVDQAGLSASVN.[-]		1	1	P0A7L0	50S ribosomal protein L1 [OS=Escherichia coli K-12]	P0A7L0	50S ribosomal protein L1 [OS=Escherichia coli K-12]	1	2	2	0.7378	0	1	1	1	1132.08	1132.08	2263.16	2263.16	0.6	0.00067	0/0	0	0	2319.09	CID (Collision Induced Dissociation)	MS2	58.5885	100	62.3121	8613	8613	8608	191004_aoyama_14.raw	F1		14	1.64	0.005127
		FALSE	High	Sequest HT	Sequest HT (A2)	A	2	Unambiguous	KVSISTTMGAGVAVDQAGLSASVN	[K].KVSISTTMGAGVAVDQAGLSASVN.[-]		1	1	P0A7L0	50S ribosomal protein L1 [OS=Escherichia coli K-12]	P0A7L0	50S ribosomal protein L1 [OS=Escherichia coli K-12]	1	2	2	0.7234	0	1	1	1	1132.08	1132.08	2263.16	2263.16	0.13	0.00014	0/0	0	0	798.382	CID (Collision Induced Dissociation)	MS2	79.6653	100	86.5115	13715	13715	13713	191004_aoyama_14.raw	F1		13	0.47	0.005127
		FALSE	High	Sequest HT	Sequest HT (A2)	A	2	Unambiguous	KVSISTTMGAGVAVDQAGLSASVN	[K].KVSISTTMGAGVAVDQAGLSASVN.[-]		1	1	P0A7L0	50S ribosomal protein L1 [OS=Escherichia coli K-12]	P0A7L0	50S ribosomal protein L1 [OS=Escherichia coli K-12]	1	2	2	0.6923	0	1	1	1	1132.09	1132.08	2263.16	2263.16	1.38	0.00156	0/0	0	0	2213.5	CID (Collision Induced Dissociation)	MS2	59.056	100	83.8187	15685	15685	15682	191004_aoyama_18.raw	F3		14	1.17	0.005373
		FALSE	High	Sequest HT	Sequest HT (A2)	A	2	Unambiguous	KVSISTTMGAGVAVDQAGLSASVN	[K].KVSISTTMGAGVAVDQAGLSASVN.[-]		1	1	P0A7L0	50S ribosomal protein L1 [OS=Escherichia coli K-12]	P0A7L0	50S ribosomal protein L1 [OS=Escherichia coli K-12]	1	3	3	0.5683	0	1	1	1	755.056	755.056	2263.15	2263.16	-2.28	-0.00172	0/0	0	0	3026.2	CID (Collision Induced Dissociation)	MS2	57.5741	100	52.4719	9137	9137	9135	191004_aoyama_18.raw	F3		13	1.39	0.005496
		FALSE	High	Sequest HT	Sequest HT (A2)	A	2	Unambiguous	KVSISTTMGAGVAVDQAGLSASVN	[K].KVSISTTMGAGVAVDQAGLSASVN.[-]		1	1	P0A7L0	50S ribosomal protein L1 [OS=Escherichia coli K-12]	P0A7L0	50S ribosomal protein L1 [OS=Escherichia coli K-12]	1	2	2	0.3496	0	1	1	1	1132.08	1132.08	2263.16	2263.16	0.12	0.00013	0/0	0	0	1809.03	CID (Collision Induced Dissociation)	MS2	58.1942	100	70.0147	10298	10298	10296	191004_aoyama_14.raw	F1		13	1.23	0.005496
		FALSE	High	Sequest HT	Sequest HT (A2)	A	2	Unambiguous	KVSISTTMGAGVAVDQAGLSASVN	[K].KVSISTTMGAGVAVDQAGLSASVN.[-]		1	1	P0A7L0	50S ribosomal protein L1 [OS=Escherichia coli K-12]	P0A7L0	50S ribosomal protein L1 [OS=Escherichia coli K-12]	1	3	3	0.4643	0	1	1	1	755.057	755.057	2263.16	2263.16	-1.58	-0.00119	0/0	0	0	1418.18	CID (Collision Induced Dissociation)	MS2	28.994	100	48.1287	7462	7462	7461	191004_aoyama_16.raw	F2		13	1.4	0.005901
		FALSE	High	Sequest HT	Sequest HT (A2)	A	2	Unambiguous	KVSISTTMGAGVAVDQAGLSASVN	[K].KVSISTTMGAGVAVDQAGLSASVN.[-]		1	1	P0A7L0	50S ribosomal protein L1 [OS=Escherichia coli K-12]	P0A7L0	50S ribosomal protein L1 [OS=Escherichia coli K-12]	1	3	3	0.5401	0	1	1	1	755.059	755.059	2263.16	2263.16	0.57	0.00043	0/0	0	0	2941.7	CID (Collision Induced Dissociation)	MS2	57.1749	100	58.8966	9317	9317	9316	191004_aoyama_16.raw	F2		14	1.37	0.006044
		FALSE	High	Sequest HT	Sequest HT (A2)	A	2	Unambiguous	KVSISTTMGAGVAVDQAGLSASVN	[K].KVSISTTMGAGVAVDQAGLSASVN.[-]		1	1	P0A7L0	50S ribosomal protein L1 [OS=Escherichia coli K-12]	P0A7L0	50S ribosomal protein L1 [OS=Escherichia coli K-12]	1	2	2	0.3958	0	1	1	1	1132.08	1132.08	2263.15	2263.16	-3.23	-0.00365	0/0	0	0	2547.52	CID (Collision Induced Dissociation)	MS2	71.6675	100	78.5197	14592	14592	14590	191004_aoyama_18.raw	F3		13	0.96	0.006326
		FALSE	High	Sequest HT	Sequest HT (A2)	A	2	Unambiguous	KVSISTTMGAGVAVDQAGLSASVN	[K].KVSISTTMGAGVAVDQAGLSASVN.[-]		1	1	P0A7L0	50S ribosomal protein L1 [OS=Escherichia coli K-12]	P0A7L0	50S ribosomal protein L1 [OS=Escherichia coli K-12]	1	2	2	0.2874	0	1	1	1	1132.08	1132.08	2263.15	2263.16	-3.35	-0.0038	0/0	0	0	1501.68	CID (Collision Induced Dissociation)	MS2	73.3861	100	75.065	13831	13831	13826	191004_aoyama_18.raw	F3		13	0.87	0.006596
		FALSE	High	Sequest HT	Sequest HT (A2)	A	2	Unambiguous	KVSISTTMGAGVAVDQAGLSASVN	[K].KVSISTTMGAGVAVDQAGLSASVN.[-]		1	1	P0A7L0	50S ribosomal protein L1 [OS=Escherichia coli K-12]	P0A7L0	50S ribosomal protein L1 [OS=Escherichia coli K-12]	1	2	2	0.9024	0	1	1	3	1132.08	1132.08	2263.16	2263.16	-0.24	-0.00027	0/0	0	0	822.855	CID (Collision Induced Dissociation)	MS2	63.2449	100	91.6718	15869	15869	15867	191004_aoyama_16.raw	F2		12	0.41	0.007002
		FALSE	High	Sequest HT	Sequest HT (A2)	A	2	Unambiguous	KVSISTTMGAGVAVDQAGLSASVN	[K].KVSISTTMGAGVAVDQAGLSASVN.[-]		1	1	P0A7L0	50S ribosomal protein L1 [OS=Escherichia coli K-12]	P0A7L0	50S ribosomal protein L1 [OS=Escherichia coli K-12]	1	3	3	0.5227	0	1	1	1	755.057	755.057	2263.16	2263.16	-1.71	-0.00129	0/0	0	0	1225.26	CID (Collision Induced Dissociation)	MS2	31.4837	100	47.8215	6354	6354	6353	191004_aoyama_14.raw	F1		13	0.88	0.007002
		FALSE	High	Sequest HT	Sequest HT (A2)	A	2	Unambiguous	KVSISTTMGAGVAVDQAGLSASVN	[K].KVSISTTMGAGVAVDQAGLSASVN.[-]		1	1	P0A7L0	50S ribosomal protein L1 [OS=Escherichia coli K-12]	P0A7L0	50S ribosomal protein L1 [OS=Escherichia coli K-12]	1	2	2	0.75	0	1	1	1	1132.09	1132.09	2263.17	2263.16	3.17	0.00359	0/0	0	0	1569.23	CID (Collision Induced Dissociation)	MS2		100	79.1401	12261	12261	12260	191004_aoyama_14.raw	F1		14	1.48	0.007002
		FALSE	High	Sequest HT	Sequest HT (A2)	A	2	Unambiguous	KVSISTTMGAGVAVDQAGLSASVN	[K].KVSISTTMGAGVAVDQAGLSASVN.[-]		1	1	P0A7L0	50S ribosomal protein L1 [OS=Escherichia coli K-12]	P0A7L0	50S ribosomal protein L1 [OS=Escherichia coli K-12]	1	2	2	0.0694	0	1	1	1	1132.08	1132.08	2263.16	2263.16	-0.97	-0.0011	0/0	0	0	552.84	CID (Collision Induced Dissociation)	MS2	27.7245	100	96.2177	17790	17790	17788	191004_aoyama_18.raw	F3		13	0.72	0.007134
		FALSE	High	Sequest HT	Sequest HT (A2)	A	2	Unambiguous	KVSISTTMGAGVAVDQAGLSASVN	[K].KVSISTTMGAGVAVDQAGLSASVN.[-]		1	1	P0A7L0	50S ribosomal protein L1 [OS=Escherichia coli K-12]	P0A7L0	50S ribosomal protein L1 [OS=Escherichia coli K-12]	1	2	2	0.4936	0	1	1	1	1132.08	1132.08	2263.15	2263.16	-2.83	-0.0032	0/0	0	0	1885.43	CID (Collision Induced Dissociation)	MS2	64.3192	100	70.9682	12935	12935	12934	191004_aoyama_18.raw	F3		13	1.56	0.007134
		FALSE	High	Sequest HT	Sequest HT (A2)	A	2	Unambiguous	KVSISTTMGAGVAVDQAGLSASVN	[K].KVSISTTMGAGVAVDQAGLSASVN.[-]		1	1	P0A7L0	50S ribosomal protein L1 [OS=Escherichia coli K-12]	P0A7L0	50S ribosomal protein L1 [OS=Escherichia coli K-12]	1	2	2	0.6975	0	1	1	1	1132.08	1132.09	2263.16	2263.16	0.88	0.00099	0/0	0	0	2036.28	CID (Collision Induced Dissociation)	MS2	74.6358	100	69.233	10127	10127	10125	191004_aoyama_14.raw	F1		14	1.19	0.007134
		FALSE	High	Sequest HT	Sequest HT (A2)	A	2	Unambiguous	KVSISTTMGAGVAVDQAGLSASVN	[K].KVSISTTMGAGVAVDQAGLSASVN.[-]		1	1	P0A7L0	50S ribosomal protein L1 [OS=Escherichia coli K-12]	P0A7L0	50S ribosomal protein L1 [OS=Escherichia coli K-12]	1	2	2	0.3692	0	1	1	1	1132.08	1132.08	2263.15	2263.16	-3.61	-0.00409	0/0	0	0	1359.11	CID (Collision Induced Dissociation)	MS2	57.614	100	94.5566	16307	16307	16305	191004_aoyama_16.raw	F2		13	0.65	0.007274
		FALSE	High	Sequest HT	Sequest HT (A2)	A	2	Unambiguous	KVSISTTMGAGVAVDQAGLSASVN	[K].KVSISTTMGAGVAVDQAGLSASVN.[-]		1	1	P0A7L0	50S ribosomal protein L1 [OS=Escherichia coli K-12]	P0A7L0	50S ribosomal protein L1 [OS=Escherichia coli K-12]	1	2	2	0.6261	0	1	1	1	1132.09	1132.09	2263.17	2263.16	5.83	0.0066	0/0	0	0	2293.12	CID (Collision Induced Dissociation)	MS2	76.4635	100	88.1135	15285	15285	15284	191004_aoyama_16.raw	F2		11	1.15	0.007677
		FALSE	High	Sequest HT	Sequest HT (A2)	A	2	Unambiguous	KVSISTTMGAGVAVDQAGLSASVN	[K].KVSISTTMGAGVAVDQAGLSASVN.[-]		1	1	P0A7L0	50S ribosomal protein L1 [OS=Escherichia coli K-12]	P0A7L0	50S ribosomal protein L1 [OS=Escherichia coli K-12]	1	3	3	0.6228	0	1	1	1	755.058	755.058	2263.16	2263.16	0.21	0.00016	0/0	0	0	1330.43	CID (Collision Induced Dissociation)	MS2	53.1501	100	51.8667	8157	8157	8156	191004_aoyama_16.raw	F2		13	1.67	0.0078
		FALSE	High	Sequest HT	Sequest HT (A2)	A	2	Unambiguous	KVSISTTMGAGVAVDQAGLSASVN	[K].KVSISTTMGAGVAVDQAGLSASVN.[-]		1	1	P0A7L0	50S ribosomal protein L1 [OS=Escherichia coli K-12]	P0A7L0	50S ribosomal protein L1 [OS=Escherichia coli K-12]	1	2	2	0.5071	0	1	1	1	1132.08	1132.08	2263.16	2263.16	-1.77	-0.002	0/0	0	0	1650.58	CID (Collision Induced Dissociation)	MS2	24.066	100	60.1062	10565	10565	10561	191004_aoyama_18.raw	F3		13	1.4	0.007941
		FALSE	High	Sequest HT	Sequest HT (A2)	A	2	Unambiguous	KVSISTTMGAGVAVDQAGLSASVN	[K].KVSISTTMGAGVAVDQAGLSASVN.[-]		1	1	P0A7L0	50S ribosomal protein L1 [OS=Escherichia coli K-12]	P0A7L0	50S ribosomal protein L1 [OS=Escherichia coli K-12]	1	2	2	0.4848	0	1	1	1	1132.09	1132.09	2263.16	2263.16	1.29	0.00145	0/0	0	0	4857.29	CID (Collision Induced Dissociation)	MS2	80.8531	100	65.8463	9391	9391	9389	191004_aoyama_14.raw	F1		14	0.99	0.008053
		FALSE	High	Sequest HT	Sequest HT (A2)	A	2	Unambiguous	KVSISTTMGAGVAVDQAGLSASVN	[K].KVSISTTMGAGVAVDQAGLSASVN.[-]		1	1	P0A7L0	50S ribosomal protein L1 [OS=Escherichia coli K-12]	P0A7L0	50S ribosomal protein L1 [OS=Escherichia coli K-12]	1	2	2	0.3065	0	1	1	1	1132.09	1132.09	2263.17	2263.16	4.33	0.0049	0/0	0	0	1669.75	CID (Collision Induced Dissociation)	MS2	68.3444	100	80.6608	13872	13872	13870	191004_aoyama_16.raw	F2		14	0.62	0.008053
		FALSE	High	Sequest HT	Sequest HT (A2)	A	2	Unambiguous	KVSISTTMGAGVAVDQAGLSASVN	[K].KVSISTTMGAGVAVDQAGLSASVN.[-]		1	1	P0A7L0	50S ribosomal protein L1 [OS=Escherichia coli K-12]	P0A7L0	50S ribosomal protein L1 [OS=Escherichia coli K-12]	1	2	2	0.7927	0	1	1	1	1132.08	1132.08	2263.16	2263.16	0	0	0/0	0	0	2933.67	CID (Collision Induced Dissociation)	MS2	80.0694	100	87.9219	13994	13994	13987	191004_aoyama_14.raw	F1		12	0.82	0.008186
		FALSE	High	Sequest HT	Sequest HT (A2)	A	2	Unambiguous	KVSISTTMGAGVAVDQAGLSASVN	[K].KVSISTTMGAGVAVDQAGLSASVN.[-]		1	1	P0A7L0	50S ribosomal protein L1 [OS=Escherichia coli K-12]	P0A7L0	50S ribosomal protein L1 [OS=Escherichia coli K-12]	1	2	2	0.4639	0	1	1	1	1132.08	1132.08	2263.16	2263.16	-1.26	-0.00143	0/0	0	0	1623.93	CID (Collision Induced Dissociation)	MS2	93.2609	100	91.4285	17136	17136	17129	191004_aoyama_18.raw	F3		13	0.97	0.008996
		FALSE	High	Sequest HT	Sequest HT (A2)	A	2	Unambiguous	KVSISTTMGAGVAVDQAGLSASVN	[K].KVSISTTMGAGVAVDQAGLSASVN.[-]		1	1	P0A7L0	50S ribosomal protein L1 [OS=Escherichia coli K-12]	P0A7L0	50S ribosomal protein L1 [OS=Escherichia coli K-12]	1	3	3	0.6786	0	1	1	3	755.058	755.058	2263.16	2263.16	-0.75	-0.00056	0/0	0	0	1594.73	CID (Collision Induced Dissociation)	MS2	58.1789	100	70.3528	11718	11718	11711	191004_aoyama_16.raw	F2		13	1.4	0.009269
		FALSE	High	Sequest HT	Sequest HT (A2)	A	2	Unambiguous	KVSISTTMGAGVAVDQAGLSASVN	[K].KVSISTTMGAGVAVDQAGLSASVN.[-]		1	1	P0A7L0	50S ribosomal protein L1 [OS=Escherichia coli K-12]	P0A7L0	50S ribosomal protein L1 [OS=Escherichia coli K-12]	1	2	2	0.5333	0	1	1	1	1132.08	1132.08	2263.16	2263.16	-1.59	-0.0018	0/0	0	0	1469.8	CID (Collision Induced Dissociation)	MS2	54.5192	100	88.931	16700	16700	16698	191004_aoyama_18.raw	F3		13	1.05	0.009392
		FALSE	High	Sequest HT	Sequest HT (A2)	A	2	Unambiguous	KVSISTTMGAGVAVDQAGLSASVN	[K].KVSISTTMGAGVAVDQAGLSASVN.[-]		1	1	P0A7L0	50S ribosomal protein L1 [OS=Escherichia coli K-12]	P0A7L0	50S ribosomal protein L1 [OS=Escherichia coli K-12]	1	2	2	0.5352	0	1	1	1	1132.09	1132.09	2263.17	2263.16	4.48	0.00507	0/0	0	0	1253.05	CID (Collision Induced Dissociation)	MS2	86.52	100	72.5749	13290	13290	13286	191004_aoyama_18.raw	F3		14	1.42	0.009392
		FALSE	High	Sequest HT	Sequest HT (A2)	A	2	Unambiguous	KVSISTTMGAGVAVDQAGLSASVN	[K].KVSISTTMGAGVAVDQAGLSASVN.[-]		1	1	P0A7L0	50S ribosomal protein L1 [OS=Escherichia coli K-12]	P0A7L0	50S ribosomal protein L1 [OS=Escherichia coli K-12]	1	3	3	0.6107	0	1	1	1	755.057	755.057	2263.16	2263.16	-0.91	-0.00068	0/0	0	0	864.321	CID (Collision Induced Dissociation)	MS2	17.6308	100	49.5429	7718	7718	7717	191004_aoyama_16.raw	F2		13	1.31	0.009531
		300		FALSE	High	Unambiguous	VSISTTMGAGVAVDQAGLSASVN	[K].VSISTTMGAGVAVDQAGLSASVN.[-]	1xOxidation [M7]	1xOxidation [M7]			0.000727534	0	2.13	1	1	67	P0A7L0	50S ribosomal protein L1 [OS=Escherichia coli K-12]	P0A7L0	P0A7L0 [212-234]	0	2151.06	23		8540.27			1			High	High	High	High	High	High	High	High	High	High	2	0.9754	0	1	1	1	1076.03
		Checked	Confidence	Identifying Node Type	Identifying Node	Search ID	Identifying Node No	PSM Ambiguity	Sequence	Annotated Sequence	Modifications	# Protein Groups	# Proteins	Master Protein Accessions	Master Protein Descriptions	Protein Accessions	Protein Descriptions	# Missed Cleavages	Charge	Original Precursor Charge	DeltaScore	DeltaCn	Rank	Search Engine Rank	Concatenated Rank	m/z [Da]	Aligned m/z [Da]	MH+ [Da]	Theo. MH+ [Da]	DeltaM [ppm]	Deltam/z [Da]	Ions Matched	Matched Ions	Total Ions	Intensity	Activation Type	MS Order	Isolation Interference [%]	Ion Inject Time [ms]	RT [min]	First Scan	Last Scan	Master Scan(s)	Spectrum File	File ID	Quan Info	Peptides Matched	XCorr	Percolator q-Value
		FALSE	High	Sequest HT	Sequest HT (A2)	A	2	Unambiguous	VSISTTMGAGVAVDQAGLSASVN	[K].VSISTTmGAGVAVDQAGLSASVN.[-]	M7(Oxidation)	1	1	P0A7L0	50S ribosomal protein L1 [OS=Escherichia coli K-12]	P0A7L0	50S ribosomal protein L1 [OS=Escherichia coli K-12]	0	2	2	0.989	0	1	1	1	1076.03	1076.03	2151.06	2151.06	0.16	0.00017	0/0	0	0	385.341	CID (Collision Induced Dissociation)	MS2	0	100	49.1269	7646	7646	7645	191004_aoyama_16.raw	F2		6	0.91	0
		FALSE	High	Sequest HT	Sequest HT (A2)	A	2	Unambiguous	VSISTTMGAGVAVDQAGLSASVN	[K].VSISTTmGAGVAVDQAGLSASVN.[-]	M7(Oxidation)	1	1	P0A7L0	50S ribosomal protein L1 [OS=Escherichia coli K-12]	P0A7L0	50S ribosomal protein L1 [OS=Escherichia coli K-12]	0	2	2	0.8033	0	1	1	1	1076.03	1076.03	2151.06	2151.06	0.03	3e-05	0/0	0	0	443.723	CID (Collision Induced Dissociation)	MS2	6.12127	100	48.3607	7507	7507	7505	191004_aoyama_16.raw	F2		6	1.22	0
		FALSE	High	Sequest HT	Sequest HT (A2)	A	2	Unambiguous	VSISTTMGAGVAVDQAGLSASVN	[K].VSISTTmGAGVAVDQAGLSASVN.[-]	M7(Oxidation)	1	1	P0A7L0	50S ribosomal protein L1 [OS=Escherichia coli K-12]	P0A7L0	50S ribosomal protein L1 [OS=Escherichia coli K-12]	0	2	2	0.9695	0	1	1	1	1076.03	1076.03	2151.06	2151.06	-0.77	-0.00082	0/0	0	0	316.466	CID (Collision Induced Dissociation)	MS2	0	100	48.3826	7511	7511	7510	191004_aoyama_16.raw	F2		6	1.31	0
		FALSE	High	Sequest HT	Sequest HT (A2)	A	2	Unambiguous	VSISTTMGAGVAVDQAGLSASVN	[K].VSISTTmGAGVAVDQAGLSASVN.[-]	M7(Oxidation)	1	1	P0A7L0	50S ribosomal protein L1 [OS=Escherichia coli K-12]	P0A7L0	50S ribosomal protein L1 [OS=Escherichia coli K-12]	0	2	2	0.8317	0	1	1	1	1076.03	1076.03	2151.06	2151.06	-0.96	-0.00104	0/0	0	0	631.6	CID (Collision Induced Dissociation)	MS2	21.6368	100	50.0636	7825	7825	7823	191004_aoyama_16.raw	F2		6	1.01	0
		FALSE	High	Sequest HT	Sequest HT (A2)	A	2	Unambiguous	VSISTTMGAGVAVDQAGLSASVN	[K].VSISTTmGAGVAVDQAGLSASVN.[-]	M7(Oxidation)	1	1	P0A7L0	50S ribosomal protein L1 [OS=Escherichia coli K-12]	P0A7L0	50S ribosomal protein L1 [OS=Escherichia coli K-12]	0	2	2	0.8889	0	1	1	1	1076.03	1076.03	2151.06	2151.06	0.06	7e-05	0/0	0	0	580.79	CID (Collision Induced Dissociation)	MS2	8.26307	100	49.469	8534	8534	8530	191004_aoyama_18.raw	F3		6	0.72	0
		FALSE	High	Sequest HT	Sequest HT (A2)	A	2	Unambiguous	VSISTTMGAGVAVDQAGLSASVN	[K].VSISTTmGAGVAVDQAGLSASVN.[-]	M7(Oxidation)	1	1	P0A7L0	50S ribosomal protein L1 [OS=Escherichia coli K-12]	P0A7L0	50S ribosomal protein L1 [OS=Escherichia coli K-12]	0	2	2	0.3712	0	1	1	1	1076.03	1076.03	2151.06	2151.06	1	0.00107	0/0	0	0	897.406	CID (Collision Induced Dissociation)	MS2	31.9182	100	50.2026	8693	8693	8688	191004_aoyama_18.raw	F3		6	1.32	0
		FALSE	High	Sequest HT	Sequest HT (A2)	A	2	Unambiguous	VSISTTMGAGVAVDQAGLSASVN	[K].VSISTTmGAGVAVDQAGLSASVN.[-]	M7(Oxidation)	1	1	P0A7L0	50S ribosomal protein L1 [OS=Escherichia coli K-12]	P0A7L0	50S ribosomal protein L1 [OS=Escherichia coli K-12]	0	2	2	0.5528	0	1	1	1	1076.03	1076.03	2151.06	2151.06	-0.87	-0.00094	0/0	0	0	423.616	CID (Collision Induced Dissociation)	MS2	0	100	48.1728	6415	6415	6414	191004_aoyama_14.raw	F1		6	1.23	0
		FALSE	High	Sequest HT	Sequest HT (A2)	A	2	Unambiguous	VSISTTMGAGVAVDQAGLSASVN	[K].VSISTTmGAGVAVDQAGLSASVN.[-]	M7(Oxidation)	1	1	P0A7L0	50S ribosomal protein L1 [OS=Escherichia coli K-12]	P0A7L0	50S ribosomal protein L1 [OS=Escherichia coli K-12]	0	2	2	0.9754	0	1	1	1	1076.03	1076.03	2151.06	2151.06	-0.54	-0.00058	0/0	0	0	633.613	CID (Collision Induced Dissociation)	MS2	0	100	48.4368	6456	6456	6455	191004_aoyama_14.raw	F1		6	2.44	0
		FALSE	High	Sequest HT	Sequest HT (A2)	A	2	Unambiguous	VSISTTMGAGVAVDQAGLSASVN	[K].VSISTTmGAGVAVDQAGLSASVN.[-]	M7(Oxidation)	1	1	P0A7L0	50S ribosomal protein L1 [OS=Escherichia coli K-12]	P0A7L0	50S ribosomal protein L1 [OS=Escherichia coli K-12]	0	2	2	0.9346	0	1	1	1	1076.03	1076.03	2151.06	2151.06	-0.21	-0.00023	0/0	0	0	816.702	CID (Collision Induced Dissociation)	MS2	6.37522	100	49.1923	6564	6564	6562	191004_aoyama_14.raw	F1		6	1.53	0
		FALSE	High	Sequest HT	Sequest HT (A2)	A	2	Unambiguous	VSISTTMGAGVAVDQAGLSASVN	[K].VSISTTmGAGVAVDQAGLSASVN.[-]	M7(Oxidation)	1	1	P0A7L0	50S ribosomal protein L1 [OS=Escherichia coli K-12]	P0A7L0	50S ribosomal protein L1 [OS=Escherichia coli K-12]	0	2	2	0.7792	0	1	1	1	1076.03	1076.03	2151.06	2151.06	-0.56	-0.0006	0/0	0	0	419.42	CID (Collision Induced Dissociation)	MS2	6.84935	100	49.5403	6618	6618	6616	191004_aoyama_14.raw	F1		6	0.77	0
		FALSE	High	Sequest HT	Sequest HT (A2)	A	2	Unambiguous	VSISTTMGAGVAVDQAGLSASVN	[K].VSISTTmGAGVAVDQAGLSASVN.[-]	M7(Oxidation)	1	1	P0A7L0	50S ribosomal protein L1 [OS=Escherichia coli K-12]	P0A7L0	50S ribosomal protein L1 [OS=Escherichia coli K-12]	0	2	2	0.9	0	1	1	1	1076.03	1076.03	2151.06	2151.06	0.44	0.00047	0/0	0	0	580.789	CID (Collision Induced Dissociation)	MS2	13.5291	100	50.9698	6831	6831	6828	191004_aoyama_14.raw	F1		6	1.3	0
		FALSE	High	Sequest HT	Sequest HT (A2)	A	2	Unambiguous	VSISTTMGAGVAVDQAGLSASVN	[K].VSISTTmGAGVAVDQAGLSASVN.[-]	M7(Oxidation)	1	1	P0A7L0	50S ribosomal protein L1 [OS=Escherichia coli K-12]	P0A7L0	50S ribosomal protein L1 [OS=Escherichia coli K-12]	0	2	2	0.6875	0	1	1	1	1076.03	1076.03	2151.06	2151.06	-1.46	-0.00157	0/0	0	0	501.324	CID (Collision Induced Dissociation)	MS2	0	100	48.0364	7442	7442	7435	191004_aoyama_16.raw	F2		6	0.96	0.0002323
		FALSE	High	Sequest HT	Sequest HT (A2)	A	2	Unambiguous	VSISTTMGAGVAVDQAGLSASVN	[K].VSISTTmGAGVAVDQAGLSASVN.[-]	M7(Oxidation)	1	1	P0A7L0	50S ribosomal protein L1 [OS=Escherichia coli K-12]	P0A7L0	50S ribosomal protein L1 [OS=Escherichia coli K-12]	0	2	2	0.6869	0	1	1	1	1076.03	1076.03	2151.06	2151.06	0.13	0.00014	0/0	0	0	388.605	CID (Collision Induced Dissociation)	MS2	12.3435	100	51.5223	8946	8946	8939	191004_aoyama_18.raw	F3		6	0.99	0.0002323
		FALSE	High	Sequest HT	Sequest HT (A2)	A	2	Unambiguous	VSISTTMGAGVAVDQAGLSASVN	[K].VSISTTmGAGVAVDQAGLSASVN.[-]	M7(Oxidation)	1	1	P0A7L0	50S ribosomal protein L1 [OS=Escherichia coli K-12]	P0A7L0	50S ribosomal protein L1 [OS=Escherichia coli K-12]	0	2	2	0.4528	0	1	1	1	1076.03	1076.03	2151.06	2151.06	0.6	0.00065	0/0	0	0	288.021	CID (Collision Induced Dissociation)	MS2	39.1833	100	52.4527	9134	9134	9130	191004_aoyama_18.raw	F3		6	0.53	0.0002323
		FALSE	High	Sequest HT	Sequest HT (A2)	A	2	Unambiguous	VSISTTMGAGVAVDQAGLSASVN	[K].VSISTTmGAGVAVDQAGLSASVN.[-]	M7(Oxidation)	1	1	P0A7L0	50S ribosomal protein L1 [OS=Escherichia coli K-12]	P0A7L0	50S ribosomal protein L1 [OS=Escherichia coli K-12]	0	2	2	1	0	1	1	1	1076.03	1076.03	2151.06	2151.06	-0.06	-7e-05	0/0	0	0	671.287	CID (Collision Induced Dissociation)	MS2	12.8869	100	49.4858	7708	7708	7706	191004_aoyama_16.raw	F2		6	1.26	0.0004479
		FALSE	High	Sequest HT	Sequest HT (A2)	A	2	Unambiguous	VSISTTMGAGVAVDQAGLSASVN	[K].VSISTTmGAGVAVDQAGLSASVN.[-]	M7(Oxidation)	1	1	P0A7L0	50S ribosomal protein L1 [OS=Escherichia coli K-12]	P0A7L0	50S ribosomal protein L1 [OS=Escherichia coli K-12]	0	2	2	0.8346	0	1	1	1	1076.03	1076.03	2151.06	2151.06	-0.72	-0.00078	0/0	0	0	643.839	CID (Collision Induced Dissociation)	MS2	14.7845	100	49.6845	8575	8575	8572	191004_aoyama_18.raw	F3		6	1.27	0.0004479
		FALSE	High	Sequest HT	Sequest HT (A2)	A	2	Unambiguous	VSISTTMGAGVAVDQAGLSASVN	[K].VSISTTmGAGVAVDQAGLSASVN.[-]	M7(Oxidation)	1	1	P0A7L0	50S ribosomal protein L1 [OS=Escherichia coli K-12]	P0A7L0	50S ribosomal protein L1 [OS=Escherichia coli K-12]	0	2	2	0.68	0	1	1	1	1076.03	1076.03	2151.06	2151.06	0.71	0.00076	0/0	0	0	532.54	CID (Collision Induced Dissociation)	MS2	36.372	100	48.729	8387	8387	8377	191004_aoyama_18.raw	F3		6	1.25	0.0004479
		FALSE	High	Sequest HT	Sequest HT (A2)	A	2	Unambiguous	VSISTTMGAGVAVDQAGLSASVN	[K].VSISTTmGAGVAVDQAGLSASVN.[-]	M7(Oxidation)	1	1	P0A7L0	50S ribosomal protein L1 [OS=Escherichia coli K-12]	P0A7L0	50S ribosomal protein L1 [OS=Escherichia coli K-12]	0	2	2	0.9111	0	1	1	1	1076.03	1076.03	2151.06	2151.06	-1.43	-0.00154	0/0	0	0	282.47	CID (Collision Induced Dissociation)	MS2	0	100	56.0343	7598	7598	7597	191004_aoyama_14.raw	F1		6	0.9	0.0008418
		FALSE	High	Sequest HT	Sequest HT (A2)	A	2	Unambiguous	VSISTTMGAGVAVDQAGLSASVN	[K].VSISTTmGAGVAVDQAGLSASVN.[-]	M7(Oxidation)	1	1	P0A7L0	50S ribosomal protein L1 [OS=Escherichia coli K-12]	P0A7L0	50S ribosomal protein L1 [OS=Escherichia coli K-12]	0	2	2	0.7391	0	1	1	1	1076.03	1076.03	2151.06	2151.06	0.62	0.00067	0/0	0	0	347.162	CID (Collision Induced Dissociation)	MS2	19.847	100	52.5112	7086	7086	7083	191004_aoyama_14.raw	F1		6	1.15	0.0008418
		FALSE	High	Sequest HT	Sequest HT (A2)	A	2	Unambiguous	VSISTTMGAGVAVDQAGLSASVN	[K].VSISTTmGAGVAVDQAGLSASVN.[-]	M7(Oxidation)	1	1	P0A7L0	50S ribosomal protein L1 [OS=Escherichia coli K-12]	P0A7L0	50S ribosomal protein L1 [OS=Escherichia coli K-12]	0	2	2	0.7463	0	1	1	1	1076.04	1076.04	2151.07	2151.06	2.49	0.00268	0/0	0	0	321.304	CID (Collision Induced Dissociation)	MS2	12.357	100	47.289	7301	7301	7298	191004_aoyama_16.raw	F2		8	0.67	0.0009844
		FALSE	High	Sequest HT	Sequest HT (A2)	A	2	Unambiguous	VSISTTMGAGVAVDQAGLSASVN	[K].VSISTTmGAGVAVDQAGLSASVN.[-]	M7(Oxidation)	1	1	P0A7L0	50S ribosomal protein L1 [OS=Escherichia coli K-12]	P0A7L0	50S ribosomal protein L1 [OS=Escherichia coli K-12]	0	2	2	0.8172	0	1	1	1	1076.03	1076.03	2151.06	2151.06	0.01	1e-05	0/0	0	0	494.312	CID (Collision Induced Dissociation)	MS2	12.9489	100	48.1808	8280	8280	8277	191004_aoyama_18.raw	F3		6	0.93	0.0009844
		FALSE	High	Sequest HT	Sequest HT (A2)	A	2	Unambiguous	VSISTTMGAGVAVDQAGLSASVN	[K].VSISTTmGAGVAVDQAGLSASVN.[-]	M7(Oxidation)	1	1	P0A7L0	50S ribosomal protein L1 [OS=Escherichia coli K-12]	P0A7L0	50S ribosomal protein L1 [OS=Escherichia coli K-12]	0	2	2	0.709	0	1	1	1	1076.03	1076.03	2151.06	2151.06	1	0.00108	0/0	0	0	434.432	CID (Collision Induced Dissociation)	MS2	13.387	100	50.2861	8708	8708	8707	191004_aoyama_18.raw	F3		6	1.34	0.0009844
		FALSE	High	Sequest HT	Sequest HT (A2)	A	2	Unambiguous	VSISTTMGAGVAVDQAGLSASVN	[K].VSISTTmGAGVAVDQAGLSASVN.[-]	M7(Oxidation)	1	1	P0A7L0	50S ribosomal protein L1 [OS=Escherichia coli K-12]	P0A7L0	50S ribosomal protein L1 [OS=Escherichia coli K-12]	0	2	2	0.8889	0	1	1	1	1076.03	1076.03	2151.06	2151.06	-0.69	-0.00074	0/0	0	0	389.313	CID (Collision Induced Dissociation)	MS2	30.1577	100	50.6254	6788	6788	6787	191004_aoyama_14.raw	F1		6	1.08	0.0009844
		FALSE	High	Sequest HT	Sequest HT (A2)	A	2	Unambiguous	VSISTTMGAGVAVDQAGLSASVN	[K].VSISTTmGAGVAVDQAGLSASVN.[-]	M7(Oxidation)	1	1	P0A7L0	50S ribosomal protein L1 [OS=Escherichia coli K-12]	P0A7L0	50S ribosomal protein L1 [OS=Escherichia coli K-12]	0	2	2	1	0	1	1	3	1076.03	1076.03	2151.06	2151.06	0.12	0.00013	0/0	0	0	294.767	CID (Collision Induced Dissociation)	MS2	8.64053	100	52.7403	8312	8312	8311	191004_aoyama_16.raw	F2		6	0.46	0.0009844
		FALSE	High	Sequest HT	Sequest HT (A2)	A	2	Unambiguous	VSISTTMGAGVAVDQAGLSASVN	[K].VSISTTmGAGVAVDQAGLSASVN.[-]	M7(Oxidation)	1	1	P0A7L0	50S ribosomal protein L1 [OS=Escherichia coli K-12]	P0A7L0	50S ribosomal protein L1 [OS=Escherichia coli K-12]	0	2	2	0.6337	0	1	1	1	1076.03	1076.03	2151.06	2151.06	-0.34	-0.00037	0/0	0	0	685.417	CID (Collision Induced Dissociation)	MS2	4.77181	100	50.254	6739	6739	6738	191004_aoyama_14.raw	F1		6	1.01	0.0009844
		FALSE	High	Sequest HT	Sequest HT (A2)	A	2	Unambiguous	VSISTTMGAGVAVDQAGLSASVN	[K].VSISTTmGAGVAVDQAGLSASVN.[-]	M7(Oxidation)	1	1	P0A7L0	50S ribosomal protein L1 [OS=Escherichia coli K-12]	P0A7L0	50S ribosomal protein L1 [OS=Escherichia coli K-12]	0	2	2	0.8381	0	1	1	1	1076.03	1076.03	2151.06	2151.06	-1.32	-0.00142	0/0	0	0	581.699	CID (Collision Induced Dissociation)	MS2	0	100	51.6614	8115	8115	8111	191004_aoyama_16.raw	F2		6	1.05	0.0009844
		FALSE	High	Sequest HT	Sequest HT (A2)	A	2	Unambiguous	VSISTTMGAGVAVDQAGLSASVN	[K].VSISTTmGAGVAVDQAGLSASVN.[-]	M7(Oxidation)	1	1	P0A7L0	50S ribosomal protein L1 [OS=Escherichia coli K-12]	P0A7L0	50S ribosomal protein L1 [OS=Escherichia coli K-12]	0	2	2	0.8226	0	1	1	1	1076.03	1076.03	2151.06	2151.06	0.82	0.00088	0/0	0	0	1189.04	CID (Collision Induced Dissociation)	MS2	16.0841	100	48.6194	6483	6483	6481	191004_aoyama_14.raw	F1		6	1.24	0.0009844
		FALSE	High	Sequest HT	Sequest HT (A2)	A	2	Unambiguous	VSISTTMGAGVAVDQAGLSASVN	[K].VSISTTmGAGVAVDQAGLSASVN.[-]	M7(Oxidation)	1	1	P0A7L0	50S ribosomal protein L1 [OS=Escherichia coli K-12]	P0A7L0	50S ribosomal protein L1 [OS=Escherichia coli K-12]	0	2	2	0.5625	0	1	1	1	1076.04	1076.03	2151.06	2151.06	1.45	0.00156	0/0	0	0	402.673	CID (Collision Induced Dissociation)	MS2	54.4402	100	57.3423	7787	7787	7785	191004_aoyama_14.raw	F1		6	0.8	0.0009844
		FALSE	High	Sequest HT	Sequest HT (A2)	A	2	Unambiguous	VSISTTMGAGVAVDQAGLSASVN	[K].VSISTTmGAGVAVDQAGLSASVN.[-]	M7(Oxidation)	1	1	P0A7L0	50S ribosomal protein L1 [OS=Escherichia coli K-12]	P0A7L0	50S ribosomal protein L1 [OS=Escherichia coli K-12]	0	2	2	1	0	1	1	1	1076.03	1076.03	2151.06	2151.06	-1.42	-0.00152	0/0	0	0	277.583	CID (Collision Induced Dissociation)	MS2	19.2767	100	52.4629	7079	7079	7078	191004_aoyama_14.raw	F1		6	0.76	0.001163
		FALSE	High	Sequest HT	Sequest HT (A2)	A	2	Unambiguous	VSISTTMGAGVAVDQAGLSASVN	[K].VSISTTmGAGVAVDQAGLSASVN.[-]	M7(Oxidation)	1	1	P0A7L0	50S ribosomal protein L1 [OS=Escherichia coli K-12]	P0A7L0	50S ribosomal protein L1 [OS=Escherichia coli K-12]	0	2	2	0.6038	0	1	1	1	1076.03	1076.03	2151.06	2151.06	0.66	0.00071	0/0	0	0	515.943	CID (Collision Induced Dissociation)	MS2	10.1903	100	51.0665	6842	6842	6841	191004_aoyama_14.raw	F1		6	1.06	0.001298
		FALSE	High	Sequest HT	Sequest HT (A2)	A	2	Unambiguous	VSISTTMGAGVAVDQAGLSASVN	[K].VSISTTmGAGVAVDQAGLSASVN.[-]	M7(Oxidation)	1	1	P0A7L0	50S ribosomal protein L1 [OS=Escherichia coli K-12]	P0A7L0	50S ribosomal protein L1 [OS=Escherichia coli K-12]	0	2	2	0.6383	0	1	1	1	1076.03	1076.03	2151.06	2151.06	0.69	0.00074	0/0	0	0	366.101	CID (Collision Induced Dissociation)	MS2	0	100	47.6458	7365	7365	7363	191004_aoyama_16.raw	F2		6	0.47	0.001298
		FALSE	High	Sequest HT	Sequest HT (A2)	A	2	Unambiguous	VSISTTMGAGVAVDQAGLSASVN	[K].VSISTTmGAGVAVDQAGLSASVN.[-]	M7(Oxidation)	1	1	P0A7L0	50S ribosomal protein L1 [OS=Escherichia coli K-12]	P0A7L0	50S ribosomal protein L1 [OS=Escherichia coli K-12]	0	2	2	0.3827	0	1	1	1	1076.03	1076.03	2151.06	2151.06	-0.44	-0.00047	0/0	0	0	408.335	CID (Collision Induced Dissociation)	MS2	12.1616	100	47.9433	7422	7422	7416	191004_aoyama_16.raw	F2		6	0.81	0.001456
		FALSE	High	Sequest HT	Sequest HT (A2)	A	2	Unambiguous	VSISTTMGAGVAVDQAGLSASVN	[K].VSISTTmGAGVAVDQAGLSASVN.[-]	M7(Oxidation)	1	1	P0A7L0	50S ribosomal protein L1 [OS=Escherichia coli K-12]	P0A7L0	50S ribosomal protein L1 [OS=Escherichia coli K-12]	0	2	2	0.25	0	1	1	1	1076.03	1076.03	2151.06	2151.06	-0.75	-0.0008	0/0	0	0	220.529	CID (Collision Induced Dissociation)	MS2	10.0561	100	49.1208	8471	8471	8466	191004_aoyama_18.raw	F3		6	0.44	0.001456
		FALSE	High	Sequest HT	Sequest HT (A2)	A	2	Unambiguous	VSISTTMGAGVAVDQAGLSASVN	[K].VSISTTmGAGVAVDQAGLSASVN.[-]	M7(Oxidation)	1	1	P0A7L0	50S ribosomal protein L1 [OS=Escherichia coli K-12]	P0A7L0	50S ribosomal protein L1 [OS=Escherichia coli K-12]	0	2	2	0.6462	0	1	1	1	1076.03	1076.03	2151.06	2151.06	0.74	0.00079	0/0	0	0	537.069	CID (Collision Induced Dissociation)	MS2	14.4369	100	50.0359	7819	7819	7816	191004_aoyama_16.raw	F2		6	0.65	0.001456
		FALSE	High	Sequest HT	Sequest HT (A2)	A	2	Unambiguous	VSISTTMGAGVAVDQAGLSASVN	[K].VSISTTmGAGVAVDQAGLSASVN.[-]	M7(Oxidation)	1	1	P0A7L0	50S ribosomal protein L1 [OS=Escherichia coli K-12]	P0A7L0	50S ribosomal protein L1 [OS=Escherichia coli K-12]	0	2	2	0.9677	0	1	1	1	1076.03	1076.03	2151.06	2151.06	0.66	0.00071	0/0	0	0	381.36	CID (Collision Induced Dissociation)	MS2	37.5051	100	50.2313	8699	8699	8695	191004_aoyama_18.raw	F3		6	0.93	0.001805
		FALSE	High	Sequest HT	Sequest HT (A2)	A	2	Unambiguous	VSISTTMGAGVAVDQAGLSASVN	[K].VSISTTmGAGVAVDQAGLSASVN.[-]	M7(Oxidation)	1	1	P0A7L0	50S ribosomal protein L1 [OS=Escherichia coli K-12]	P0A7L0	50S ribosomal protein L1 [OS=Escherichia coli K-12]	0	2	2	0.4857	0	1	1	1	1076.03	1076.03	2151.06	2151.06	-1.29	-0.00139	0/0	0	0	635.4	CID (Collision Induced Dissociation)	MS2	8.43309	100	49.7159	8582	8582	8576	191004_aoyama_18.raw	F3		6	0.7	0.001915
		FALSE	High	Sequest HT	Sequest HT (A2)	A	2	Unambiguous	VSISTTMGAGVAVDQAGLSASVN	[K].VSISTTmGAGVAVDQAGLSASVN.[-]	M7(Oxidation)	1	1	P0A7L0	50S ribosomal protein L1 [OS=Escherichia coli K-12]	P0A7L0	50S ribosomal protein L1 [OS=Escherichia coli K-12]	0	2	2	0.7381	0	1	1	1	1076.03	1076.03	2151.06	2151.06	0.15	0.00016	0/0	0	0	430.302	CID (Collision Induced Dissociation)	MS2	0	100	48.0962	6400	6400	6399	191004_aoyama_14.raw	F1		6	0.84	0.001915
		FALSE	High	Sequest HT	Sequest HT (A2)	A	2	Unambiguous	VSISTTMGAGVAVDQAGLSASVN	[K].VSISTTmGAGVAVDQAGLSASVN.[-]	M7(Oxidation)	1	1	P0A7L0	50S ribosomal protein L1 [OS=Escherichia coli K-12]	P0A7L0	50S ribosomal protein L1 [OS=Escherichia coli K-12]	0	2	2	0.7671	0	1	1	1	1076.03	1076.03	2151.06	2151.06	0.15	0.00016	0/0	0	0	676.591	CID (Collision Induced Dissociation)	MS2	42.9783	100	53.2326	7170	7170	7169	191004_aoyama_14.raw	F1		6	0.73	0.001915
		FALSE	High	Sequest HT	Sequest HT (A2)	A	2	Unambiguous	VSISTTMGAGVAVDQAGLSASVN	[K].VSISTTmGAGVAVDQAGLSASVN.[-]	M7(Oxidation)	1	1	P0A7L0	50S ribosomal protein L1 [OS=Escherichia coli K-12]	P0A7L0	50S ribosomal protein L1 [OS=Escherichia coli K-12]	0	2	2	0.4627	0	1	1	1	1076.04	1076.04	2151.06	2151.06	2.09	0.00225	0/0	0	0	301.639	CID (Collision Induced Dissociation)	MS2	24.3934	100	52.8868	7127	7127	7123	191004_aoyama_14.raw	F1		5	0.67	0.001915
		FALSE	High	Sequest HT	Sequest HT (A2)	A	2	Unambiguous	VSISTTMGAGVAVDQAGLSASVN	[K].VSISTTmGAGVAVDQAGLSASVN.[-]	M7(Oxidation)	1	1	P0A7L0	50S ribosomal protein L1 [OS=Escherichia coli K-12]	P0A7L0	50S ribosomal protein L1 [OS=Escherichia coli K-12]	0	2	2	0.4923	0	1	1	1	1076.03	1076.03	2151.06	2151.06	-0.34	-0.00036	0/0	0	0	545.16	CID (Collision Induced Dissociation)	MS2	9.06517	100	49.8861	6677	6677	6675	191004_aoyama_14.raw	F1		6	0.65	0.001915
		FALSE	High	Sequest HT	Sequest HT (A2)	A	2	Unambiguous	VSISTTMGAGVAVDQAGLSASVN	[K].VSISTTmGAGVAVDQAGLSASVN.[-]	M7(Oxidation)	1	1	P0A7L0	50S ribosomal protein L1 [OS=Escherichia coli K-12]	P0A7L0	50S ribosomal protein L1 [OS=Escherichia coli K-12]	0	2	2	0.8525	0	1	1	1	1076.03	1076.03	2151.06	2151.06	-1.93	-0.00208	0/0	0	0	677.788	CID (Collision Induced Dissociation)	MS2	24.369	100	50.6579	8772	8772	8771	191004_aoyama_18.raw	F3		6	0.61	0.001915
		FALSE	High	Sequest HT	Sequest HT (A2)	A	2	Unambiguous	VSISTTMGAGVAVDQAGLSASVN	[K].VSISTTmGAGVAVDQAGLSASVN.[-]	M7(Oxidation)	1	1	P0A7L0	50S ribosomal protein L1 [OS=Escherichia coli K-12]	P0A7L0	50S ribosomal protein L1 [OS=Escherichia coli K-12]	0	2	2	0.5577	0	1	1	1	1076.03	1076.03	2151.06	2151.06	1.16	0.00125	0/0	0	0	405.663	CID (Collision Induced Dissociation)	MS2	35.3398	100	52.3766	8250	8250	8247	191004_aoyama_16.raw	F2		6	0.52	0.002804
		FALSE	High	Sequest HT	Sequest HT (A2)	A	2	Unambiguous	VSISTTMGAGVAVDQAGLSASVN	[K].VSISTTmGAGVAVDQAGLSASVN.[-]	M7(Oxidation)	1	1	P0A7L0	50S ribosomal protein L1 [OS=Escherichia coli K-12]	P0A7L0	50S ribosomal protein L1 [OS=Escherichia coli K-12]	0	2	2	0.6481	0	1	1	1	1076.03	1076.03	2151.06	2151.06	-1.08	-0.00116	0/0	0	0	411.41	CID (Collision Induced Dissociation)	MS2	10.0404	100	51.2944	8040	8040	8035	191004_aoyama_16.raw	F2		6	0.54	0.002804
		FALSE	High	Sequest HT	Sequest HT (A2)	A	2	Unambiguous	VSISTTMGAGVAVDQAGLSASVN	[K].VSISTTmGAGVAVDQAGLSASVN.[-]	M7(Oxidation)	1	1	P0A7L0	50S ribosomal protein L1 [OS=Escherichia coli K-12]	P0A7L0	50S ribosomal protein L1 [OS=Escherichia coli K-12]	0	2	2	0.62	0	1	1	1	1076.03	1076.03	2151.06	2151.06	-1.11	-0.0012	0/0	0	0	621.711	CID (Collision Induced Dissociation)	MS2	5.89005	100	48.8388	6522	6522	6521	191004_aoyama_14.raw	F1		6	0.5	0.002948
		FALSE	High	Sequest HT	Sequest HT (A2)	A	2	Unambiguous	VSISTTMGAGVAVDQAGLSASVN	[K].VSISTTmGAGVAVDQAGLSASVN.[-]	M7(Oxidation)	1	1	P0A7L0	50S ribosomal protein L1 [OS=Escherichia coli K-12]	P0A7L0	50S ribosomal protein L1 [OS=Escherichia coli K-12]	0	2	2	0.9286	0	1	1	1	1076.03	1076.03	2151.06	2151.06	0.17	0.00018	0/0	0	0	685.172	CID (Collision Induced Dissociation)	MS2	12.133	100	53.999	8551	8551	8549	191004_aoyama_16.raw	F2		6	0.7	0.002948
		FALSE	High	Sequest HT	Sequest HT (A2)	A	2	Unambiguous	VSISTTMGAGVAVDQAGLSASVN	[K].VSISTTmGAGVAVDQAGLSASVN.[-]	M7(Oxidation)	1	1	P0A7L0	50S ribosomal protein L1 [OS=Escherichia coli K-12]	P0A7L0	50S ribosomal protein L1 [OS=Escherichia coli K-12]	0	2	2	0.8077	0	1	1	3	1076.03	1076.03	2151.06	2151.06	0.16	0.00017	0/0	0	0	263.996	CID (Collision Induced Dissociation)	MS2	27.0004	100	49.029	8454	8454	8448	191004_aoyama_18.raw	F3		6	0.26	0.003095
		FALSE	High	Sequest HT	Sequest HT (A2)	A	2	Unambiguous	VSISTTMGAGVAVDQAGLSASVN	[K].VSISTTmGAGVAVDQAGLSASVN.[-]	M7(Oxidation)	1	1	P0A7L0	50S ribosomal protein L1 [OS=Escherichia coli K-12]	P0A7L0	50S ribosomal protein L1 [OS=Escherichia coli K-12]	0	2	2	0.3438	0	1	1	1	1076.03	1076.03	2151.06	2151.06	-0.64	-0.00069	0/0	0	0	268.08	CID (Collision Induced Dissociation)	MS2	26.5964	100	51.9739	8173	8173	8171	191004_aoyama_16.raw	F2		6	0.32	0.003399
		FALSE	High	Sequest HT	Sequest HT (A2)	A	2	Unambiguous	VSISTTMGAGVAVDQAGLSASVN	[K].VSISTTmGAGVAVDQAGLSASVN.[-]	M7(Oxidation)	1	1	P0A7L0	50S ribosomal protein L1 [OS=Escherichia coli K-12]	P0A7L0	50S ribosomal protein L1 [OS=Escherichia coli K-12]	0	2	2	0.2093	0	1	1	1	1076.03	1076.03	2151.06	2151.06	-0.45	-0.00048	0/0	0	0	425.549	CID (Collision Induced Dissociation)	MS2	8.3745	100	52.8552	8326	8326	8325	191004_aoyama_16.raw	F2		6	0.43	0.004417
		FALSE	High	Sequest HT	Sequest HT (A2)	A	2	Unambiguous	VSISTTMGAGVAVDQAGLSASVN	[K].VSISTTmGAGVAVDQAGLSASVN.[-]	M7(Oxidation)	1	1	P0A7L0	50S ribosomal protein L1 [OS=Escherichia coli K-12]	P0A7L0	50S ribosomal protein L1 [OS=Escherichia coli K-12]	0	2	2	0.5625	0	1	1	1	1076.03	1076.03	2151.05	2151.06	-2.28	-0.00245	0/0	0	0	326.97	CID (Collision Induced Dissociation)	MS2	0	100	50.6086	6785	6785	6784	191004_aoyama_14.raw	F1		6	0.64	0.004417
		FALSE	High	Sequest HT	Sequest HT (A2)	A	2	Unambiguous	VSISTTMGAGVAVDQAGLSASVN	[K].VSISTTmGAGVAVDQAGLSASVN.[-]	M7(Oxidation)	1	1	P0A7L0	50S ribosomal protein L1 [OS=Escherichia coli K-12]	P0A7L0	50S ribosomal protein L1 [OS=Escherichia coli K-12]	0	2	2	0.6538	0	1	1	1	1076.03	1076.03	2151.06	2151.06	-0.9	-0.00097	0/0	0	0	703.742	CID (Collision Induced Dissociation)	MS2	0	100	47.6755	7371	7371	7366	191004_aoyama_16.raw	F2		6	0.78	0.004555
		FALSE	High	Sequest HT	Sequest HT (A2)	A	2	Unambiguous	VSISTTMGAGVAVDQAGLSASVN	[K].VSISTTmGAGVAVDQAGLSASVN.[-]	M7(Oxidation)	1	1	P0A7L0	50S ribosomal protein L1 [OS=Escherichia coli K-12]	P0A7L0	50S ribosomal protein L1 [OS=Escherichia coli K-12]	0	2	2	0.5079	0	1	1	1	1076.03	1076.03	2151.06	2151.06	0.45	0.00048	0/0	0	0	715.112	CID (Collision Induced Dissociation)	MS2	13.065	100	54.5259	7364	7364	7363	191004_aoyama_14.raw	F1		6	0.63	0.004555
		FALSE	High	Sequest HT	Sequest HT (A2)	A	2	Unambiguous	VSISTTMGAGVAVDQAGLSASVN	[K].VSISTTmGAGVAVDQAGLSASVN.[-]	M7(Oxidation)	1	1	P0A7L0	50S ribosomal protein L1 [OS=Escherichia coli K-12]	P0A7L0	50S ribosomal protein L1 [OS=Escherichia coli K-12]	0	2	2	0.6279	0	1	1	1	1076.03	1076.03	2151.06	2151.06	-1.97	-0.00212	0/0	0	0	327.969	CID (Collision Induced Dissociation)	MS2	46.1802	100	58.2104	9205	9205	9202	191004_aoyama_16.raw	F2		6	0.43	0.004938
		FALSE	High	Sequest HT	Sequest HT (A2)	A	2	Unambiguous	VSISTTMGAGVAVDQAGLSASVN	[K].VSISTTmGAGVAVDQAGLSASVN.[-]	M7(Oxidation)	1	1	P0A7L0	50S ribosomal protein L1 [OS=Escherichia coli K-12]	P0A7L0	50S ribosomal protein L1 [OS=Escherichia coli K-12]	0	2	2	0.7627	0	1	1	1	1076.03	1076.03	2151.06	2151.06	0.16	0.00017	0/0	0	0	617.875	CID (Collision Induced Dissociation)	MS2	0	100	49.0518	7637	7637	7634	191004_aoyama_16.raw	F2		6	0.59	0.004938
		FALSE	High	Sequest HT	Sequest HT (A2)	A	2	Unambiguous	VSISTTMGAGVAVDQAGLSASVN	[K].VSISTTmGAGVAVDQAGLSASVN.[-]	M7(Oxidation)	1	1	P0A7L0	50S ribosomal protein L1 [OS=Escherichia coli K-12]	P0A7L0	50S ribosomal protein L1 [OS=Escherichia coli K-12]	0	2	2	0.2821	0	1	1	1	1076.03	1076.03	2151.06	2151.06	-0.01	-1e-05	0/0	0	0	309.37	CID (Collision Induced Dissociation)	MS2	0	100	47.6934	8175	8175	8170	191004_aoyama_18.raw	F3		6	0.39	0.005001
		FALSE	High	Sequest HT	Sequest HT (A2)	A	2	Unambiguous	VSISTTMGAGVAVDQAGLSASVN	[K].VSISTTmGAGVAVDQAGLSASVN.[-]	M7(Oxidation)	1	1	P0A7L0	50S ribosomal protein L1 [OS=Escherichia coli K-12]	P0A7L0	50S ribosomal protein L1 [OS=Escherichia coli K-12]	0	2	2	0.7541	0	1	1	1	1076.03	1076.03	2151.06	2151.06	0.28	0.0003	0/0	0	0	364.147	CID (Collision Induced Dissociation)	MS2	19.8831	100	52.8066	7115	7115	7114	191004_aoyama_14.raw	F1		6	0.61	0.005001
		FALSE	High	Sequest HT	Sequest HT (A2)	A	2	Unambiguous	VSISTTMGAGVAVDQAGLSASVN	[K].VSISTTmGAGVAVDQAGLSASVN.[-]	M7(Oxidation)	1	1	P0A7L0	50S ribosomal protein L1 [OS=Escherichia coli K-12]	P0A7L0	50S ribosomal protein L1 [OS=Escherichia coli K-12]	0	2	2	0.9455	0	1	1	1	1076.03	1076.03	2151.06	2151.06	-0.6	-0.00065	0/0	0	0	376.354	CID (Collision Induced Dissociation)	MS2	0	100	51.75	6961	6961	6958	191004_aoyama_14.raw	F1		6	0.55	0.005001
		FALSE	High	Sequest HT	Sequest HT (A2)	A	2	Unambiguous	VSISTTMGAGVAVDQAGLSASVN	[K].VSISTTmGAGVAVDQAGLSASVN.[-]	M7(Oxidation)	1	1	P0A7L0	50S ribosomal protein L1 [OS=Escherichia coli K-12]	P0A7L0	50S ribosomal protein L1 [OS=Escherichia coli K-12]	0	2	2	0.7826	0	1	1	5	1076.03	1076.03	2151.06	2151.06	-0.97	-0.00105	0/0	0	0	334.764	CID (Collision Induced Dissociation)	MS2	0	100	51.5639	8099	8099	8094	191004_aoyama_16.raw	F2		6	0.23	0.005001
		FALSE	High	Sequest HT	Sequest HT (A2)	A	2	Unambiguous	VSISTTMGAGVAVDQAGLSASVN	[K].VSISTTmGAGVAVDQAGLSASVN.[-]	M7(Oxidation)	1	1	P0A7L0	50S ribosomal protein L1 [OS=Escherichia coli K-12]	P0A7L0	50S ribosomal protein L1 [OS=Escherichia coli K-12]	0	2	2	0.2051	0	1	1	1	1076.03	1076.03	2151.06	2151.06	-0.51	-0.00055	0/0	0	0	255.046	CID (Collision Induced Dissociation)	MS2	0	100	51.1476	8007	8007	7999	191004_aoyama_16.raw	F2		6	0.39	0.005496
		FALSE	High	Sequest HT	Sequest HT (A2)	A	2	Unambiguous	VSISTTMGAGVAVDQAGLSASVN	[K].VSISTTmGAGVAVDQAGLSASVN.[-]	M7(Oxidation)	1	1	P0A7L0	50S ribosomal protein L1 [OS=Escherichia coli K-12]	P0A7L0	50S ribosomal protein L1 [OS=Escherichia coli K-12]	0	2	2	0.4242	0	1	1	1	1076.03	1076.03	2151.06	2151.06	0.52	0.00056	0/0	0	0	432.681	CID (Collision Induced Dissociation)	MS2	15.3107	100	52.158	7028	7028	7026	191004_aoyama_14.raw	F1		6	0.66	0.005637
		FALSE	High	Sequest HT	Sequest HT (A2)	A	2	Unambiguous	VSISTTMGAGVAVDQAGLSASVN	[K].VSISTTmGAGVAVDQAGLSASVN.[-]	M7(Oxidation)	1	1	P0A7L0	50S ribosomal protein L1 [OS=Escherichia coli K-12]	P0A7L0	50S ribosomal protein L1 [OS=Escherichia coli K-12]	0	2	2	0.8116	0	1	1	1	1076.03	1076.03	2151.06	2151.06	-0.44	-0.00048	0/0	0	0	382.401	CID (Collision Induced Dissociation)	MS2	9.83999	100	49.5012	6613	6613	6611	191004_aoyama_14.raw	F1		6	0.69	0.005777
		FALSE	High	Sequest HT	Sequest HT (A2)	A	2	Unambiguous	VSISTTMGAGVAVDQAGLSASVN	[K].VSISTTmGAGVAVDQAGLSASVN.[-]	M7(Oxidation)	1	1	P0A7L0	50S ribosomal protein L1 [OS=Escherichia coli K-12]	P0A7L0	50S ribosomal protein L1 [OS=Escherichia coli K-12]	0	2	2	0.8932	0	1	1	1	1076.03	1076.03	2151.06	2151.06	-0.12	-0.00013	0/0	0	0	655.904	CID (Collision Induced Dissociation)	MS2	22.6461	100	54.5054	7361	7361	7359	191004_aoyama_14.raw	F1		6	1.03	0.005901
		FALSE	High	Sequest HT	Sequest HT (A2)	A	2	Unambiguous	VSISTTMGAGVAVDQAGLSASVN	[K].VSISTTmGAGVAVDQAGLSASVN.[-]	M7(Oxidation)	1	1	P0A7L0	50S ribosomal protein L1 [OS=Escherichia coli K-12]	P0A7L0	50S ribosomal protein L1 [OS=Escherichia coli K-12]	0	2	2	0.7551	0	1	1	1	1076.03	1076.03	2151.06	2151.06	-0.3	-0.00032	0/0	0	0	431.795	CID (Collision Induced Dissociation)	MS2	0	100	47.7136	6337	6337	6334	191004_aoyama_14.raw	F1		6	0.49	0.006596
		FALSE	High	Sequest HT	Sequest HT (A2)	A	2	Unambiguous	VSISTTMGAGVAVDQAGLSASVN	[K].VSISTTmGAGVAVDQAGLSASVN.[-]	M7(Oxidation)	1	1	P0A7L0	50S ribosomal protein L1 [OS=Escherichia coli K-12]	P0A7L0	50S ribosomal protein L1 [OS=Escherichia coli K-12]	0	2	2	0.2093	0	1	1	3	1076.03	1076.03	2151.06	2151.06	0.05	5e-05	0/0	0	0	254.672	CID (Collision Induced Dissociation)	MS2	19.389	100	47.3862	6294	6294	6292	191004_aoyama_14.raw	F1		6	0.43	0.006884
		FALSE	High	Sequest HT	Sequest HT (A2)	A	2	Unambiguous	VSISTTMGAGVAVDQAGLSASVN	[K].VSISTTmGAGVAVDQAGLSASVN.[-]	M7(Oxidation)	1	1	P0A7L0	50S ribosomal protein L1 [OS=Escherichia coli K-12]	P0A7L0	50S ribosomal protein L1 [OS=Escherichia coli K-12]	0	2	2	0.4348	0	1	1	1	1076.03	1076.03	2151.06	2151.06	-1.86	-0.002	0/0	0	0	257.392	CID (Collision Induced Dissociation)	MS2	21.6921	100	52.0955	7017	7017	7014	191004_aoyama_14.raw	F1		6	0.23	0.007677
		FALSE	High	Sequest HT	Sequest HT (A2)	A	2	Unambiguous	VSISTTMGAGVAVDQAGLSASVN	[K].VSISTTmGAGVAVDQAGLSASVN.[-]	M7(Oxidation)	1	1	P0A7L0	50S ribosomal protein L1 [OS=Escherichia coli K-12]	P0A7L0	50S ribosomal protein L1 [OS=Escherichia coli K-12]	0	2	2	0.8167	0	1	1	1	1076.03	1076.03	2151.06	2151.06	-0.62	-0.00067	0/0	0	0	635.955	CID (Collision Induced Dissociation)	MS2	7.3823	100	50.4133	7885	7885	7883	191004_aoyama_16.raw	F2		6	1.2	0.0078
		FALSE	High	Sequest HT	Sequest HT (A2)	A	2	Unambiguous	VSISTTMGAGVAVDQAGLSASVN	[K].VSISTTmGAGVAVDQAGLSASVN.[-]	M7(Oxidation)	1	1	P0A7L0	50S ribosomal protein L1 [OS=Escherichia coli K-12]	P0A7L0	50S ribosomal protein L1 [OS=Escherichia coli K-12]	0	2	2	0.5283	0	1	1	1	1076.03	1076.03	2151.06	2151.06	0.61	0.00066	0/0	0	0	565.528	CID (Collision Induced Dissociation)	MS2	0	100	47.7332	6340	6340	6338	191004_aoyama_14.raw	F1		6	0.53	0.008053
		FALSE	High	Sequest HT	Sequest HT (A2)	A	2	Unambiguous	VSISTTMGAGVAVDQAGLSASVN	[K].VSISTTmGAGVAVDQAGLSASVN.[-]	M7(Oxidation)	1	1	P0A7L0	50S ribosomal protein L1 [OS=Escherichia coli K-12]	P0A7L0	50S ribosomal protein L1 [OS=Escherichia coli K-12]	0	2	2	0.5333	0	1	1	1	1076.03	1076.03	2151.06	2151.06	-0.29	-0.00032	0/0	0	0	445.639	CID (Collision Induced Dissociation)	MS2	33.7212	100	52.8603	7122	7122	7117	191004_aoyama_14.raw	F1		6	0.3	0.009667
	108.3	136.9	54.8	FALSE	High	Unambiguous	VSISTTMGAGVAVDQAGLSASVN	[K].VSISTTMGAGVAVDQAGLSASVN.[-]					0.0257248	0	1.061	1	1	138	P0A7L0	50S ribosomal protein L1 [OS=Escherichia coli K-12]	P0A7L0	P0A7L0 [212-234]	0	2135.06	23	4389.44	5549.57	2221.46	4	2	1		High	High	High	High	High	High	High	High	High	High	2	0.6483	0	1	1	1	1068.04
		Checked	Confidence	Identifying Node Type	Identifying Node	Search ID	Identifying Node No	PSM Ambiguity	Sequence	Annotated Sequence	Modifications	# Protein Groups	# Proteins	Master Protein Accessions	Master Protein Descriptions	Protein Accessions	Protein Descriptions	# Missed Cleavages	Charge	Original Precursor Charge	DeltaScore	DeltaCn	Rank	Search Engine Rank	Concatenated Rank	m/z [Da]	Aligned m/z [Da]	MH+ [Da]	Theo. MH+ [Da]	DeltaM [ppm]	Deltam/z [Da]	Ions Matched	Matched Ions	Total Ions	Intensity	Activation Type	MS Order	Isolation Interference [%]	Ion Inject Time [ms]	RT [min]	First Scan	Last Scan	Master Scan(s)	Spectrum File	File ID	Quan Info	Peptides Matched	XCorr	Percolator q-Value
		FALSE	High	Sequest HT	Sequest HT (A2)	A	2	Unambiguous	VSISTTMGAGVAVDQAGLSASVN	[K].VSISTTMGAGVAVDQAGLSASVN.[-]		1	1	P0A7L0	50S ribosomal protein L1 [OS=Escherichia coli K-12]	P0A7L0	50S ribosomal protein L1 [OS=Escherichia coli K-12]	0	2	2	0.883	0	1	1	1	1068.03	1068.03	2135.06	2135.06	-1.49	-0.00159	0/0	0	0	764.484	CID (Collision Induced Dissociation)	MS2	73.7176	100	80.5997	13861	13861	13859	191004_aoyama_16.raw	F2		7	0.94	0
		FALSE	High	Sequest HT	Sequest HT (A2)	A	2	Unambiguous	VSISTTMGAGVAVDQAGLSASVN	[K].VSISTTMGAGVAVDQAGLSASVN.[-]		1	1	P0A7L0	50S ribosomal protein L1 [OS=Escherichia coli K-12]	P0A7L0	50S ribosomal protein L1 [OS=Escherichia coli K-12]	0	2	2	0.9737	0	1	1	1	1068.03	1068.03	2135.06	2135.06	-1.36	-0.00145	0/0	0	0	750.478	CID (Collision Induced Dissociation)	MS2	84.8198	100	88.8894	15415	15415	15413	191004_aoyama_16.raw	F2		7	0.76	0
		FALSE	High	Sequest HT	Sequest HT (A2)	A	2	Unambiguous	VSISTTMGAGVAVDQAGLSASVN	[K].VSISTTMGAGVAVDQAGLSASVN.[-]		1	1	P0A7L0	50S ribosomal protein L1 [OS=Escherichia coli K-12]	P0A7L0	50S ribosomal protein L1 [OS=Escherichia coli K-12]	0	2	2	0.944	0	1	1	1	1068.04	1068.04	2135.07	2135.06	1.51	0.00161	0/0	0	0	1451.96	CID (Collision Induced Dissociation)	MS2	66.0567	100	61.7299	10885	10885	10882	191004_aoyama_18.raw	F3		7	1.25	0
		FALSE	High	Sequest HT	Sequest HT (A2)	A	2	Unambiguous	VSISTTMGAGVAVDQAGLSASVN	[K].VSISTTMGAGVAVDQAGLSASVN.[-]		1	1	P0A7L0	50S ribosomal protein L1 [OS=Escherichia coli K-12]	P0A7L0	50S ribosomal protein L1 [OS=Escherichia coli K-12]	0	2	2	0.6746	0	1	1	1	1068.03	1068.03	2135.06	2135.06	-1.72	-0.00183	0/0	0	0	1706.88	CID (Collision Induced Dissociation)	MS2	86.903	100	67.4517	12166	12166	12165	191004_aoyama_18.raw	F3		7	1.26	0
		FALSE	High	Sequest HT	Sequest HT (A2)	A	2	Unambiguous	VSISTTMGAGVAVDQAGLSASVN	[K].VSISTTMGAGVAVDQAGLSASVN.[-]		1	1	P0A7L0	50S ribosomal protein L1 [OS=Escherichia coli K-12]	P0A7L0	50S ribosomal protein L1 [OS=Escherichia coli K-12]	0	2	2	0.5902	0	1	1	1	1068.04	1068.04	2135.06	2135.06	-0.02	-2e-05	0/0	0	0	605.017	CID (Collision Induced Dissociation)	MS2	58.4663	100	90.1207	16916	16916	16914	191004_aoyama_18.raw	F3		7	0.61	0
		FALSE	High	Sequest HT	Sequest HT (A2)	A	2	Unambiguous	VSISTTMGAGVAVDQAGLSASVN	[K].VSISTTMGAGVAVDQAGLSASVN.[-]		1	1	P0A7L0	50S ribosomal protein L1 [OS=Escherichia coli K-12]	P0A7L0	50S ribosomal protein L1 [OS=Escherichia coli K-12]	0	2	2	0.8095	0	1	1	1	1068.03	1068.03	2135.06	2135.06	-1.34	-0.00143	0/0	0	0	315.627	CID (Collision Induced Dissociation)	MS2	89.5353	100	82.6484	12979	12979	12977	191004_aoyama_14.raw	F1		7	0.42	0
		FALSE	High	Sequest HT	Sequest HT (A2)	A	2	Unambiguous	VSISTTMGAGVAVDQAGLSASVN	[K].VSISTTMGAGVAVDQAGLSASVN.[-]		1	1	P0A7L0	50S ribosomal protein L1 [OS=Escherichia coli K-12]	P0A7L0	50S ribosomal protein L1 [OS=Escherichia coli K-12]	0	2	2	0.913	0	1	1	1	1068.03	1068.03	2135.06	2135.06	-1.69	-0.00181	0/0	0	0	575.002	CID (Collision Induced Dissociation)	MS2	42.7145	100	60.9677	8341	8341	8339	191004_aoyama_14.raw	F1		7	0.92	0
		FALSE	High	Sequest HT	Sequest HT (A2)	A	2	Unambiguous	VSISTTMGAGVAVDQAGLSASVN	[K].VSISTTMGAGVAVDQAGLSASVN.[-]		1	1	P0A7L0	50S ribosomal protein L1 [OS=Escherichia coli K-12]	P0A7L0	50S ribosomal protein L1 [OS=Escherichia coli K-12]	0	2	2	0.6077	0	1	1	1	1068.04	1068.04	2135.06	2135.06	-0.44	-0.00047	0/0	0	0	1144.15	CID (Collision Induced Dissociation)	MS2	80.0462	100	71.3423	10581	10581	10578	191004_aoyama_14.raw	F1		7	1.3	0
		FALSE	High	Sequest HT	Sequest HT (A2)	A	2	Unambiguous	VSISTTMGAGVAVDQAGLSASVN	[K].VSISTTMGAGVAVDQAGLSASVN.[-]		1	1	P0A7L0	50S ribosomal protein L1 [OS=Escherichia coli K-12]	P0A7L0	50S ribosomal protein L1 [OS=Escherichia coli K-12]	0	2	2	0.9121	0	1	1	1	1068.04	1068.04	2135.07	2135.06	0.2	0.00021	0/0	0	0	1392.75	CID (Collision Induced Dissociation)	MS2	30.969	100	59.886	10515	10515	10512	191004_aoyama_18.raw	F3		7	0.91	0.0002323
		FALSE	High	Sequest HT	Sequest HT (A2)	A	2	Unambiguous	VSISTTMGAGVAVDQAGLSASVN	[K].VSISTTMGAGVAVDQAGLSASVN.[-]		1	1	P0A7L0	50S ribosomal protein L1 [OS=Escherichia coli K-12]	P0A7L0	50S ribosomal protein L1 [OS=Escherichia coli K-12]	0	2	2	0.6667	0	1	1	1	1068.04	1068.04	2135.07	2135.06	1.67	0.00178	0/0	0	0	1386.55	CID (Collision Induced Dissociation)	MS2	86.8415	100	76.2898	14092	14092	14090	191004_aoyama_18.raw	F3		7	0.96	0.0002323
		FALSE	High	Sequest HT	Sequest HT (A2)	A	2	Unambiguous	VSISTTMGAGVAVDQAGLSASVN	[K].VSISTTMGAGVAVDQAGLSASVN.[-]		1	1	P0A7L0	50S ribosomal protein L1 [OS=Escherichia coli K-12]	P0A7L0	50S ribosomal protein L1 [OS=Escherichia coli K-12]	0	2	2	0.9213	0	1	1	1	1068.04	1068.04	2135.07	2135.06	2.08	0.00222	0/0	0	0	1110	CID (Collision Induced Dissociation)	MS2	62.6612	100	62.9765	8761	8761	8760	191004_aoyama_14.raw	F1		7	0.89	0.0004479
		FALSE	High	Sequest HT	Sequest HT (A2)	A	2	Unambiguous	VSISTTMGAGVAVDQAGLSASVN	[K].VSISTTMGAGVAVDQAGLSASVN.[-]		1	1	P0A7L0	50S ribosomal protein L1 [OS=Escherichia coli K-12]	P0A7L0	50S ribosomal protein L1 [OS=Escherichia coli K-12]	0	2	2	0.7525	0	1	1	1	1068.04	1068.04	2135.07	2135.06	3.26	0.00348	0/0	0	0	1184.37	CID (Collision Induced Dissociation)	MS2	64.9145	100	64.5821	11529	11529	11528	191004_aoyama_18.raw	F3		7	1.01	0.0004479
		FALSE	High	Sequest HT	Sequest HT (A2)	A	2	Unambiguous	VSISTTMGAGVAVDQAGLSASVN	[K].VSISTTMGAGVAVDQAGLSASVN.[-]		1	1	P0A7L0	50S ribosomal protein L1 [OS=Escherichia coli K-12]	P0A7L0	50S ribosomal protein L1 [OS=Escherichia coli K-12]	0	2	2	0.7241	0	1	1	1	1068.04	1068.04	2135.07	2135.06	0.49	0.00053	0/0	0	0	1100.28	CID (Collision Induced Dissociation)	MS2	70.3972	100	83.6629	15652	15652	15651	191004_aoyama_18.raw	F3		6	0.58	0.0006425
		FALSE	High	Sequest HT	Sequest HT (A2)	A	2	Unambiguous	VSISTTMGAGVAVDQAGLSASVN	[K].VSISTTMGAGVAVDQAGLSASVN.[-]		1	1	P0A7L0	50S ribosomal protein L1 [OS=Escherichia coli K-12]	P0A7L0	50S ribosomal protein L1 [OS=Escherichia coli K-12]	0	2	2	0.6286	0	1	1	1	1068.03	1068.03	2135.06	2135.06	-1.1	-0.00118	0/0	0	0	230.957	CID (Collision Induced Dissociation)	MS2	49.3836	100	94.9935	16360	16360	16358	191004_aoyama_16.raw	F2		7	0.7	0.0008418
		FALSE	High	Sequest HT	Sequest HT (A2)	A	2	Unambiguous	VSISTTMGAGVAVDQAGLSASVN	[K].VSISTTMGAGVAVDQAGLSASVN.[-]		1	1	P0A7L0	50S ribosomal protein L1 [OS=Escherichia coli K-12]	P0A7L0	50S ribosomal protein L1 [OS=Escherichia coli K-12]	0	2	2	0.6235	0	1	1	1	1068.04	1068.04	2135.07	2135.06	1.12	0.0012	0/0	0	0	1491.13	CID (Collision Induced Dissociation)	MS2	64.4825	100	69.678	11571	11571	11570	191004_aoyama_16.raw	F2		7	0.85	0.0009844
		FALSE	High	Sequest HT	Sequest HT (A2)	A	2	Unambiguous	VSISTTMGAGVAVDQAGLSASVN	[K].VSISTTMGAGVAVDQAGLSASVN.[-]		1	1	P0A7L0	50S ribosomal protein L1 [OS=Escherichia coli K-12]	P0A7L0	50S ribosomal protein L1 [OS=Escherichia coli K-12]	0	2	2	0.8571	0	1	1	1	1068.04	1068.04	2135.06	2135.06	-0.05	-5e-05	0/0	0	0	799.792	CID (Collision Induced Dissociation)	MS2	69.9995	100	68.9229	11408	11408	11406	191004_aoyama_16.raw	F2		7	0.84	0.0009844
		FALSE	High	Sequest HT	Sequest HT (A2)	A	2	Unambiguous	VSISTTMGAGVAVDQAGLSASVN	[K].VSISTTMGAGVAVDQAGLSASVN.[-]		1	1	P0A7L0	50S ribosomal protein L1 [OS=Escherichia coli K-12]	P0A7L0	50S ribosomal protein L1 [OS=Escherichia coli K-12]	0	2	2	0.9457	0	1	1	1	1068.04	1068.04	2135.07	2135.06	1.64	0.00175	0/0	0	0	520.232	CID (Collision Induced Dissociation)	MS2	53.8886	100	93.8078	17528	17528	17526	191004_aoyama_18.raw	F3		7	0.92	0.0009844
		FALSE	High	Sequest HT	Sequest HT (A2)	A	2	Unambiguous	VSISTTMGAGVAVDQAGLSASVN	[K].VSISTTMGAGVAVDQAGLSASVN.[-]		1	1	P0A7L0	50S ribosomal protein L1 [OS=Escherichia coli K-12]	P0A7L0	50S ribosomal protein L1 [OS=Escherichia coli K-12]	0	2	2	0.4386	0	1	1	1	1068.04	1068.04	2135.07	2135.06	3.45	0.00368	0/0	0	0	1296.63	CID (Collision Induced Dissociation)	MS2	69.4397	100	65.5552	11749	11749	11748	191004_aoyama_18.raw	F3		7	0.57	0.001298
		FALSE	High	Sequest HT	Sequest HT (A2)	A	2	Unambiguous	VSISTTMGAGVAVDQAGLSASVN	[K].VSISTTMGAGVAVDQAGLSASVN.[-]		1	1	P0A7L0	50S ribosomal protein L1 [OS=Escherichia coli K-12]	P0A7L0	50S ribosomal protein L1 [OS=Escherichia coli K-12]	0	2	2	0.7534	0	1	1	1	1068.04	1068.04	2135.07	2135.06	0.56	0.0006	0/0	0	0	766.908	CID (Collision Induced Dissociation)	MS2	59.2182	100	63.2627	10167	10167	10166	191004_aoyama_16.raw	F2		6	0.73	0.001456
		FALSE	High	Sequest HT	Sequest HT (A2)	A	2	Unambiguous	VSISTTMGAGVAVDQAGLSASVN	[K].VSISTTMGAGVAVDQAGLSASVN.[-]		1	1	P0A7L0	50S ribosomal protein L1 [OS=Escherichia coli K-12]	P0A7L0	50S ribosomal protein L1 [OS=Escherichia coli K-12]	0	2	2	1	0	1	1	1	1068.04	1068.04	2135.07	2135.06	0.58	0.00062	0/0	0	0	882.527	CID (Collision Induced Dissociation)	MS2	32.5928	100	61.1887	8376	8376	8375	191004_aoyama_14.raw	F1		6	0.72	0.001456
		FALSE	High	Sequest HT	Sequest HT (A2)	A	2	Unambiguous	VSISTTMGAGVAVDQAGLSASVN	[K].VSISTTMGAGVAVDQAGLSASVN.[-]		1	1	P0A7L0	50S ribosomal protein L1 [OS=Escherichia coli K-12]	P0A7L0	50S ribosomal protein L1 [OS=Escherichia coli K-12]	0	2	2	0.81	0	1	1	1	1068.03	1068.03	2135.06	2135.06	-3.27	-0.00349	0/0	0	0	735.334	CID (Collision Induced Dissociation)	MS2	82.3314	100	88.8088	14149	14149	14144	191004_aoyama_14.raw	F1		7	1	0.001456
		FALSE	High	Sequest HT	Sequest HT (A2)	A	2	Unambiguous	VSISTTMGAGVAVDQAGLSASVN	[K].VSISTTMGAGVAVDQAGLSASVN.[-]		1	1	P0A7L0	50S ribosomal protein L1 [OS=Escherichia coli K-12]	P0A7L0	50S ribosomal protein L1 [OS=Escherichia coli K-12]	0	2	2	0.6389	0	1	1	1	1068.04	1068.04	2135.06	2135.06	-0.1	-0.00011	0/0	0	0	1003.87	CID (Collision Induced Dissociation)	MS2	73.0627	100	73.6439	13526	13526	13523	191004_aoyama_18.raw	F3		7	0.72	0.001456
		FALSE	High	Sequest HT	Sequest HT (A2)	A	2	Unambiguous	VSISTTMGAGVAVDQAGLSASVN	[K].VSISTTMGAGVAVDQAGLSASVN.[-]		1	1	P0A7L0	50S ribosomal protein L1 [OS=Escherichia coli K-12]	P0A7L0	50S ribosomal protein L1 [OS=Escherichia coli K-12]	0	2	2	0.885	0	1	1	1	1068.04	1068.04	2135.06	2135.06	0.03	3e-05	0/0	0	0	2955.5	CID (Collision Induced Dissociation)	MS2	72.3705	100	65.1846	9248	9248	9247	191004_aoyama_14.raw	F1		7	1.13	0.001456
		FALSE	High	Sequest HT	Sequest HT (A2)	A	2	Unambiguous	VSISTTMGAGVAVDQAGLSASVN	[K].VSISTTMGAGVAVDQAGLSASVN.[-]		1	1	P0A7L0	50S ribosomal protein L1 [OS=Escherichia coli K-12]	P0A7L0	50S ribosomal protein L1 [OS=Escherichia coli K-12]	0	2	2	0.5699	0	1	1	1	1068.04	1068.04	2135.06	2135.06	-0.62	-0.00066	0/0	0	0	1071.98	CID (Collision Induced Dissociation)	MS2	25.9328	100	60.2037	8211	8211	8210	191004_aoyama_14.raw	F1		7	0.93	0.001805
		FALSE	High	Sequest HT	Sequest HT (A2)	A	2	Unambiguous	VSISTTMGAGVAVDQAGLSASVN	[K].VSISTTMGAGVAVDQAGLSASVN.[-]		1	1	P0A7L0	50S ribosomal protein L1 [OS=Escherichia coli K-12]	P0A7L0	50S ribosomal protein L1 [OS=Escherichia coli K-12]	0	2	2	0.8444	0	1	1	1	1068.04	1068.04	2135.07	2135.06	2.4	0.00256	0/0	0	0	1758.25	CID (Collision Induced Dissociation)	MS2	49.7526	100	61.9193	9875	9875	9874	191004_aoyama_16.raw	F2		7	0.9	0.001915
		FALSE	High	Sequest HT	Sequest HT (A2)	A	2	Unambiguous	VSISTTMGAGVAVDQAGLSASVN	[K].VSISTTMGAGVAVDQAGLSASVN.[-]		1	1	P0A7L0	50S ribosomal protein L1 [OS=Escherichia coli K-12]	P0A7L0	50S ribosomal protein L1 [OS=Escherichia coli K-12]	0	2	2	0.8082	0	1	1	1	1068.03	1068.03	2135.06	2135.06	-1.67	-0.00178	0/0	0	0	764.863	CID (Collision Induced Dissociation)	MS2	61.5468	100	67.0809	11007	11007	11006	191004_aoyama_16.raw	F2		7	0.73	0.001915
		FALSE	High	Sequest HT	Sequest HT (A2)	A	2	Unambiguous	VSISTTMGAGVAVDQAGLSASVN	[K].VSISTTMGAGVAVDQAGLSASVN.[-]		1	1	P0A7L0	50S ribosomal protein L1 [OS=Escherichia coli K-12]	P0A7L0	50S ribosomal protein L1 [OS=Escherichia coli K-12]	0	2	2	0.7769	0	1	1	1	1068.04	1068.04	2135.07	2135.06	2.2	0.00234	0/0	0	0	1848.51	CID (Collision Induced Dissociation)	MS2	72.4079	100	70.1604	10327	10327	10326	191004_aoyama_14.raw	F1		7	1.21	0.001915
		FALSE	High	Sequest HT	Sequest HT (A2)	A	2	Unambiguous	VSISTTMGAGVAVDQAGLSASVN	[K].VSISTTMGAGVAVDQAGLSASVN.[-]		1	1	P0A7L0	50S ribosomal protein L1 [OS=Escherichia coli K-12]	P0A7L0	50S ribosomal protein L1 [OS=Escherichia coli K-12]	0	2	2	0.5844	0	1	1	1	1068.04	1068.04	2135.07	2135.06	0.63	0.00067	0/0	0	0	405.411	CID (Collision Induced Dissociation)	MS2	9.24464	100	58.518	7942	7942	7940	191004_aoyama_14.raw	F1		7	0.77	0.001915
		FALSE	High	Sequest HT	Sequest HT (A2)	A	2	Unambiguous	VSISTTMGAGVAVDQAGLSASVN	[K].VSISTTMGAGVAVDQAGLSASVN.[-]		1	1	P0A7L0	50S ribosomal protein L1 [OS=Escherichia coli K-12]	P0A7L0	50S ribosomal protein L1 [OS=Escherichia coli K-12]	0	2	2	0.7778	0	1	1	1	1068.04	1068.04	2135.06	2135.06	-0.2	-0.00021	0/0	0	0	707.431	CID (Collision Induced Dissociation)	MS2	67.851	100	81.6489	14060	14060	14059	191004_aoyama_16.raw	F2		7	0.27	0.001915
		FALSE	High	Sequest HT	Sequest HT (A2)	A	2	Unambiguous	VSISTTMGAGVAVDQAGLSASVN	[K].VSISTTMGAGVAVDQAGLSASVN.[-]		1	1	P0A7L0	50S ribosomal protein L1 [OS=Escherichia coli K-12]	P0A7L0	50S ribosomal protein L1 [OS=Escherichia coli K-12]	0	2	2	0.6111	0	1	1	1	1068.03	1068.03	2135.06	2135.06	-2.57	-0.00275	0/0	0	0	3110.11	CID (Collision Induced Dissociation)	MS2	67.9308	100	68.587	11337	11337	11334	191004_aoyama_16.raw	F2		7	0.72	0.001915
		FALSE	High	Sequest HT	Sequest HT (A2)	A	2	Unambiguous	VSISTTMGAGVAVDQAGLSASVN	[K].VSISTTMGAGVAVDQAGLSASVN.[-]		1	1	P0A7L0	50S ribosomal protein L1 [OS=Escherichia coli K-12]	P0A7L0	50S ribosomal protein L1 [OS=Escherichia coli K-12]	0	2	2	0.5897	0	1	1	3	1068.03	1068.03	2135.06	2135.06	-1.3	-0.00139	0/0	0	0	893.673	CID (Collision Induced Dissociation)	MS2	87.2445	100	85.6715	13560	13560	13556	191004_aoyama_14.raw	F1		7	0.39	0.001915
		FALSE	High	Sequest HT	Sequest HT (A2)	A	2	Unambiguous	VSISTTMGAGVAVDQAGLSASVN	[K].VSISTTMGAGVAVDQAGLSASVN.[-]		1	1	P0A7L0	50S ribosomal protein L1 [OS=Escherichia coli K-12]	P0A7L0	50S ribosomal protein L1 [OS=Escherichia coli K-12]	0	2	2	0.896	0	1	1	1	1068.03	1068.03	2135.06	2135.06	-2.84	-0.00304	0/0	0	0	2263.93	CID (Collision Induced Dissociation)	MS2	70.4713	100	68.6479	12429	12429	12427	191004_aoyama_18.raw	F3		7	1.25	0.001915
		FALSE	High	Sequest HT	Sequest HT (A2)	A	2	Unambiguous	VSISTTMGAGVAVDQAGLSASVN	[K].VSISTTMGAGVAVDQAGLSASVN.[-]		1	1	P0A7L0	50S ribosomal protein L1 [OS=Escherichia coli K-12]	P0A7L0	50S ribosomal protein L1 [OS=Escherichia coli K-12]	0	2	2	0.8	0	1	1	1	1068.03	1068.03	2135.06	2135.06	-1.91	-0.00204	0/0	0	0	1272.67	CID (Collision Induced Dissociation)	MS2	72.0301	100	62.9405	11158	11158	11156	191004_aoyama_18.raw	F3		7	0.75	0.001915
		FALSE	High	Sequest HT	Sequest HT (A2)	A	2	Unambiguous	VSISTTMGAGVAVDQAGLSASVN	[K].VSISTTMGAGVAVDQAGLSASVN.[-]		1	1	P0A7L0	50S ribosomal protein L1 [OS=Escherichia coli K-12]	P0A7L0	50S ribosomal protein L1 [OS=Escherichia coli K-12]	0	2	2	0.6481	0	1	1	1	1068.03	1068.03	2135.06	2135.06	-1.36	-0.00145	0/0	0	0	1646.96	CID (Collision Induced Dissociation)	MS2	84.2397	100	62.9311	10093	10093	10091	191004_aoyama_16.raw	F2		7	0.54	0.001915
		FALSE	High	Sequest HT	Sequest HT (A2)	A	2	Unambiguous	VSISTTMGAGVAVDQAGLSASVN	[K].VSISTTMGAGVAVDQAGLSASVN.[-]		1	1	P0A7L0	50S ribosomal protein L1 [OS=Escherichia coli K-12]	P0A7L0	50S ribosomal protein L1 [OS=Escherichia coli K-12]	0	2	2	0.4429	0	1	1	1	1068.03	1068.03	2135.06	2135.06	-1.41	-0.0015	0/0	0	0	2508.39	CID (Collision Induced Dissociation)	MS2	63.1981	100	64.0053	8989	8989	8987	191004_aoyama_14.raw	F1		7	0.7	0.001915
		FALSE	High	Sequest HT	Sequest HT (A2)	A	2	Unambiguous	VSISTTMGAGVAVDQAGLSASVN	[K].VSISTTMGAGVAVDQAGLSASVN.[-]		1	1	P0A7L0	50S ribosomal protein L1 [OS=Escherichia coli K-12]	P0A7L0	50S ribosomal protein L1 [OS=Escherichia coli K-12]	0	2	2	0.6429	0	1	1	1	1068.03	1068.03	2135.06	2135.06	-1.99	-0.00212	0/0	0	0	2228.55	CID (Collision Induced Dissociation)	MS2	70.759	100	80.5153	12549	12549	12548	191004_aoyama_14.raw	F1		7	0.56	0.001915
		FALSE	High	Sequest HT	Sequest HT (A2)	A	2	Unambiguous	VSISTTMGAGVAVDQAGLSASVN	[K].VSISTTMGAGVAVDQAGLSASVN.[-]		1	1	P0A7L0	50S ribosomal protein L1 [OS=Escherichia coli K-12]	P0A7L0	50S ribosomal protein L1 [OS=Escherichia coli K-12]	0	2	2	0.7424	0	1	1	1	1068.04	1068.04	2135.06	2135.06	-0.66	-0.00071	0/0	0	0	1704.45	CID (Collision Induced Dissociation)	MS2	65.6177	100	71.3646	10585	10585	10584	191004_aoyama_14.raw	F1		7	0.66	0.001915
		FALSE	High	Sequest HT	Sequest HT (A2)	A	2	Unambiguous	VSISTTMGAGVAVDQAGLSASVN	[K].VSISTTMGAGVAVDQAGLSASVN.[-]		1	1	P0A7L0	50S ribosomal protein L1 [OS=Escherichia coli K-12]	P0A7L0	50S ribosomal protein L1 [OS=Escherichia coli K-12]	0	2	2	0.3091	0	1	1	1	1068.04	1068.04	2135.07	2135.06	0.37	0.00039	0/0	0	0	927.232	CID (Collision Induced Dissociation)	MS2	75.1036	100	72.2108	10770	10770	10768	191004_aoyama_14.raw	F1		7	0.55	0.001915
		FALSE	High	Sequest HT	Sequest HT (A2)	A	2	Unambiguous	VSISTTMGAGVAVDQAGLSASVN	[K].VSISTTMGAGVAVDQAGLSASVN.[-]		1	1	P0A7L0	50S ribosomal protein L1 [OS=Escherichia coli K-12]	P0A7L0	50S ribosomal protein L1 [OS=Escherichia coli K-12]	0	2	2	0.6952	0	1	1	1	1068.04	1068.04	2135.06	2135.06	-0.75	-0.0008	0/0	0	0	1291.91	CID (Collision Induced Dissociation)	MS2	32.3088	100	60.4778	9598	9598	9597	191004_aoyama_16.raw	F2		7	1.05	0.002242
		FALSE	High	Sequest HT	Sequest HT (A2)	A	2	Unambiguous	VSISTTMGAGVAVDQAGLSASVN	[K].VSISTTMGAGVAVDQAGLSASVN.[-]		1	1	P0A7L0	50S ribosomal protein L1 [OS=Escherichia coli K-12]	P0A7L0	50S ribosomal protein L1 [OS=Escherichia coli K-12]	0	2	2	0.4222	0	1	1	1	1068.04	1068.04	2135.07	2135.06	0.11	0.00012	0/0	0	0	844.588	CID (Collision Induced Dissociation)	MS2	51.4188	100	58.4868	10253	10253	10250	191004_aoyama_18.raw	F3		7	0.9	0.002242
		FALSE	High	Sequest HT	Sequest HT (A2)	A	2	Unambiguous	VSISTTMGAGVAVDQAGLSASVN	[K].VSISTTMGAGVAVDQAGLSASVN.[-]		1	1	P0A7L0	50S ribosomal protein L1 [OS=Escherichia coli K-12]	P0A7L0	50S ribosomal protein L1 [OS=Escherichia coli K-12]	0	2	2	0.6483	0	1	1	1	1068.04	1068.04	2135.07	2135.06	3.2	0.00342	0/0	0	0	3283.21	CID (Collision Induced Dissociation)	MS2	79.1923	100	66.2627	11905	11905	11903	191004_aoyama_18.raw	F3		7	1.45	0.002242
		FALSE	High	Sequest HT	Sequest HT (A2)	A	2	Unambiguous	VSISTTMGAGVAVDQAGLSASVN	[K].VSISTTMGAGVAVDQAGLSASVN.[-]		1	1	P0A7L0	50S ribosomal protein L1 [OS=Escherichia coli K-12]	P0A7L0	50S ribosomal protein L1 [OS=Escherichia coli K-12]	0	2	2	0.4776	0	1	1	1	1068.04	1068.04	2135.07	2135.06	1.31	0.0014	0/0	0	0	1278.26	CID (Collision Induced Dissociation)	MS2	67.2739	100	79.395	14780	14780	14779	191004_aoyama_18.raw	F3		7	0.67	0.002685
		FALSE	High	Sequest HT	Sequest HT (A2)	A	2	Unambiguous	VSISTTMGAGVAVDQAGLSASVN	[K].VSISTTMGAGVAVDQAGLSASVN.[-]		1	1	P0A7L0	50S ribosomal protein L1 [OS=Escherichia coli K-12]	P0A7L0	50S ribosomal protein L1 [OS=Escherichia coli K-12]	0	2	2	0.6094	0	1	1	1	1068.04	1068.04	2135.07	2135.06	0.57	0.00061	0/0	0	0	2968.44	CID (Collision Induced Dissociation)	MS2	75.7036	100	66.2948	11912	11912	11911	191004_aoyama_18.raw	F3		6	0.64	0.002685
		FALSE	High	Sequest HT	Sequest HT (A2)	A	2	Unambiguous	VSISTTMGAGVAVDQAGLSASVN	[K].VSISTTMGAGVAVDQAGLSASVN.[-]		1	1	P0A7L0	50S ribosomal protein L1 [OS=Escherichia coli K-12]	P0A7L0	50S ribosomal protein L1 [OS=Escherichia coli K-12]	0	2	2	0.3966	0	1	1	1	1068.04	1068.04	2135.06	2135.06	-0.17	-0.00018	0/0	0	0	1884.03	CID (Collision Induced Dissociation)	MS2	30.7308	100	60.1356	10569	10569	10568	191004_aoyama_18.raw	F3		7	0.58	0.002685
		FALSE	High	Sequest HT	Sequest HT (A2)	A	2	Unambiguous	VSISTTMGAGVAVDQAGLSASVN	[K].VSISTTMGAGVAVDQAGLSASVN.[-]		1	1	P0A7L0	50S ribosomal protein L1 [OS=Escherichia coli K-12]	P0A7L0	50S ribosomal protein L1 [OS=Escherichia coli K-12]	0	2	2	1	0	1	1	1	1068.04	1068.04	2135.06	2135.06	-1	-0.00107	0/0	0	0	1022.95	CID (Collision Induced Dissociation)	MS2	72.0421	100	69.9291	10279	10279	10278	191004_aoyama_14.raw	F1		7	0.52	0.002685
		FALSE	High	Sequest HT	Sequest HT (A2)	A	2	Unambiguous	VSISTTMGAGVAVDQAGLSASVN	[K].VSISTTMGAGVAVDQAGLSASVN.[-]		1	1	P0A7L0	50S ribosomal protein L1 [OS=Escherichia coli K-12]	P0A7L0	50S ribosomal protein L1 [OS=Escherichia coli K-12]	0	2	2	0.5319	0	1	1	1	1068.04	1068.04	2135.06	2135.06	-0.15	-0.00016	0/0	0	0	717.399	CID (Collision Induced Dissociation)	MS2	57.3397	100	69.4075	11512	11512	11510	191004_aoyama_16.raw	F2		7	0.47	0.002685
		FALSE	High	Sequest HT	Sequest HT (A2)	A	2	Unambiguous	VSISTTMGAGVAVDQAGLSASVN	[K].VSISTTMGAGVAVDQAGLSASVN.[-]		1	1	P0A7L0	50S ribosomal protein L1 [OS=Escherichia coli K-12]	P0A7L0	50S ribosomal protein L1 [OS=Escherichia coli K-12]	0	2	2	0.3333	0	1	1	3	1068.04	1068.04	2135.07	2135.06	1.31	0.0014	0/0	0	0	952.498	CID (Collision Induced Dissociation)	MS2	73.6526	100	78.8436	13518	13518	13517	191004_aoyama_16.raw	F2		7	0.21	0.002685
		FALSE	High	Sequest HT	Sequest HT (A2)	A	2	Unambiguous	VSISTTMGAGVAVDQAGLSASVN	[K].VSISTTMGAGVAVDQAGLSASVN.[-]		1	1	P0A7L0	50S ribosomal protein L1 [OS=Escherichia coli K-12]	P0A7L0	50S ribosomal protein L1 [OS=Escherichia coli K-12]	0	2	2	0.807	0	1	1	3	1068.04	1068.04	2135.07	2135.06	0.27	0.00029	0/0	0	0	829.364	CID (Collision Induced Dissociation)	MS2	58.4829	100	67.5917	11118	11118	11117	191004_aoyama_16.raw	F2		7	0.57	0.002685
		FALSE	High	Sequest HT	Sequest HT (A2)	A	2	Unambiguous	VSISTTMGAGVAVDQAGLSASVN	[K].VSISTTMGAGVAVDQAGLSASVN.[-]		1	1	P0A7L0	50S ribosomal protein L1 [OS=Escherichia coli K-12]	P0A7L0	50S ribosomal protein L1 [OS=Escherichia coli K-12]	0	2	2	0.6622	0	1	1	1	1068.03	1068.03	2135.06	2135.06	-2	-0.00214	0/0	0	0	450.481	CID (Collision Induced Dissociation)	MS2	82.4712	100	89.743	15562	15562	15559	191004_aoyama_16.raw	F2		7	0.74	0.002685
		FALSE	High	Sequest HT	Sequest HT (A2)	A	2	Unambiguous	VSISTTMGAGVAVDQAGLSASVN	[K].VSISTTMGAGVAVDQAGLSASVN.[-]		1	1	P0A7L0	50S ribosomal protein L1 [OS=Escherichia coli K-12]	P0A7L0	50S ribosomal protein L1 [OS=Escherichia coli K-12]	0	2	2	0.9759	0	1	1	1	1068.04	1068.04	2135.07	2135.06	0.85	0.00091	0/0	0	0	1314.65	CID (Collision Induced Dissociation)	MS2	69.5067	100	67.8159	9816	9816	9815	191004_aoyama_14.raw	F1		7	0.83	0.002804
		FALSE	High	Sequest HT	Sequest HT (A2)	A	2	Unambiguous	VSISTTMGAGVAVDQAGLSASVN	[K].VSISTTMGAGVAVDQAGLSASVN.[-]		1	1	P0A7L0	50S ribosomal protein L1 [OS=Escherichia coli K-12]	P0A7L0	50S ribosomal protein L1 [OS=Escherichia coli K-12]	0	2	2	0.6508	0	1	1	1	1068.04	1068.04	2135.07	2135.06	0.07	7e-05	0/0	0	0	1170.97	CID (Collision Induced Dissociation)	MS2	51.9669	100	64.2316	9041	9041	9040	191004_aoyama_14.raw	F1		7	0.63	0.002804
		FALSE	High	Sequest HT	Sequest HT (A2)	A	2	Unambiguous	VSISTTMGAGVAVDQAGLSASVN	[K].VSISTTMGAGVAVDQAGLSASVN.[-]		1	1	P0A7L0	50S ribosomal protein L1 [OS=Escherichia coli K-12]	P0A7L0	50S ribosomal protein L1 [OS=Escherichia coli K-12]	0	2	2	0.9032	0	1	1	1	1068.04	1068.04	2135.07	2135.06	1.84	0.00196	0/0	0	0	1489.27	CID (Collision Induced Dissociation)	MS2	65.1547	100	61.8426	9858	9858	9857	191004_aoyama_16.raw	F2		7	0.62	0.002948
		FALSE	High	Sequest HT	Sequest HT (A2)	A	2	Unambiguous	VSISTTMGAGVAVDQAGLSASVN	[K].VSISTTMGAGVAVDQAGLSASVN.[-]		1	1	P0A7L0	50S ribosomal protein L1 [OS=Escherichia coli K-12]	P0A7L0	50S ribosomal protein L1 [OS=Escherichia coli K-12]	0	2	2	0.2679	0	1	1	1	1068.04	1068.04	2135.07	2135.06	3.07	0.00328	0/0	0	0	492.567	CID (Collision Induced Dissociation)	MS2	83.6831	100	91.2249	14555	14555	14552	191004_aoyama_14.raw	F1		8	0.56	0.002948
		FALSE	High	Sequest HT	Sequest HT (A2)	A	2	Unambiguous	VSISTTMGAGVAVDQAGLSASVN	[K].VSISTTMGAGVAVDQAGLSASVN.[-]		1	1	P0A7L0	50S ribosomal protein L1 [OS=Escherichia coli K-12]	P0A7L0	50S ribosomal protein L1 [OS=Escherichia coli K-12]	0	2	2	0.28	0	1	1	1	1068.03	1068.03	2135.06	2135.06	-2.37	-0.00253	0/0	0	0	839.146	CID (Collision Induced Dissociation)	MS2	66.6233	100	81.7252	14076	14076	14073	191004_aoyama_16.raw	F2		7	0.25	0.003095
		FALSE	High	Sequest HT	Sequest HT (A2)	A	2	Unambiguous	VSISTTMGAGVAVDQAGLSASVN	[K].VSISTTMGAGVAVDQAGLSASVN.[-]		1	1	P0A7L0	50S ribosomal protein L1 [OS=Escherichia coli K-12]	P0A7L0	50S ribosomal protein L1 [OS=Escherichia coli K-12]	0	2	2	0.5333	0	1	1	1	1068.03	1068.03	2135.06	2135.06	-1.1	-0.00117	0/0	0	0	1798.17	CID (Collision Induced Dissociation)	MS2	69.7635	100	67.4194	11081	11081	11080	191004_aoyama_16.raw	F2		7	0.9	0.003095
		FALSE	High	Sequest HT	Sequest HT (A2)	A	2	Unambiguous	VSISTTMGAGVAVDQAGLSASVN	[K].VSISTTMGAGVAVDQAGLSASVN.[-]		1	1	P0A7L0	50S ribosomal protein L1 [OS=Escherichia coli K-12]	P0A7L0	50S ribosomal protein L1 [OS=Escherichia coli K-12]	0	2	2	0.3158	0	1	1	3	1068.04	1068.04	2135.06	2135.06	-0.08	-9e-05	0/0	0	0	1216.32	CID (Collision Induced Dissociation)	MS2	86.1007	100	65.055	11638	11638	11636	191004_aoyama_18.raw	F3		7	0.19	0.003399
		FALSE	High	Sequest HT	Sequest HT (A2)	A	2	Unambiguous	VSISTTMGAGVAVDQAGLSASVN	[K].VSISTTMGAGVAVDQAGLSASVN.[-]		1	1	P0A7L0	50S ribosomal protein L1 [OS=Escherichia coli K-12]	P0A7L0	50S ribosomal protein L1 [OS=Escherichia coli K-12]	0	2	2	0.7465	0	1	1	1	1068.04	1068.04	2135.07	2135.06	2.53	0.0027	0/0	0	0	955.001	CID (Collision Induced Dissociation)	MS2	80.4695	100	84.6141	13358	13358	13356	191004_aoyama_14.raw	F1		8	0.71	0.003544
		FALSE	High	Sequest HT	Sequest HT (A2)	A	2	Unambiguous	VSISTTMGAGVAVDQAGLSASVN	[K].VSISTTMGAGVAVDQAGLSASVN.[-]		1	1	P0A7L0	50S ribosomal protein L1 [OS=Escherichia coli K-12]	P0A7L0	50S ribosomal protein L1 [OS=Escherichia coli K-12]	0	2	2	1	0	1	1	1	1068.04	1068.04	2135.07	2135.06	2.06	0.0022	0/0	0	0	332.842	CID (Collision Induced Dissociation)	MS2	68.097	100	93.3624	14858	14858	14856	191004_aoyama_14.raw	F1		7	0.75	0.003544
		FALSE	High	Sequest HT	Sequest HT (A2)	A	2	Unambiguous	VSISTTMGAGVAVDQAGLSASVN	[K].VSISTTMGAGVAVDQAGLSASVN.[-]		1	1	P0A7L0	50S ribosomal protein L1 [OS=Escherichia coli K-12]	P0A7L0	50S ribosomal protein L1 [OS=Escherichia coli K-12]	0	2	2	1	0	1	1	1	1068.03	1068.03	2135.06	2135.06	-1.23	-0.00131	0/0	0	0	1988.69	CID (Collision Induced Dissociation)	MS2	82.0056	100	64.2079	10379	10379	10378	191004_aoyama_16.raw	F2		7	0.71	0.003544
		FALSE	High	Sequest HT	Sequest HT (A2)	A	2	Unambiguous	VSISTTMGAGVAVDQAGLSASVN	[K].VSISTTMGAGVAVDQAGLSASVN.[-]		1	1	P0A7L0	50S ribosomal protein L1 [OS=Escherichia coli K-12]	P0A7L0	50S ribosomal protein L1 [OS=Escherichia coli K-12]	0	2	2	0.6842	0	1	1	1	1068.04	1068.04	2135.07	2135.06	3.08	0.00329	0/0	0	0	1253.95	CID (Collision Induced Dissociation)	MS2	60.9421	100	60.9895	9687	9687	9686	191004_aoyama_16.raw	F2		8	1.14	0.003838
		FALSE	High	Sequest HT	Sequest HT (A2)	A	2	Unambiguous	VSISTTMGAGVAVDQAGLSASVN	[K].VSISTTMGAGVAVDQAGLSASVN.[-]		1	1	P0A7L0	50S ribosomal protein L1 [OS=Escherichia coli K-12]	P0A7L0	50S ribosomal protein L1 [OS=Escherichia coli K-12]	0	2	2	0.375	0	1	1	3	1068.04	1068.04	2135.06	2135.06	-0.28	-0.0003	0/0	0	0	604.826	CID (Collision Induced Dissociation)	MS2	64.337	100	80.2256	12490	12490	12487	191004_aoyama_14.raw	F1		7	0.56	0.003838
		FALSE	High	Sequest HT	Sequest HT (A2)	A	2	Unambiguous	VSISTTMGAGVAVDQAGLSASVN	[K].VSISTTMGAGVAVDQAGLSASVN.[-]		1	1	P0A7L0	50S ribosomal protein L1 [OS=Escherichia coli K-12]	P0A7L0	50S ribosomal protein L1 [OS=Escherichia coli K-12]	0	2	2	0.7935	0	1	1	1	1068.04	1068.04	2135.07	2135.06	2.81	0.003	0/0	0	0	415.939	CID (Collision Induced Dissociation)	MS2	81.4284	100	84.0224	15724	15724	15720	191004_aoyama_18.raw	F3		8	0.92	0.003838
		FALSE	High	Sequest HT	Sequest HT (A2)	A	2	Unambiguous	VSISTTMGAGVAVDQAGLSASVN	[K].VSISTTMGAGVAVDQAGLSASVN.[-]		1	1	P0A7L0	50S ribosomal protein L1 [OS=Escherichia coli K-12]	P0A7L0	50S ribosomal protein L1 [OS=Escherichia coli K-12]	0	2	2	0.7059	0	1	1	1	1068.04	1068.04	2135.07	2135.06	1.53	0.00164	0/0	0	0	2557.61	CID (Collision Induced Dissociation)	MS2	62.6034	100	61.4417	10822	10822	10821	191004_aoyama_18.raw	F3		7	0.68	0.003838
		FALSE	High	Sequest HT	Sequest HT (A2)	A	2	Unambiguous	VSISTTMGAGVAVDQAGLSASVN	[K].VSISTTMGAGVAVDQAGLSASVN.[-]		1	1	P0A7L0	50S ribosomal protein L1 [OS=Escherichia coli K-12]	P0A7L0	50S ribosomal protein L1 [OS=Escherichia coli K-12]	0	2	2	0.2941	0	1	1	1	1068.04	1068.04	2135.07	2135.06	0.71	0.00076	0/0	0	0	2146.2	CID (Collision Induced Dissociation)	MS2	69.349	100	69.5317	10193	10193	10191	191004_aoyama_14.raw	F1		7	0.68	0.00413
		FALSE	High	Sequest HT	Sequest HT (A2)	A	2	Unambiguous	VSISTTMGAGVAVDQAGLSASVN	[K].VSISTTMGAGVAVDQAGLSASVN.[-]		1	1	P0A7L0	50S ribosomal protein L1 [OS=Escherichia coli K-12]	P0A7L0	50S ribosomal protein L1 [OS=Escherichia coli K-12]	0	2	2	0.7763	0	1	1	1	1068.04	1068.04	2135.07	2135.06	0.89	0.00095	0/0	0	0	1340.64	CID (Collision Induced Dissociation)	MS2	70.1685	100	82.8717	15498	15498	15496	191004_aoyama_18.raw	F3		7	0.76	0.00413
		FALSE	High	Sequest HT	Sequest HT (A2)	A	2	Unambiguous	VSISTTMGAGVAVDQAGLSASVN	[K].VSISTTMGAGVAVDQAGLSASVN.[-]		1	1	P0A7L0	50S ribosomal protein L1 [OS=Escherichia coli K-12]	P0A7L0	50S ribosomal protein L1 [OS=Escherichia coli K-12]	0	2	2	0.6349	0	1	1	1	1068.04	1068.04	2135.07	2135.06	0.85	0.00091	0/0	0	0	348.994	CID (Collision Induced Dissociation)	MS2	36.0429	100	58.6161	7955	7955	7954	191004_aoyama_14.raw	F1		7	0.63	0.00413
		FALSE	High	Sequest HT	Sequest HT (A2)	A	2	Unambiguous	VSISTTMGAGVAVDQAGLSASVN	[K].VSISTTMGAGVAVDQAGLSASVN.[-]		1	1	P0A7L0	50S ribosomal protein L1 [OS=Escherichia coli K-12]	P0A7L0	50S ribosomal protein L1 [OS=Escherichia coli K-12]	0	2	2	0.7381	0	1	1	1	1068.04	1068.04	2135.07	2135.06	0.24	0.00025	0/0	0	0	487.523	CID (Collision Induced Dissociation)	MS2	27.8089	100	59.3237	8053	8053	8052	191004_aoyama_14.raw	F1		7	0.84	0.00413
		FALSE	High	Sequest HT	Sequest HT (A2)	A	2	Unambiguous	VSISTTMGAGVAVDQAGLSASVN	[K].VSISTTMGAGVAVDQAGLSASVN.[-]		1	1	P0A7L0	50S ribosomal protein L1 [OS=Escherichia coli K-12]	P0A7L0	50S ribosomal protein L1 [OS=Escherichia coli K-12]	0	2	2	0.814	0	1	1	1	1068.04	1068.04	2135.06	2135.06	-0.39	-0.00042	0/0	0	0	1874.79	CID (Collision Induced Dissociation)	MS2	80.1668	100	70.1728	12761	12761	12758	191004_aoyama_18.raw	F3		7	0.86	0.00413
		FALSE	High	Sequest HT	Sequest HT (A2)	A	2	Unambiguous	VSISTTMGAGVAVDQAGLSASVN	[K].VSISTTMGAGVAVDQAGLSASVN.[-]		1	1	P0A7L0	50S ribosomal protein L1 [OS=Escherichia coli K-12]	P0A7L0	50S ribosomal protein L1 [OS=Escherichia coli K-12]	0	2	2	0.8413	0	1	1	1	1068.03	1068.04	2135.06	2135.06	-1.33	-0.00142	0/0	0	0	1451.99	CID (Collision Induced Dissociation)	MS2	58.9644	100	68.1969	9904	9904	9903	191004_aoyama_14.raw	F1		7	1.26	0.00413
		FALSE	High	Sequest HT	Sequest HT (A2)	A	2	Unambiguous	VSISTTMGAGVAVDQAGLSASVN	[K].VSISTTMGAGVAVDQAGLSASVN.[-]		1	1	P0A7L0	50S ribosomal protein L1 [OS=Escherichia coli K-12]	P0A7L0	50S ribosomal protein L1 [OS=Escherichia coli K-12]	0	2	2	0.625	0	1	1	1	1068.04	1068.04	2135.07	2135.06	1.07	0.00114	0/0	0	0	1176.83	CID (Collision Induced Dissociation)	MS2	85.6044	100	73.5094	11051	11051	11050	191004_aoyama_14.raw	F1		7	0.48	0.00413
		FALSE	High	Sequest HT	Sequest HT (A2)	A	2	Unambiguous	VSISTTMGAGVAVDQAGLSASVN	[K].VSISTTMGAGVAVDQAGLSASVN.[-]		1	1	P0A7L0	50S ribosomal protein L1 [OS=Escherichia coli K-12]	P0A7L0	50S ribosomal protein L1 [OS=Escherichia coli K-12]	0	2	2	0.7105	0	1	1	1	1068.04	1068.04	2135.07	2135.06	1.04	0.00111	0/0	0	0	967.582	CID (Collision Induced Dissociation)	MS2	79.907	100	65.9399	11835	11835	11834	191004_aoyama_18.raw	F3		7	0.76	0.004282
		FALSE	High	Sequest HT	Sequest HT (A2)	A	2	Unambiguous	VSISTTMGAGVAVDQAGLSASVN	[K].VSISTTMGAGVAVDQAGLSASVN.[-]		1	1	P0A7L0	50S ribosomal protein L1 [OS=Escherichia coli K-12]	P0A7L0	50S ribosomal protein L1 [OS=Escherichia coli K-12]	0	2	2	0.7528	0	1	1	1	1068.04	1068.04	2135.07	2135.06	0.39	0.00042	0/0	0	0	961.746	CID (Collision Induced Dissociation)	MS2	38.2663	100	61.4747	9781	9781	9780	191004_aoyama_16.raw	F2		7	0.89	0.004282
		FALSE	High	Sequest HT	Sequest HT (A2)	A	2	Unambiguous	VSISTTMGAGVAVDQAGLSASVN	[K].VSISTTMGAGVAVDQAGLSASVN.[-]		1	1	P0A7L0	50S ribosomal protein L1 [OS=Escherichia coli K-12]	P0A7L0	50S ribosomal protein L1 [OS=Escherichia coli K-12]	0	2	2	0.2	0	1	1	3	1068.03	1068.03	2135.06	2135.06	-2.84	-0.00303	0/0	0	0	2085.22	CID (Collision Induced Dissociation)	MS2	80.8784	100	68.9575	12492	12492	12491	191004_aoyama_18.raw	F3		7	0.2	0.004417
		FALSE	High	Sequest HT	Sequest HT (A2)	A	2	Unambiguous	VSISTTMGAGVAVDQAGLSASVN	[K].VSISTTMGAGVAVDQAGLSASVN.[-]		1	1	P0A7L0	50S ribosomal protein L1 [OS=Escherichia coli K-12]	P0A7L0	50S ribosomal protein L1 [OS=Escherichia coli K-12]	0	2	2	0.6111	0	1	1	1	1068.04	1068.04	2135.06	2135.06	-0.87	-0.00092	0/0	0	0	668.659	CID (Collision Induced Dissociation)	MS2	75.6646	100	66.5683	10892	10892	10890	191004_aoyama_16.raw	F2		7	0.72	0.004417
		FALSE	High	Sequest HT	Sequest HT (A2)	A	2	Unambiguous	VSISTTMGAGVAVDQAGLSASVN	[K].VSISTTMGAGVAVDQAGLSASVN.[-]		1	1	P0A7L0	50S ribosomal protein L1 [OS=Escherichia coli K-12]	P0A7L0	50S ribosomal protein L1 [OS=Escherichia coli K-12]	0	2	2	0.4643	0	1	1	1	1068.03	1068.03	2135.06	2135.06	-3.75	-0.004	0/0	0	0	5514.13	CID (Collision Induced Dissociation)	MS2	72.6335	100	62.9019	8744	8744	8739	191004_aoyama_14.raw	F1		7	0.84	0.004417
		FALSE	High	Sequest HT	Sequest HT (A2)	A	2	Unambiguous	VSISTTMGAGVAVDQAGLSASVN	[K].VSISTTMGAGVAVDQAGLSASVN.[-]		1	1	P0A7L0	50S ribosomal protein L1 [OS=Escherichia coli K-12]	P0A7L0	50S ribosomal protein L1 [OS=Escherichia coli K-12]	0	2	2	0.3514	0	1	1	1	1068.04	1068.04	2135.06	2135.06	-0.51	-0.00055	0/0	0	0	1098.62	CID (Collision Induced Dissociation)	MS2	63.5587	100	87.343	13892	13892	13888	191004_aoyama_14.raw	F1		7	0.37	0.004417
		FALSE	High	Sequest HT	Sequest HT (A2)	A	2	Unambiguous	VSISTTMGAGVAVDQAGLSASVN	[K].VSISTTMGAGVAVDQAGLSASVN.[-]		1	1	P0A7L0	50S ribosomal protein L1 [OS=Escherichia coli K-12]	P0A7L0	50S ribosomal protein L1 [OS=Escherichia coli K-12]	0	2	2	0.3051	0	1	1	1	1068.04	1068.04	2135.06	2135.06	-0.39	-0.00042	0/0	0	0	410.98	CID (Collision Induced Dissociation)	MS2	22.8344	100	59.454	9411	9411	9410	191004_aoyama_16.raw	F2		7	0.59	0.004692
		FALSE	High	Sequest HT	Sequest HT (A2)	A	2	Unambiguous	VSISTTMGAGVAVDQAGLSASVN	[K].VSISTTMGAGVAVDQAGLSASVN.[-]		1	1	P0A7L0	50S ribosomal protein L1 [OS=Escherichia coli K-12]	P0A7L0	50S ribosomal protein L1 [OS=Escherichia coli K-12]	0	2	2	0.7222	0	1	1	1	1068.04	1068.04	2135.07	2135.06	0.53	0.00056	0/0	0	0	95.6114	CID (Collision Induced Dissociation)	MS2	86.3293	100	95.4427	16406	16406	16404	191004_aoyama_16.raw	F2		6	0.36	0.004692
		FALSE	High	Sequest HT	Sequest HT (A2)	A	2	Unambiguous	VSISTTMGAGVAVDQAGLSASVN	[K].VSISTTMGAGVAVDQAGLSASVN.[-]		1	1	P0A7L0	50S ribosomal protein L1 [OS=Escherichia coli K-12]	P0A7L0	50S ribosomal protein L1 [OS=Escherichia coli K-12]	0	2	2	0.5208	0	1	1	1	1068.04	1068.04	2135.07	2135.06	0.29	0.0003	0/0	0	0	778.406	CID (Collision Induced Dissociation)	MS2	72.6071	100	80.0738	12458	12458	12457	191004_aoyama_14.raw	F1		7	0.48	0.004692
		FALSE	High	Sequest HT	Sequest HT (A2)	A	2	Unambiguous	VSISTTMGAGVAVDQAGLSASVN	[K].VSISTTMGAGVAVDQAGLSASVN.[-]		1	1	P0A7L0	50S ribosomal protein L1 [OS=Escherichia coli K-12]	P0A7L0	50S ribosomal protein L1 [OS=Escherichia coli K-12]	0	2	2	0.8571	0	1	1	1	1068.03	1068.03	2135.06	2135.06	-4.19	-0.00448	0/0	0	0	1313.36	CID (Collision Induced Dissociation)	MS2	73.964	100	64.1344	10362	10362	10360	191004_aoyama_16.raw	F2		7	0.7	0.004692
		FALSE	High	Sequest HT	Sequest HT (A2)	A	2	Unambiguous	VSISTTMGAGVAVDQAGLSASVN	[K].VSISTTMGAGVAVDQAGLSASVN.[-]		1	1	P0A7L0	50S ribosomal protein L1 [OS=Escherichia coli K-12]	P0A7L0	50S ribosomal protein L1 [OS=Escherichia coli K-12]	0	2	2	1	0	1	1	1	1068.04	1068.04	2135.07	2135.06	2.05	0.00219	0/0	0	0	249.628	CID (Collision Induced Dissociation)	MS2	92.1402	100	93.216	14830	14830	14828	191004_aoyama_14.raw	F1		7	0.65	0.004692
		FALSE	High	Sequest HT	Sequest HT (A2)	A	2	Unambiguous	VSISTTMGAGVAVDQAGLSASVN	[K].VSISTTMGAGVAVDQAGLSASVN.[-]		1	1	P0A7L0	50S ribosomal protein L1 [OS=Escherichia coli K-12]	P0A7L0	50S ribosomal protein L1 [OS=Escherichia coli K-12]	0	2	2	0.5	0	1	1	1	1068.03	1068.03	2135.06	2135.06	-1.89	-0.00202	0/0	0	0	696.417	CID (Collision Induced Dissociation)	MS2	71.6583	100	87.8643	16503	16503	16501	191004_aoyama_18.raw	F3		7	0.22	0.004938
		FALSE	High	Sequest HT	Sequest HT (A2)	A	2	Unambiguous	VSISTTMGAGVAVDQAGLSASVN	[K].VSISTTMGAGVAVDQAGLSASVN.[-]		1	1	P0A7L0	50S ribosomal protein L1 [OS=Escherichia coli K-12]	P0A7L0	50S ribosomal protein L1 [OS=Escherichia coli K-12]	0	2	2	0.65	0	1	1	1	1068.04	1068.04	2135.07	2135.06	1.43	0.00153	0/0	0	0	945.348	CID (Collision Induced Dissociation)	MS2	60.4506	100	82.4431	15411	15411	15409	191004_aoyama_18.raw	F3		7	0.6	0.004938
		FALSE	High	Sequest HT	Sequest HT (A2)	A	2	Unambiguous	VSISTTMGAGVAVDQAGLSASVN	[K].VSISTTMGAGVAVDQAGLSASVN.[-]		1	1	P0A7L0	50S ribosomal protein L1 [OS=Escherichia coli K-12]	P0A7L0	50S ribosomal protein L1 [OS=Escherichia coli K-12]	0	2	2	0.5135	0	1	1	1	1068.03	1068.04	2135.06	2135.06	-1.11	-0.00119	0/0	0	0	702.182	CID (Collision Induced Dissociation)	MS2	71.1696	100	82.5389	12956	12956	12954	191004_aoyama_14.raw	F1		7	0.37	0.004938
		FALSE	High	Sequest HT	Sequest HT (A2)	A	2	Unambiguous	VSISTTMGAGVAVDQAGLSASVN	[K].VSISTTMGAGVAVDQAGLSASVN.[-]		1	1	P0A7L0	50S ribosomal protein L1 [OS=Escherichia coli K-12]	P0A7L0	50S ribosomal protein L1 [OS=Escherichia coli K-12]	0	2	2	0.6438	0	1	1	1	1068.03	1068.04	2135.06	2135.06	-1.11	-0.00119	0/0	0	0	3148.14	CID (Collision Induced Dissociation)	MS2	70.578	100	69.3047	10142	10142	10141	191004_aoyama_14.raw	F1		7	0.73	0.004938
		FALSE	High	Sequest HT	Sequest HT (A2)	A	2	Unambiguous	VSISTTMGAGVAVDQAGLSASVN	[K].VSISTTMGAGVAVDQAGLSASVN.[-]		1	1	P0A7L0	50S ribosomal protein L1 [OS=Escherichia coli K-12]	P0A7L0	50S ribosomal protein L1 [OS=Escherichia coli K-12]	0	2	2	0.1333	0	1	1	1	1068.03	1068.03	2135.06	2135.06	-1.26	-0.00135	0/0	0	0	1484.43	CID (Collision Induced Dissociation)	MS2	68.7272	100	63.5834	11305	11305	11304	191004_aoyama_18.raw	F3		7	0.3	0.004938
		FALSE	High	Sequest HT	Sequest HT (A2)	A	2	Unambiguous	VSISTTMGAGVAVDQAGLSASVN	[K].VSISTTMGAGVAVDQAGLSASVN.[-]		1	1	P0A7L0	50S ribosomal protein L1 [OS=Escherichia coli K-12]	P0A7L0	50S ribosomal protein L1 [OS=Escherichia coli K-12]	0	2	2	0.6095	0	1	1	1	1068.04	1068.04	2135.06	2135.06	-0.94	-0.001	0/0	0	0	4046.83	CID (Collision Induced Dissociation)	MS2	71.3387	100	65.2152	10601	10601	10598	191004_aoyama_16.raw	F2		7	1.05	0.004938
		FALSE	High	Sequest HT	Sequest HT (A2)	A	2	Unambiguous	VSISTTMGAGVAVDQAGLSASVN	[K].VSISTTMGAGVAVDQAGLSASVN.[-]		1	1	P0A7L0	50S ribosomal protein L1 [OS=Escherichia coli K-12]	P0A7L0	50S ribosomal protein L1 [OS=Escherichia coli K-12]	0	2	2	0.6932	0	1	1	1	1068.03	1068.03	2135.06	2135.06	-2	-0.00214	0/0	0	0	729.493	CID (Collision Induced Dissociation)	MS2	51.8675	100	68.3665	11291	11291	11290	191004_aoyama_16.raw	F2		7	0.88	0.004938
		FALSE	High	Sequest HT	Sequest HT (A2)	A	2	Unambiguous	VSISTTMGAGVAVDQAGLSASVN	[K].VSISTTMGAGVAVDQAGLSASVN.[-]		1	1	P0A7L0	50S ribosomal protein L1 [OS=Escherichia coli K-12]	P0A7L0	50S ribosomal protein L1 [OS=Escherichia coli K-12]	0	2	2	0.3571	0	1	1	1	1068.03	1068.03	2135.06	2135.06	-1.91	-0.00204	0/0	0	0	1164.81	CID (Collision Induced Dissociation)	MS2	66.9507	100	68.918	10060	10060	10059	191004_aoyama_14.raw	F1		7	0.7	0.005001
		FALSE	High	Sequest HT	Sequest HT (A2)	A	2	Unambiguous	VSISTTMGAGVAVDQAGLSASVN	[K].VSISTTMGAGVAVDQAGLSASVN.[-]		1	1	P0A7L0	50S ribosomal protein L1 [OS=Escherichia coli K-12]	P0A7L0	50S ribosomal protein L1 [OS=Escherichia coli K-12]	0	2	2	0.7683	0	1	1	1	1068.04	1068.04	2135.07	2135.06	0.17	0.00019	0/0	0	0	867.733	CID (Collision Induced Dissociation)	MS2	56.3423	100	64.4084	9081	9081	9080	191004_aoyama_14.raw	F1		7	0.82	0.005001
		FALSE	High	Sequest HT	Sequest HT (A2)	A	2	Unambiguous	VSISTTMGAGVAVDQAGLSASVN	[K].VSISTTMGAGVAVDQAGLSASVN.[-]		1	1	P0A7L0	50S ribosomal protein L1 [OS=Escherichia coli K-12]	P0A7L0	50S ribosomal protein L1 [OS=Escherichia coli K-12]	0	2	2	0.82	0	1	1	1	1068.03	1068.03	2135.06	2135.06	-2.03	-0.00216	0/0	0	0	2472.09	CID (Collision Induced Dissociation)	MS2	69.8049	100	65.1015	11649	11649	11647	191004_aoyama_18.raw	F3		7	1	0.005001
		FALSE	High	Sequest HT	Sequest HT (A2)	A	2	Unambiguous	VSISTTMGAGVAVDQAGLSASVN	[K].VSISTTMGAGVAVDQAGLSASVN.[-]		1	1	P0A7L0	50S ribosomal protein L1 [OS=Escherichia coli K-12]	P0A7L0	50S ribosomal protein L1 [OS=Escherichia coli K-12]	0	2	2	1	0	1	1	1	1068.03	1068.03	2135.06	2135.06	-1.82	-0.00194	0/0	0	0	500.415	CID (Collision Induced Dissociation)	MS2	50.2982	100	60.8321	9656	9656	9655	191004_aoyama_16.raw	F2		7	1.06	0.005001
		FALSE	High	Sequest HT	Sequest HT (A2)	A	2	Unambiguous	VSISTTMGAGVAVDQAGLSASVN	[K].VSISTTMGAGVAVDQAGLSASVN.[-]		1	1	P0A7L0	50S ribosomal protein L1 [OS=Escherichia coli K-12]	P0A7L0	50S ribosomal protein L1 [OS=Escherichia coli K-12]	0	2	2	0.3472	0	1	1	1	1068.04	1068.04	2135.07	2135.06	4.47	0.00477	0/0	0	0	1744.5	CID (Collision Induced Dissociation)	MS2	79.7633	100	62.9934	10107	10107	10104	191004_aoyama_16.raw	F2		7	0.72	0.005001
		FALSE	High	Sequest HT	Sequest HT (A2)	A	2	Unambiguous	VSISTTMGAGVAVDQAGLSASVN	[K].VSISTTMGAGVAVDQAGLSASVN.[-]		1	1	P0A7L0	50S ribosomal protein L1 [OS=Escherichia coli K-12]	P0A7L0	50S ribosomal protein L1 [OS=Escherichia coli K-12]	0	2	2	0.4333	0	1	1	1	1068.04	1068.04	2135.07	2135.06	0.66	0.00071	0/0	0	0	246.115	CID (Collision Induced Dissociation)	MS2	35.5363	100	60.1383	9538	9538	9537	191004_aoyama_16.raw	F2		7	0.6	0.005001
		FALSE	High	Sequest HT	Sequest HT (A2)	A	2	Unambiguous	VSISTTMGAGVAVDQAGLSASVN	[K].VSISTTMGAGVAVDQAGLSASVN.[-]		1	1	P0A7L0	50S ribosomal protein L1 [OS=Escherichia coli K-12]	P0A7L0	50S ribosomal protein L1 [OS=Escherichia coli K-12]	0	2	2	0.8182	0	1	1	1	1068.03	1068.03	2135.06	2135.06	-1.6	-0.00171	0/0	0	0	512.852	CID (Collision Induced Dissociation)	MS2	27.1893	100	59.0679	9347	9347	9346	191004_aoyama_16.raw	F2		7	0.77	0.005127
		FALSE	High	Sequest HT	Sequest HT (A2)	A	2	Unambiguous	VSISTTMGAGVAVDQAGLSASVN	[K].VSISTTMGAGVAVDQAGLSASVN.[-]		1	1	P0A7L0	50S ribosomal protein L1 [OS=Escherichia coli K-12]	P0A7L0	50S ribosomal protein L1 [OS=Escherichia coli K-12]	0	2	2	0.5323	0	1	1	1	1068.04	1068.04	2135.07	2135.06	0.27	0.00029	0/0	0	0	745.759	CID (Collision Induced Dissociation)	MS2	56.5645	100	67.5737	11115	11115	11113	191004_aoyama_16.raw	F2		7	0.62	0.005127
		FALSE	High	Sequest HT	Sequest HT (A2)	A	2	Unambiguous	VSISTTMGAGVAVDQAGLSASVN	[K].VSISTTMGAGVAVDQAGLSASVN.[-]		1	1	P0A7L0	50S ribosomal protein L1 [OS=Escherichia coli K-12]	P0A7L0	50S ribosomal protein L1 [OS=Escherichia coli K-12]	0	2	2	0.8776	0	1	1	1	1068.03	1068.03	2135.06	2135.06	-1.53	-0.00164	0/0	0	0	716.394	CID (Collision Induced Dissociation)	MS2	76.6203	100	68.9875	11422	11422	11421	191004_aoyama_16.raw	F2		7	0.49	0.005127
		FALSE	High	Sequest HT	Sequest HT (A2)	A	2	Unambiguous	VSISTTMGAGVAVDQAGLSASVN	[K].VSISTTMGAGVAVDQAGLSASVN.[-]		1	1	P0A7L0	50S ribosomal protein L1 [OS=Escherichia coli K-12]	P0A7L0	50S ribosomal protein L1 [OS=Escherichia coli K-12]	0	2	2	0.5	0	1	1	1	1068.03	1068.03	2135.06	2135.06	-1.12	-0.0012	0/0	0	0	274.895	CID (Collision Induced Dissociation)	MS2	74.9623	100	91.8205	14641	14641	14640	191004_aoyama_14.raw	F1		7	0.32	0.005267
		FALSE	High	Sequest HT	Sequest HT (A2)	A	2	Unambiguous	VSISTTMGAGVAVDQAGLSASVN	[K].VSISTTMGAGVAVDQAGLSASVN.[-]		1	1	P0A7L0	50S ribosomal protein L1 [OS=Escherichia coli K-12]	P0A7L0	50S ribosomal protein L1 [OS=Escherichia coli K-12]	0	2	2	0.7	0	1	1	3	1068.03	1068.03	2135.06	2135.06	-1.26	-0.00135	0/0	0	0	286.118	CID (Collision Induced Dissociation)	MS2	68.044	100	95.6114	15195	15195	15193	191004_aoyama_14.raw	F1		7	0.2	0.005267
		FALSE	High	Sequest HT	Sequest HT (A2)	A	2	Unambiguous	VSISTTMGAGVAVDQAGLSASVN	[K].VSISTTMGAGVAVDQAGLSASVN.[-]		1	1	P0A7L0	50S ribosomal protein L1 [OS=Escherichia coli K-12]	P0A7L0	50S ribosomal protein L1 [OS=Escherichia coli K-12]	0	2	2	0.3	0	1	1	1	1068.03	1068.03	2135.06	2135.06	-2.71	-0.0029	0/0	0	0	771.976	CID (Collision Induced Dissociation)	MS2	28.4503	100	60.8504	8317	8317	8316	191004_aoyama_14.raw	F1		7	0.5	0.005373
		FALSE	High	Sequest HT	Sequest HT (A2)	A	2	Unambiguous	VSISTTMGAGVAVDQAGLSASVN	[K].VSISTTMGAGVAVDQAGLSASVN.[-]		1	1	P0A7L0	50S ribosomal protein L1 [OS=Escherichia coli K-12]	P0A7L0	50S ribosomal protein L1 [OS=Escherichia coli K-12]	0	2	2	1	0	1	1	1	1068.04	1068.04	2135.07	2135.06	0.38	0.00041	0/0	0	0	1409.78	CID (Collision Induced Dissociation)	MS2	50.2474	100	62.6665	10037	10037	10036	191004_aoyama_16.raw	F2		7	0.72	0.005373
		FALSE	High	Sequest HT	Sequest HT (A2)	A	2	Unambiguous	VSISTTMGAGVAVDQAGLSASVN	[K].VSISTTMGAGVAVDQAGLSASVN.[-]		1	1	P0A7L0	50S ribosomal protein L1 [OS=Escherichia coli K-12]	P0A7L0	50S ribosomal protein L1 [OS=Escherichia coli K-12]	0	2	2	0.7636	0	1	1	1	1068.04	1068.04	2135.07	2135.06	2.31	0.00247	0/0	0	0	1681.56	CID (Collision Induced Dissociation)	MS2	73.5604	100	69.978	10290	10290	10289	191004_aoyama_14.raw	F1		7	0.55	0.005373
		FALSE	High	Sequest HT	Sequest HT (A2)	A	2	Unambiguous	VSISTTMGAGVAVDQAGLSASVN	[K].VSISTTMGAGVAVDQAGLSASVN.[-]		1	1	P0A7L0	50S ribosomal protein L1 [OS=Escherichia coli K-12]	P0A7L0	50S ribosomal protein L1 [OS=Escherichia coli K-12]	0	2	2	0.7778	0	1	1	1	1068.04	1068.04	2135.07	2135.06	3.03	0.00323	0/0	0	0	435.472	CID (Collision Induced Dissociation)	MS2	81.8437	100	80.9228	15096	15096	15095	191004_aoyama_18.raw	F3		8	0.72	0.005373
		FALSE	High	Sequest HT	Sequest HT (A2)	A	2	Unambiguous	VSISTTMGAGVAVDQAGLSASVN	[K].VSISTTMGAGVAVDQAGLSASVN.[-]		1	1	P0A7L0	50S ribosomal protein L1 [OS=Escherichia coli K-12]	P0A7L0	50S ribosomal protein L1 [OS=Escherichia coli K-12]	0	2	2	0.597	0	1	1	1	1068.04	1068.04	2135.07	2135.06	2.51	0.00268	0/0	0	0	2695.11	CID (Collision Induced Dissociation)	MS2	57.4601	100	63.5403	11295	11295	11293	191004_aoyama_18.raw	F3		8	0.67	0.005373
		FALSE	High	Sequest HT	Sequest HT (A2)	A	2	Unambiguous	VSISTTMGAGVAVDQAGLSASVN	[K].VSISTTMGAGVAVDQAGLSASVN.[-]		1	1	P0A7L0	50S ribosomal protein L1 [OS=Escherichia coli K-12]	P0A7L0	50S ribosomal protein L1 [OS=Escherichia coli K-12]	0	2	2	0.25	0	1	1	3	1068.04	1068.04	2135.07	2135.06	1.45	0.00155	0/0	0	0	829.119	CID (Collision Induced Dissociation)	MS2	78.4792	100	84.2065	15760	15760	15759	191004_aoyama_18.raw	F3		7	0.4	0.005373
		FALSE	High	Sequest HT	Sequest HT (A2)	A	2	Unambiguous	VSISTTMGAGVAVDQAGLSASVN	[K].VSISTTMGAGVAVDQAGLSASVN.[-]		1	1	P0A7L0	50S ribosomal protein L1 [OS=Escherichia coli K-12]	P0A7L0	50S ribosomal protein L1 [OS=Escherichia coli K-12]	0	2	2	0.68	0	1	1	1	1068.04	1068.03	2135.06	2135.06	-0.92	-0.00098	0/0	0	0	1427.7	CID (Collision Induced Dissociation)	MS2	54.4365	100	93.2424	14834	14834	14831	191004_aoyama_14.raw	F1		7	0.25	0.005373
		FALSE	High	Sequest HT	Sequest HT (A2)	A	2	Unambiguous	VSISTTMGAGVAVDQAGLSASVN	[K].VSISTTMGAGVAVDQAGLSASVN.[-]		1	1	P0A7L0	50S ribosomal protein L1 [OS=Escherichia coli K-12]	P0A7L0	50S ribosomal protein L1 [OS=Escherichia coli K-12]	0	2	2	0.25	0	1	1	3	1068.04	1068.04	2135.06	2135.06	-0.97	-0.00104	0/0	0	0	1355.36	CID (Collision Induced Dissociation)	MS2	57.1611	100	83.1216	13074	13074	13070	191004_aoyama_14.raw	F1		7	0.36	0.005373
		FALSE	High	Sequest HT	Sequest HT (A2)	A	2	Unambiguous	VSISTTMGAGVAVDQAGLSASVN	[K].VSISTTMGAGVAVDQAGLSASVN.[-]		1	1	P0A7L0	50S ribosomal protein L1 [OS=Escherichia coli K-12]	P0A7L0	50S ribosomal protein L1 [OS=Escherichia coli K-12]	0	2	2	0.6667	0	1	1	1	1068.04	1068.04	2135.07	2135.06	0.52	0.00055	0/0	0	0	1016.93	CID (Collision Induced Dissociation)	MS2	50.1497	100	74.8457	12664	12664	12663	191004_aoyama_16.raw	F2		6	0.33	0.005373
		FALSE	High	Sequest HT	Sequest HT (A2)	A	2	Unambiguous	VSISTTMGAGVAVDQAGLSASVN	[K].VSISTTMGAGVAVDQAGLSASVN.[-]		1	1	P0A7L0	50S ribosomal protein L1 [OS=Escherichia coli K-12]	P0A7L0	50S ribosomal protein L1 [OS=Escherichia coli K-12]	0	2	2	0.8158	0	1	1	1	1068.04	1068.04	2135.07	2135.06	0.16	0.00018	0/0	0	0	810.263	CID (Collision Induced Dissociation)	MS2	69.0302	100	85.2744	13486	13486	13485	191004_aoyama_14.raw	F1		7	0.76	0.005373
		FALSE	High	Sequest HT	Sequest HT (A2)	A	2	Unambiguous	VSISTTMGAGVAVDQAGLSASVN	[K].VSISTTMGAGVAVDQAGLSASVN.[-]		1	1	P0A7L0	50S ribosomal protein L1 [OS=Escherichia coli K-12]	P0A7L0	50S ribosomal protein L1 [OS=Escherichia coli K-12]	0	2	2	0.9412	0	1	1	1	1068.04	1068.04	2135.06	2135.06	-0.74	-0.00079	0/0	0	0	356.784	CID (Collision Induced Dissociation)	MS2	75.0852	100	66.2344	10825	10825	10824	191004_aoyama_16.raw	F2		7	0.34	0.005496
		FALSE	High	Sequest HT	Sequest HT (A2)	A	2	Unambiguous	VSISTTMGAGVAVDQAGLSASVN	[K].VSISTTMGAGVAVDQAGLSASVN.[-]		1	1	P0A7L0	50S ribosomal protein L1 [OS=Escherichia coli K-12]	P0A7L0	50S ribosomal protein L1 [OS=Escherichia coli K-12]	0	2	2	0.5349	0	1	1	1	1068.04	1068.04	2135.06	2135.06	-0.22	-0.00023	0/0	0	0	1243.17	CID (Collision Induced Dissociation)	MS2	60.2084	100	78.3851	12106	12106	12104	191004_aoyama_14.raw	F1		7	0.43	0.005496
		FALSE	High	Sequest HT	Sequest HT (A2)	A	2	Unambiguous	VSISTTMGAGVAVDQAGLSASVN	[K].VSISTTMGAGVAVDQAGLSASVN.[-]		1	1	P0A7L0	50S ribosomal protein L1 [OS=Escherichia coli K-12]	P0A7L0	50S ribosomal protein L1 [OS=Escherichia coli K-12]	0	2	2	0.4792	0	1	1	1	1068.04	1068.04	2135.07	2135.06	2.55	0.00272	0/0	0	0	1175.46	CID (Collision Induced Dissociation)	MS2	74.712	100	69.2791	10137	10137	10135	191004_aoyama_14.raw	F1		8	0.48	0.005637
		FALSE	High	Sequest HT	Sequest HT (A2)	A	2	Unambiguous	VSISTTMGAGVAVDQAGLSASVN	[K].VSISTTMGAGVAVDQAGLSASVN.[-]		1	1	P0A7L0	50S ribosomal protein L1 [OS=Escherichia coli K-12]	P0A7L0	50S ribosomal protein L1 [OS=Escherichia coli K-12]	0	2	2	0.4211	0	1	1	1	1068.04	1068.04	2135.07	2135.06	0.62	0.00066	0/0	0	0	712.856	CID (Collision Induced Dissociation)	MS2	54.9836	100	94.2022	15021	15021	15018	191004_aoyama_14.raw	F1		7	0.19	0.005777
		FALSE	High	Sequest HT	Sequest HT (A2)	A	2	Unambiguous	VSISTTMGAGVAVDQAGLSASVN	[K].VSISTTMGAGVAVDQAGLSASVN.[-]		1	1	P0A7L0	50S ribosomal protein L1 [OS=Escherichia coli K-12]	P0A7L0	50S ribosomal protein L1 [OS=Escherichia coli K-12]	0	2	2	0.7538	0	1	1	1	1068.04	1068.04	2135.06	2135.06	-0.12	-0.00013	0/0	0	0	1301.67	CID (Collision Induced Dissociation)	MS2	32.4669	100	60.8191	10696	10696	10695	191004_aoyama_18.raw	F3		7	0.65	0.005777
		FALSE	High	Sequest HT	Sequest HT (A2)	A	2	Unambiguous	VSISTTMGAGVAVDQAGLSASVN	[K].VSISTTMGAGVAVDQAGLSASVN.[-]		1	1	P0A7L0	50S ribosomal protein L1 [OS=Escherichia coli K-12]	P0A7L0	50S ribosomal protein L1 [OS=Escherichia coli K-12]	0	2	2	0.8529	0	1	1	1	1068.03	1068.03	2135.06	2135.06	-1.49	-0.00159	0/0	0	0	363.302	CID (Collision Induced Dissociation)	MS2	52.5671	100	91.4461	14588	14588	14583	191004_aoyama_14.raw	F1		7	0.34	0.005901
		FALSE	High	Sequest HT	Sequest HT (A2)	A	2	Unambiguous	VSISTTMGAGVAVDQAGLSASVN	[K].VSISTTMGAGVAVDQAGLSASVN.[-]		1	1	P0A7L0	50S ribosomal protein L1 [OS=Escherichia coli K-12]	P0A7L0	50S ribosomal protein L1 [OS=Escherichia coli K-12]	0	2	2	0.5591	0	1	1	1	1068.03	1068.03	2135.06	2135.06	-1.51	-0.00161	0/0	0	0	1326.77	CID (Collision Induced Dissociation)	MS2	73.3363	100	63.9072	11376	11376	11374	191004_aoyama_18.raw	F3		7	0.93	0.005901
		FALSE	High	Sequest HT	Sequest HT (A2)	A	2	Unambiguous	VSISTTMGAGVAVDQAGLSASVN	[K].VSISTTMGAGVAVDQAGLSASVN.[-]		1	1	P0A7L0	50S ribosomal protein L1 [OS=Escherichia coli K-12]	P0A7L0	50S ribosomal protein L1 [OS=Escherichia coli K-12]	0	2	2	0.8333	0	1	1	1	1068.04	1068.04	2135.07	2135.06	0.72	0.00077	0/0	0	0	769.586	CID (Collision Induced Dissociation)	MS2	91.4255	100	73.588	11067	11067	11063	191004_aoyama_14.raw	F1		7	0.54	0.005901
		FALSE	High	Sequest HT	Sequest HT (A2)	A	2	Unambiguous	VSISTTMGAGVAVDQAGLSASVN	[K].VSISTTMGAGVAVDQAGLSASVN.[-]		1	1	P0A7L0	50S ribosomal protein L1 [OS=Escherichia coli K-12]	P0A7L0	50S ribosomal protein L1 [OS=Escherichia coli K-12]	0	2	2	0.7381	0	1	1	1	1068.04	1068.04	2135.07	2135.06	1.52	0.00162	0/0	0	0	1498.85	CID (Collision Induced Dissociation)	MS2	76.7555	100	69.3321	12574	12574	12573	191004_aoyama_18.raw	F3		7	0.42	0.005901
		FALSE	High	Sequest HT	Sequest HT (A2)	A	2	Unambiguous	VSISTTMGAGVAVDQAGLSASVN	[K].VSISTTMGAGVAVDQAGLSASVN.[-]		1	1	P0A7L0	50S ribosomal protein L1 [OS=Escherichia coli K-12]	P0A7L0	50S ribosomal protein L1 [OS=Escherichia coli K-12]	0	2	2	0.3143	0	1	1	1	1068.04	1068.04	2135.06	2135.06	-0.23	-0.00025	0/0	0	0	3628.84	CID (Collision Induced Dissociation)	MS2	82.6772	100	67.0296	12075	12075	12073	191004_aoyama_18.raw	F3		7	0.7	0.006044
		FALSE	High	Sequest HT	Sequest HT (A2)	A	2	Unambiguous	VSISTTMGAGVAVDQAGLSASVN	[K].VSISTTMGAGVAVDQAGLSASVN.[-]		1	1	P0A7L0	50S ribosomal protein L1 [OS=Escherichia coli K-12]	P0A7L0	50S ribosomal protein L1 [OS=Escherichia coli K-12]	0	2	2	0.6829	0	1	1	1	1068.04	1068.04	2135.07	2135.06	0.26	0.00027	0/0	0	0	1786.19	CID (Collision Induced Dissociation)	MS2	66.2836	100	72.6786	10873	10873	10872	191004_aoyama_14.raw	F1		7	0.41	0.006326
		FALSE	High	Sequest HT	Sequest HT (A2)	A	2	Unambiguous	VSISTTMGAGVAVDQAGLSASVN	[K].VSISTTMGAGVAVDQAGLSASVN.[-]		1	1	P0A7L0	50S ribosomal protein L1 [OS=Escherichia coli K-12]	P0A7L0	50S ribosomal protein L1 [OS=Escherichia coli K-12]	0	2	2	0.7971	0	1	1	1	1068.03	1068.03	2135.06	2135.06	-2.86	-0.00305	0/0	0	0	1388.68	CID (Collision Induced Dissociation)	MS2	70.7211	100	67.8525	12258	12258	12256	191004_aoyama_18.raw	F3		7	0.69	0.006596
		FALSE	High	Sequest HT	Sequest HT (A2)	A	2	Unambiguous	VSISTTMGAGVAVDQAGLSASVN	[K].VSISTTMGAGVAVDQAGLSASVN.[-]		1	1	P0A7L0	50S ribosomal protein L1 [OS=Escherichia coli K-12]	P0A7L0	50S ribosomal protein L1 [OS=Escherichia coli K-12]	0	2	2	1	0	1	1	1	1068.04	1068.04	2135.07	2135.06	1.68	0.00179	0/0	0	0	514.476	CID (Collision Induced Dissociation)	MS2	85.7799	100	77.0673	13135	13135	13132	191004_aoyama_16.raw	F2		7	0.36	0.006884
		FALSE	High	Sequest HT	Sequest HT (A2)	A	2	Unambiguous	VSISTTMGAGVAVDQAGLSASVN	[K].VSISTTMGAGVAVDQAGLSASVN.[-]		1	1	P0A7L0	50S ribosomal protein L1 [OS=Escherichia coli K-12]	P0A7L0	50S ribosomal protein L1 [OS=Escherichia coli K-12]	0	2	2	0.6914	0	1	1	1	1068.04	1068.03	2135.06	2135.06	-0.7	-0.00075	0/0	0	0	424.857	CID (Collision Induced Dissociation)	MS2	72.6049	100	84.5063	15824	15824	15822	191004_aoyama_18.raw	F3		7	0.81	0.007002
		FALSE	High	Sequest HT	Sequest HT (A2)	A	2	Unambiguous	VSISTTMGAGVAVDQAGLSASVN	[K].VSISTTMGAGVAVDQAGLSASVN.[-]		1	1	P0A7L0	50S ribosomal protein L1 [OS=Escherichia coli K-12]	P0A7L0	50S ribosomal protein L1 [OS=Escherichia coli K-12]	0	2	2	0.7586	0	1	1	3	1068.04	1068.04	2135.07	2135.06	2.33	0.00248	0/0	0	0	1385.73	CID (Collision Induced Dissociation)	MS2	79.0294	100	72.0629	13176	13176	13175	191004_aoyama_18.raw	F3		7	0.29	0.007134
		FALSE	High	Sequest HT	Sequest HT (A2)	A	2	Unambiguous	VSISTTMGAGVAVDQAGLSASVN	[K].VSISTTMGAGVAVDQAGLSASVN.[-]		1	1	P0A7L0	50S ribosomal protein L1 [OS=Escherichia coli K-12]	P0A7L0	50S ribosomal protein L1 [OS=Escherichia coli K-12]	0	2	2	0.4	0	1	1	3	1068.04	1068.04	2135.07	2135.06	1.47	0.00157	0/0	0	0	895.418	CID (Collision Induced Dissociation)	MS2	71.3486	100	89.6165	14283	14283	14282	191004_aoyama_14.raw	F1		7	0.65	0.007274
		FALSE	High	Sequest HT	Sequest HT (A2)	A	2	Unambiguous	VSISTTMGAGVAVDQAGLSASVN	[K].VSISTTMGAGVAVDQAGLSASVN.[-]		1	1	P0A7L0	50S ribosomal protein L1 [OS=Escherichia coli K-12]	P0A7L0	50S ribosomal protein L1 [OS=Escherichia coli K-12]	0	2	2	0.6538	0	1	1	1	1068.04	1068.04	2135.06	2135.06	-0.43	-0.00046	0/0	0	0	448.718	CID (Collision Induced Dissociation)	MS2	62.5032	100	91.9784	14667	14667	14666	191004_aoyama_14.raw	F1		7	0.52	0.007413
		FALSE	High	Sequest HT	Sequest HT (A2)	A	2	Unambiguous	VSISTTMGAGVAVDQAGLSASVN	[K].VSISTTMGAGVAVDQAGLSASVN.[-]		1	1	P0A7L0	50S ribosomal protein L1 [OS=Escherichia coli K-12]	P0A7L0	50S ribosomal protein L1 [OS=Escherichia coli K-12]	0	2	2	0.0968	0	1	1	3	1068.04	1068.03	2135.06	2135.06	-0.65	-0.0007	0/0	0	0	323.119	CID (Collision Induced Dissociation)	MS2	32.278	100	58.9105	7995	7995	7994	191004_aoyama_14.raw	F1		7	0.31	0.007677
		FALSE	High	Sequest HT	Sequest HT (A2)	A	2	Unambiguous	VSISTTMGAGVAVDQAGLSASVN	[K].VSISTTMGAGVAVDQAGLSASVN.[-]		1	1	P0A7L0	50S ribosomal protein L1 [OS=Escherichia coli K-12]	P0A7L0	50S ribosomal protein L1 [OS=Escherichia coli K-12]	0	2	2	0.2128	0	1	1	1	1068.03	1068.03	2135.06	2135.06	-2.7	-0.00288	0/0	0	0	2701.3	CID (Collision Induced Dissociation)	MS2	85.2234	100	69.7052	12658	12658	12656	191004_aoyama_18.raw	F3		7	0.47	0.0078
		FALSE	High	Sequest HT	Sequest HT (A2)	A	2	Unambiguous	VSISTTMGAGVAVDQAGLSASVN	[K].VSISTTMGAGVAVDQAGLSASVN.[-]		1	1	P0A7L0	50S ribosomal protein L1 [OS=Escherichia coli K-12]	P0A7L0	50S ribosomal protein L1 [OS=Escherichia coli K-12]	0	2	2	0.5088	0	1	1	1	1068.04	1068.04	2135.07	2135.06	0.97	0.00104	0/0	0	0	1320.39	CID (Collision Induced Dissociation)	MS2	62.2302	100	64.4397	9087	9087	9086	191004_aoyama_14.raw	F1		7	0.57	0.007941
		FALSE	High	Sequest HT	Sequest HT (A2)	A	2	Unambiguous	VSISTTMGAGVAVDQAGLSASVN	[K].VSISTTMGAGVAVDQAGLSASVN.[-]		1	1	P0A7L0	50S ribosomal protein L1 [OS=Escherichia coli K-12]	P0A7L0	50S ribosomal protein L1 [OS=Escherichia coli K-12]	0	2	2	0.5909	0	1	1	1	1068.04	1068.04	2135.07	2135.06	4.4	0.00469	0/0	0	0	594.329	CID (Collision Induced Dissociation)	MS2	80.0157	100	91.6968	15873	15873	15871	191004_aoyama_16.raw	F2		7	0.44	0.008053
		FALSE	High	Sequest HT	Sequest HT (A2)	A	2	Unambiguous	VSISTTMGAGVAVDQAGLSASVN	[K].VSISTTMGAGVAVDQAGLSASVN.[-]		1	1	P0A7L0	50S ribosomal protein L1 [OS=Escherichia coli K-12]	P0A7L0	50S ribosomal protein L1 [OS=Escherichia coli K-12]	0	2	2	0.9451	0	1	1	1	1068.04	1068.04	2135.06	2135.06	-0.33	-0.00035	0/0	0	0	1395.5	CID (Collision Induced Dissociation)	MS2	81.1503	100	71.6345	13087	13087	13086	191004_aoyama_18.raw	F3		7	0.91	0.008053
		FALSE	High	Sequest HT	Sequest HT (A2)	A	2	Unambiguous	VSISTTMGAGVAVDQAGLSASVN	[K].VSISTTMGAGVAVDQAGLSASVN.[-]		1	1	P0A7L0	50S ribosomal protein L1 [OS=Escherichia coli K-12]	P0A7L0	50S ribosomal protein L1 [OS=Escherichia coli K-12]	0	2	2	1	0	1	1	1	1068.04	1068.04	2135.07	2135.06	0.65	0.00069	0/0	0	0	64.0232	CID (Collision Induced Dissociation)	MS2	51.6732	100	95.4905	16411	16411	16408	191004_aoyama_16.raw	F2		7	0.21	0.008053
		FALSE	High	Sequest HT	Sequest HT (A2)	A	2	Unambiguous	VSISTTMGAGVAVDQAGLSASVN	[K].VSISTTMGAGVAVDQAGLSASVN.[-]		1	1	P0A7L0	50S ribosomal protein L1 [OS=Escherichia coli K-12]	P0A7L0	50S ribosomal protein L1 [OS=Escherichia coli K-12]	0	2	2	0.6275	0	1	1	1	1068.04	1068.04	2135.07	2135.06	0.17	0.00018	0/0	0	0	341.246	CID (Collision Induced Dissociation)	MS2	41.7906	100	59.022	10354	10354	10353	191004_aoyama_18.raw	F3		7	0.51	0.008186
		FALSE	High	Sequest HT	Sequest HT (A2)	A	2	Unambiguous	VSISTTMGAGVAVDQAGLSASVN	[K].VSISTTMGAGVAVDQAGLSASVN.[-]		1	1	P0A7L0	50S ribosomal protein L1 [OS=Escherichia coli K-12]	P0A7L0	50S ribosomal protein L1 [OS=Escherichia coli K-12]	0	2	2	0.5385	0	1	1	1	1068.04	1068.03	2135.06	2135.06	-0.95	-0.00101	0/0	0	0	267.356	CID (Collision Induced Dissociation)	MS2	70.2059	100	89.3205	14235	14235	14233	191004_aoyama_14.raw	F1		7	0.39	0.008444
		FALSE	High	Sequest HT	Sequest HT (A2)	A	2	Unambiguous	VSISTTMGAGVAVDQAGLSASVN	[K].VSISTTMGAGVAVDQAGLSASVN.[-]		1	1	P0A7L0	50S ribosomal protein L1 [OS=Escherichia coli K-12]	P0A7L0	50S ribosomal protein L1 [OS=Escherichia coli K-12]	0	2	2	1	0	1	1	1	1068.03	1068.03	2135.06	2135.06	-1.31	-0.00139	0/0	0	0	690.647	CID (Collision Induced Dissociation)	MS2	75.9783	100	83.2276	14366	14366	14361	191004_aoyama_16.raw	F2		7	0.48	0.008444
		FALSE	High	Sequest HT	Sequest HT (A2)	A	2	Unambiguous	VSISTTMGAGVAVDQAGLSASVN	[K].VSISTTMGAGVAVDQAGLSASVN.[-]		1	1	P0A7L0	50S ribosomal protein L1 [OS=Escherichia coli K-12]	P0A7L0	50S ribosomal protein L1 [OS=Escherichia coli K-12]	0	2	2	0.4231	0	1	1	3	1068.04	1068.04	2135.06	2135.06	-0.76	-0.00082	0/0	0	0	302.549	CID (Collision Induced Dissociation)	MS2	53.1033	100	88.6691	14123	14123	14120	191004_aoyama_14.raw	F1		7	0.52	0.008996
		FALSE	High	Sequest HT	Sequest HT (A2)	A	2	Unambiguous	VSISTTMGAGVAVDQAGLSASVN	[K].VSISTTMGAGVAVDQAGLSASVN.[-]		1	1	P0A7L0	50S ribosomal protein L1 [OS=Escherichia coli K-12]	P0A7L0	50S ribosomal protein L1 [OS=Escherichia coli K-12]	0	2	2	0.6438	0	1	1	1	1068.03	1068.03	2135.06	2135.06	-3.66	-0.00391	0/0	0	0	2806.96	CID (Collision Induced Dissociation)	MS2	81.5031	100	66.7513	12013	12013	12012	191004_aoyama_18.raw	F3		7	0.73	0.009392
		FALSE	High	Sequest HT	Sequest HT (A2)	A	2	Unambiguous	VSISTTMGAGVAVDQAGLSASVN	[K].VSISTTMGAGVAVDQAGLSASVN.[-]		1	1	P0A7L0	50S ribosomal protein L1 [OS=Escherichia coli K-12]	P0A7L0	50S ribosomal protein L1 [OS=Escherichia coli K-12]	0	2	2	0.8333	0	1	1	1	1068.04	1068.04	2135.07	2135.06	2.39	0.00255	0/0	0	0	1038.75	CID (Collision Induced Dissociation)	MS2	73.0613	100	73.7922	12451	12451	12450	191004_aoyama_16.raw	F2		7	0.42	0.009946
50.6	93.7	155.7	FALSE	High	Master Protein	P0A7J3	50S ribosomal protein L10 [OS=Escherichia coli K-12]	0	75.355	53	10	90	10	1	165	17.7	8.98	176.24	10	0	High	High	High
	Abundances (Scaled): F1: Sample, TP50	Abundances (Scaled): F2: Sample, 33P	Abundances (Scaled): F3: Sample, native	Checked	Confidence	PSM Ambiguity	Sequence	Annotated Sequence	Modifications	Modifications (all possible sites)	Modifications in Master Proteins	Modifications in Master Proteins (all Sites)	Qvality PEP	Qvality q-value	SVM_Score	# Protein Groups	# Proteins	# PSMs	Master Protein Accessions	Master Protein Descriptions	Protein Accessions	Positions in Master Proteins	# Missed Cleavages	Theo. MH+ [Da]	Sequence Length	Abundance: F1: Sample, TP50	Abundance: F2: Sample, 33P	Abundance: F3: Sample, native	Abundances Count: F1: Sample, TP50	Abundances Count: F2: Sample, 33P	Abundances Count: F3: Sample, native	Quan Info	Found in File: [F1]	Found in File: [F2]	Found in File: [F3]	Found in Sample: [S1] F1: Sample, TP50	Found in Sample: [S2] F2: Sample, 33P	Found in Sample: [S3] F3: Sample, native	Found in Sample Group: [S1] F1: Sample, TP50	Found in Sample Group: [S2] F2: Sample, 33P	Found in Sample Group: [S3] F3: Sample, native	Confidence (by Search Engine): Sequest HT	Charge (by Search Engine): Sequest HT	DeltaScore (by Search Engine): Sequest HT	DeltaCn (by Search Engine): Sequest HT	Rank (by Search Engine): Sequest HT	Search Engine Rank (by Search Engine): Sequest HT	Concatenated Rank (by Search Engine): Sequest HT	m/z [Da] (by Search Engine): Sequest HT
	151.5	67.7	80.7	FALSE	High	Unambiguous	QAIVAEVSEVAKGALSAVVADSRGVTVDK	[K].QAIVAEVSEVAKGALSAVVADSRGVTVDK.[M]					1.5008e-05	0	3.291	1	1	9	P0A7J3	50S ribosomal protein L10 [OS=Escherichia coli K-12]	P0A7J3	P0A7J3 [9-37]	1	2869.56	29	7733.6	3457.65	4121.46	1	1	1		High	High	High	High	High	High	High	High	High	High	3	0.7529	0	1	1	1	957.198
		Checked	Confidence	Identifying Node Type	Identifying Node	Search ID	Identifying Node No	PSM Ambiguity	Sequence	Annotated Sequence	Modifications	# Protein Groups	# Proteins	Master Protein Accessions	Master Protein Descriptions	Protein Accessions	Protein Descriptions	# Missed Cleavages	Charge	Original Precursor Charge	DeltaScore	DeltaCn	Rank	Search Engine Rank	Concatenated Rank	m/z [Da]	Aligned m/z [Da]	MH+ [Da]	Theo. MH+ [Da]	DeltaM [ppm]	Deltam/z [Da]	Ions Matched	Matched Ions	Total Ions	Intensity	Activation Type	MS Order	Isolation Interference [%]	Ion Inject Time [ms]	RT [min]	First Scan	Last Scan	Master Scan(s)	Spectrum File	File ID	Quan Info	Peptides Matched	XCorr	Percolator q-Value
		FALSE	High	Sequest HT	Sequest HT (A2)	A	2	Unambiguous	QAIVAEVSEVAKGALSAVVADSRGVTVDK	[K].QAIVAEVSEVAKGALSAVVADSRGVTVDK.[M]		1	1	P0A7J3	50S ribosomal protein L10 [OS=Escherichia coli K-12]	P0A7J3	50S ribosomal protein L10 [OS=Escherichia coli K-12]	1	3	3	0.5669	0	1	1	1	957.198	957.198	2869.58	2869.56	5.37	0.00514	0/0	0	0	3532.35	CID (Collision Induced Dissociation)	MS2	71.0453	100	65.078	10571	10571	10570	191004_aoyama_16.raw	F2		6	1.57	0
		FALSE	High	Sequest HT	Sequest HT (A2)	A	2	Unambiguous	QAIVAEVSEVAKGALSAVVADSRGVTVDK	[K].QAIVAEVSEVAKGALSAVVADSRGVTVDK.[M]		1	1	P0A7J3	50S ribosomal protein L10 [OS=Escherichia coli K-12]	P0A7J3	50S ribosomal protein L10 [OS=Escherichia coli K-12]	1	3	3	0.7914	0	1	1	1	957.196	957.196	2869.57	2869.56	3.65	0.00349	0/0	0	0	5368.09	CID (Collision Induced Dissociation)	MS2	59.7989	100	65.1142	10579	10579	10578	191004_aoyama_16.raw	F2		6	4.41	0
		FALSE	High	Sequest HT	Sequest HT (A2)	A	2	Unambiguous	QAIVAEVSEVAKGALSAVVADSRGVTVDK	[K].QAIVAEVSEVAKGALSAVVADSRGVTVDK.[M]		1	1	P0A7J3	50S ribosomal protein L10 [OS=Escherichia coli K-12]	P0A7J3	50S ribosomal protein L10 [OS=Escherichia coli K-12]	1	3	3	0.63	0	1	1	1	957.198	957.198	2869.58	2869.56	5.87	0.00562	0/0	0	0	4784.78	CID (Collision Induced Dissociation)	MS2	72.5865	100	65.3132	10623	10623	10621	191004_aoyama_16.raw	F2		5	3.73	0
		FALSE	High	Sequest HT	Sequest HT (A2)	A	2	Unambiguous	QAIVAEVSEVAKGALSAVVADSRGVTVDK	[K].QAIVAEVSEVAKGALSAVVADSRGVTVDK.[M]		1	1	P0A7J3	50S ribosomal protein L10 [OS=Escherichia coli K-12]	P0A7J3	50S ribosomal protein L10 [OS=Escherichia coli K-12]	1	3	3	0.6934	0	1	1	1	957.193	957.192	2869.56	2869.56	0.05	5e-05	0/0	0	0	3850.3	CID (Collision Induced Dissociation)	MS2	81.4016	100	65.0977	11648	11648	11647	191004_aoyama_18.raw	F3		7	2.87	0
		FALSE	High	Sequest HT	Sequest HT (A2)	A	2	Unambiguous	QAIVAEVSEVAKGALSAVVADSRGVTVDK	[K].QAIVAEVSEVAKGALSAVVADSRGVTVDK.[M]		1	1	P0A7J3	50S ribosomal protein L10 [OS=Escherichia coli K-12]	P0A7J3	50S ribosomal protein L10 [OS=Escherichia coli K-12]	1	3	3	0.7853	0	1	1	1	957.192	957.192	2869.56	2869.56	-0.14	-0.00013	0/0	0	0	3479.21	CID (Collision Induced Dissociation)	MS2	46.7121	100	65.0512	11637	11637	11636	191004_aoyama_18.raw	F3		7	3.12	0
		FALSE	High	Sequest HT	Sequest HT (A2)	A	2	Unambiguous	QAIVAEVSEVAKGALSAVVADSRGVTVDK	[K].QAIVAEVSEVAKGALSAVVADSRGVTVDK.[M]		1	1	P0A7J3	50S ribosomal protein L10 [OS=Escherichia coli K-12]	P0A7J3	50S ribosomal protein L10 [OS=Escherichia coli K-12]	1	3	3	0.7529	0	1	1	1	957.198	957.198	2869.58	2869.56	5.73	0.00548	0/0	0	0	16462.6	CID (Collision Induced Dissociation)	MS2	45.2813	100	65.2308	11677	11677	11676	191004_aoyama_18.raw	F3		5	5.14	0
		FALSE	High	Sequest HT	Sequest HT (A2)	A	2	Unambiguous	QAIVAEVSEVAKGALSAVVADSRGVTVDK	[K].QAIVAEVSEVAKGALSAVVADSRGVTVDK.[M]		1	1	P0A7J3	50S ribosomal protein L10 [OS=Escherichia coli K-12]	P0A7J3	50S ribosomal protein L10 [OS=Escherichia coli K-12]	1	3	3	0.5407	0	1	1	1	957.192	957.192	2869.56	2869.56	-0.28	-0.00027	0/0	0	0	7881.43	CID (Collision Induced Dissociation)	MS2	25.8979	100	64.9794	9203	9203	9202	191004_aoyama_14.raw	F1		7	3.44	0
		FALSE	High	Sequest HT	Sequest HT (A2)	A	2	Unambiguous	QAIVAEVSEVAKGALSAVVADSRGVTVDK	[K].QAIVAEVSEVAKGALSAVVADSRGVTVDK.[M]		1	1	P0A7J3	50S ribosomal protein L10 [OS=Escherichia coli K-12]	P0A7J3	50S ribosomal protein L10 [OS=Escherichia coli K-12]	1	3	3	0.9368	0	1	1	1	957.194	957.195	2869.57	2869.56	2.07	0.00198	0/0	0	0	1577.58	CID (Collision Induced Dissociation)	MS2	33.2422	100	65.3264	9278	9278	9277	191004_aoyama_14.raw	F1		6	2.53	0
		FALSE	High	Sequest HT	Sequest HT (A2)	A	2	Unambiguous	QAIVAEVSEVAKGALSAVVADSRGVTVDK	[K].QAIVAEVSEVAKGALSAVVADSRGVTVDK.[M]		1	1	P0A7J3	50S ribosomal protein L10 [OS=Escherichia coli K-12]	P0A7J3	50S ribosomal protein L10 [OS=Escherichia coli K-12]	1	3	3	0.8321	0	1	1	1	957.194	957.194	2869.57	2869.56	1.76	0.00169	0/0	0	0	1183.93	CID (Collision Induced Dissociation)	MS2	62.0713	100	64.9509	9197	9197	9193	191004_aoyama_14.raw	F1		6	1.31	0.0009844
	64.3	101.6	134.1	FALSE	High	Unambiguous	QAIVAEVSEVAK	[K].QAIVAEVSEVAK.[G]					0.000868539	0	2.077	1	1	12	P0A7J3	50S ribosomal protein L10 [OS=Escherichia coli K-12]	P0A7J3	P0A7J3 [9-20]	0	1243.69	12	1.33512e+06	2.10899e+06	2.78482e+06	2	2	2		High	High	High	High	High	High	High	High	High	High	2	0.8551	0	1	1	1	622.348
		Checked	Confidence	Identifying Node Type	Identifying Node	Search ID	Identifying Node No	PSM Ambiguity	Sequence	Annotated Sequence	Modifications	# Protein Groups	# Proteins	Master Protein Accessions	Master Protein Descriptions	Protein Accessions	Protein Descriptions	# Missed Cleavages	Charge	Original Precursor Charge	DeltaScore	DeltaCn	Rank	Search Engine Rank	Concatenated Rank	m/z [Da]	Aligned m/z [Da]	MH+ [Da]	Theo. MH+ [Da]	DeltaM [ppm]	Deltam/z [Da]	Ions Matched	Matched Ions	Total Ions	Intensity	Activation Type	MS Order	Isolation Interference [%]	Ion Inject Time [ms]	RT [min]	First Scan	Last Scan	Master Scan(s)	Spectrum File	File ID	Quan Info	Peptides Matched	XCorr	Percolator q-Value
		FALSE	High	Sequest HT	Sequest HT (A2)	A	2	Unambiguous	QAIVAEVSEVAK	[K].QAIVAEVSEVAK.[G]		1	1	P0A7J3	50S ribosomal protein L10 [OS=Escherichia coli K-12]	P0A7J3	50S ribosomal protein L10 [OS=Escherichia coli K-12]	0	2	2	0.5583	0	1	1	1	622.348	622.348	1243.69	1243.69	-0.02	-2e-05	0/0	0	0	43973.9	CID (Collision Induced Dissociation)	MS2	55.4161	100	36.4877	5905	5905	5904	191004_aoyama_18.raw	F3		8	2.83	0
		FALSE	High	Sequest HT	Sequest HT (A2)	A	2	Unambiguous	QAIVAEVSEVAK	[K].QAIVAEVSEVAK.[G]		1	1	P0A7J3	50S ribosomal protein L10 [OS=Escherichia coli K-12]	P0A7J3	50S ribosomal protein L10 [OS=Escherichia coli K-12]	0	2	2	0.7125	0	1	1	1	622.348	622.348	1243.69	1243.69	0.04	2e-05	0/0	0	0	48579.4	CID (Collision Induced Dissociation)	MS2	56.1676	100	35.4621	5689	5689	5687	191004_aoyama_18.raw	F3		8	3.2	0
		FALSE	High	Sequest HT	Sequest HT (A2)	A	2	Unambiguous	QAIVAEVSEVAK	[K].QAIVAEVSEVAK.[G]		1	1	P0A7J3	50S ribosomal protein L10 [OS=Escherichia coli K-12]	P0A7J3	50S ribosomal protein L10 [OS=Escherichia coli K-12]	0	2	2	0.8742	0	1	1	1	622.349	622.349	1243.69	1243.69	0.61	0.00038	0/0	0	0	492948	CID (Collision Induced Dissociation)	MS2	4.20799	9.288	35.8002	5771	5771	5770	191004_aoyama_18.raw	F3		8	3.02	0
		FALSE	High	Sequest HT	Sequest HT (A2)	A	2	Unambiguous	QAIVAEVSEVAK	[K].QAIVAEVSEVAK.[G]		1	1	P0A7J3	50S ribosomal protein L10 [OS=Escherichia coli K-12]	P0A7J3	50S ribosomal protein L10 [OS=Escherichia coli K-12]	0	2	2	0.7379	0	1	1	1	622.349	622.349	1243.69	1243.69	0.78	0.00049	0/0	0	0	39061.1	CID (Collision Induced Dissociation)	MS2	33.869	100	36.1445	5835	5835	5834	191004_aoyama_18.raw	F3		8	3.09	0
		FALSE	High	Sequest HT	Sequest HT (A2)	A	2	Unambiguous	QAIVAEVSEVAK	[K].QAIVAEVSEVAK.[G]		1	1	P0A7J3	50S ribosomal protein L10 [OS=Escherichia coli K-12]	P0A7J3	50S ribosomal protein L10 [OS=Escherichia coli K-12]	0	2	2	0.8	0	1	1	1	622.349	622.348	1243.69	1243.69	0.68	0.00042	0/0	0	0	23051.3	CID (Collision Induced Dissociation)	MS2	38.2442	100	35.4649	4464	4464	4462	191004_aoyama_14.raw	F1		8	3.35	0
		FALSE	High	Sequest HT	Sequest HT (A2)	A	2	Unambiguous	QAIVAEVSEVAK	[K].QAIVAEVSEVAK.[G]		1	1	P0A7J3	50S ribosomal protein L10 [OS=Escherichia coli K-12]	P0A7J3	50S ribosomal protein L10 [OS=Escherichia coli K-12]	0	2	2	0.896	0	1	1	1	622.348	622.348	1243.69	1243.69	0.29	0.00018	0/0	0	0	111295	CID (Collision Induced Dissociation)	MS2	5.15882	36.479	35.8159	4535	4535	4534	191004_aoyama_14.raw	F1		8	2.98	0
		FALSE	High	Sequest HT	Sequest HT (A2)	A	2	Unambiguous	QAIVAEVSEVAK	[K].QAIVAEVSEVAK.[G]		1	1	P0A7J3	50S ribosomal protein L10 [OS=Escherichia coli K-12]	P0A7J3	50S ribosomal protein L10 [OS=Escherichia coli K-12]	0	2	2	0.7825	0	1	1	1	622.348	622.348	1243.69	1243.69	-0.19	-0.00012	0/0	0	0	15872	CID (Collision Induced Dissociation)	MS2	27.1075	100	36.171	4580	4580	4579	191004_aoyama_14.raw	F1		8	3.08	0
		FALSE	High	Sequest HT	Sequest HT (A2)	A	2	Unambiguous	QAIVAEVSEVAK	[K].QAIVAEVSEVAK.[G]		1	1	P0A7J3	50S ribosomal protein L10 [OS=Escherichia coli K-12]	P0A7J3	50S ribosomal protein L10 [OS=Escherichia coli K-12]	0	2	2	0.5341	0	1	1	1	622.348	622.348	1243.69	1243.69	-0.09	-6e-05	0/0	0	0	15155.1	CID (Collision Induced Dissociation)	MS2	50.7201	100	36.509	4621	4621	4620	191004_aoyama_14.raw	F1		8	2.79	0
		FALSE	High	Sequest HT	Sequest HT (A2)	A	2	Unambiguous	QAIVAEVSEVAK	[K].QAIVAEVSEVAK.[G]		1	1	P0A7J3	50S ribosomal protein L10 [OS=Escherichia coli K-12]	P0A7J3	50S ribosomal protein L10 [OS=Escherichia coli K-12]	0	2	2	0.3254	0	1	1	1	622.348	622.348	1243.69	1243.69	-0.78	-0.00049	0/0	0	0	18499.7	CID (Collision Induced Dissociation)	MS2	43.9637	100	36.5236	5339	5339	5338	191004_aoyama_16.raw	F2		8	2.52	0
		FALSE	High	Sequest HT	Sequest HT (A2)	A	2	Unambiguous	QAIVAEVSEVAK	[K].QAIVAEVSEVAK.[G]		1	1	P0A7J3	50S ribosomal protein L10 [OS=Escherichia coli K-12]	P0A7J3	50S ribosomal protein L10 [OS=Escherichia coli K-12]	0	2	2	0.8551	0	1	1	1	622.348	622.348	1243.69	1243.69	0.1	6e-05	0/0	0	0	247528	CID (Collision Induced Dissociation)	MS2	6.69369	23.861	35.8231	5216	5216	5215	191004_aoyama_16.raw	F2		8	3.45	0
		FALSE	High	Sequest HT	Sequest HT (A2)	A	2	Unambiguous	QAIVAEVSEVAK	[K].QAIVAEVSEVAK.[G]		1	1	P0A7J3	50S ribosomal protein L10 [OS=Escherichia coli K-12]	P0A7J3	50S ribosomal protein L10 [OS=Escherichia coli K-12]	0	2	2	0.7643	0	1	1	1	622.349	622.349	1243.69	1243.69	0.79	0.00049	0/0	0	0	25833.3	CID (Collision Induced Dissociation)	MS2	34.2893	100	36.1808	5277	5277	5276	191004_aoyama_16.raw	F2		8	2.97	0
		FALSE	High	Sequest HT	Sequest HT (A2)	A	2	Unambiguous	QAIVAEVSEVAK	[K].QAIVAEVSEVAK.[G]		1	1	P0A7J3	50S ribosomal protein L10 [OS=Escherichia coli K-12]	P0A7J3	50S ribosomal protein L10 [OS=Escherichia coli K-12]	0	2	2	0.8348	0	1	1	1	622.348	622.348	1243.69	1243.69	0.3	0.00018	0/0	0	0	47771.3	CID (Collision Induced Dissociation)	MS2	30.3055	100	35.4762	5134	5134	5132	191004_aoyama_16.raw	F2		8	3.45	0
	24.8	98.6	176.6	FALSE	High	Unambiguous	GALSAVVADSRGVTVDKMTELRK	[K].GALSAVVADSRGVTVDKMTELRK.[A]					0.000153741	0	2.595	1	1	4	P0A7J3	50S ribosomal protein L10 [OS=Escherichia coli K-12]	P0A7J3	P0A7J3 [21-43]	1	2403.3	23	11300.2	44940	80444.7	1	1	1		High	High	High	High	High	High	High	High	High	High	3	0.8739	0	1	1	1	801.772
		Checked	Confidence	Identifying Node Type	Identifying Node	Search ID	Identifying Node No	PSM Ambiguity	Sequence	Annotated Sequence	Modifications	# Protein Groups	# Proteins	Master Protein Accessions	Master Protein Descriptions	Protein Accessions	Protein Descriptions	# Missed Cleavages	Charge	Original Precursor Charge	DeltaScore	DeltaCn	Rank	Search Engine Rank	Concatenated Rank	m/z [Da]	Aligned m/z [Da]	MH+ [Da]	Theo. MH+ [Da]	DeltaM [ppm]	Deltam/z [Da]	Ions Matched	Matched Ions	Total Ions	Intensity	Activation Type	MS Order	Isolation Interference [%]	Ion Inject Time [ms]	RT [min]	First Scan	Last Scan	Master Scan(s)	Spectrum File	File ID	Quan Info	Peptides Matched	XCorr	Percolator q-Value
		FALSE	High	Sequest HT	Sequest HT (A2)	A	2	Unambiguous	GALSAVVADSRGVTVDKMTELRK	[K].GALSAVVADSRGVTVDKMTELRK.[A]		1	1	P0A7J3	50S ribosomal protein L10 [OS=Escherichia coli K-12]	P0A7J3	50S ribosomal protein L10 [OS=Escherichia coli K-12]	1	3	3	0.8739	0	1	1	1	801.772	801.772	2403.3	2403.3	-0.67	-0.00054	0/0	0	0	4410.78	CID (Collision Induced Dissociation)	MS2	6.55621	100	39.6528	5958	5958	5954	191004_aoyama_16.raw	F2		7	4.6	0
		FALSE	High	Sequest HT	Sequest HT (A2)	A	2	Unambiguous	GALSAVVADSRGVTVDKMTELRK	[K].GALSAVVADSRGVTVDKMTELRK.[A]		1	1	P0A7J3	50S ribosomal protein L10 [OS=Escherichia coli K-12]	P0A7J3	50S ribosomal protein L10 [OS=Escherichia coli K-12]	1	3	3	0.8227	0	1	1	1	801.771	801.771	2403.3	2403.3	-1.6	-0.00128	0/0	0	0	4971.82	CID (Collision Induced Dissociation)	MS2	7.71902	100	39.966	6667	6667	6665	191004_aoyama_18.raw	F3		7	2.03	0
		FALSE	High	Sequest HT	Sequest HT (A2)	A	2	Unambiguous	GALSAVVADSRGVTVDKMTELRK	[K].GALSAVVADSRGVTVDKMTELRK.[A]		1	1	P0A7J3	50S ribosomal protein L10 [OS=Escherichia coli K-12]	P0A7J3	50S ribosomal protein L10 [OS=Escherichia coli K-12]	1	3	3	0.7516	0	1	1	1	801.773	801.772	2403.3	2403.3	0.36	0.00029	0/0	0	0	3266.63	CID (Collision Induced Dissociation)	MS2	8.30252	100	39.6431	5105	5105	5103	191004_aoyama_14.raw	F1		7	3.06	0
		FALSE	High	Sequest HT	Sequest HT (A2)	A	2	Unambiguous	GALSAVVADSRGVTVDKMTELRK	[K].GALSAVVADSRGVTVDKMTELRK.[A]		1	1	P0A7J3	50S ribosomal protein L10 [OS=Escherichia coli K-12]	P0A7J3	50S ribosomal protein L10 [OS=Escherichia coli K-12]	1	3	3	0.3791	0	1	1	1	801.772	801.772	2403.3	2403.3	0.09	7e-05	0/0	0	0	2030	CID (Collision Induced Dissociation)	MS2	28.8082	100	39.627	5953	5953	5949	191004_aoyama_16.raw	F2		7	1.53	0.001298
	41.9	145.9	112.2	FALSE	High	Unambiguous	GALSAVVADSRGVTVDKMTELRK	[K].GALSAVVADSRGVTVDKMTELRK.[A]	1xOxidation [M18]	1xOxidation [M18]			3.01825e-05	0	3.082	1	1	4	P0A7J3	50S ribosomal protein L10 [OS=Escherichia coli K-12]	P0A7J3	P0A7J3 [21-43]	1	2419.3	23	3672.52	12786.5	9832.48	1	1	1		High	High	High	High	High	High	High	High	High	High	3	0.8737	0	1	1	1	807.104
		Checked	Confidence	Identifying Node Type	Identifying Node	Search ID	Identifying Node No	PSM Ambiguity	Sequence	Annotated Sequence	Modifications	# Protein Groups	# Proteins	Master Protein Accessions	Master Protein Descriptions	Protein Accessions	Protein Descriptions	# Missed Cleavages	Charge	Original Precursor Charge	DeltaScore	DeltaCn	Rank	Search Engine Rank	Concatenated Rank	m/z [Da]	Aligned m/z [Da]	MH+ [Da]	Theo. MH+ [Da]	DeltaM [ppm]	Deltam/z [Da]	Ions Matched	Matched Ions	Total Ions	Intensity	Activation Type	MS Order	Isolation Interference [%]	Ion Inject Time [ms]	RT [min]	First Scan	Last Scan	Master Scan(s)	Spectrum File	File ID	Quan Info	Peptides Matched	XCorr	Percolator q-Value
		FALSE	High	Sequest HT	Sequest HT (A2)	A	2	Unambiguous	GALSAVVADSRGVTVDKMTELRK	[K].GALSAVVADSRGVTVDKmTELRK.[A]	M18(Oxidation)	1	1	P0A7J3	50S ribosomal protein L10 [OS=Escherichia coli K-12]	P0A7J3	50S ribosomal protein L10 [OS=Escherichia coli K-12]	1	3	3	0.8737	0	1	1	1	807.104	807.104	2419.3	2419.3	-0.39	-0.00032	0/0	0	0	22829.1	CID (Collision Induced Dissociation)	MS2	0	100	33.4532	5242	5242	5238	191004_aoyama_18.raw	F3		7	4.83	0
		FALSE	High	Sequest HT	Sequest HT (A2)	A	2	Unambiguous	GALSAVVADSRGVTVDKMTELRK	[K].GALSAVVADSRGVTVDKmTELRK.[A]	M18(Oxidation)	1	1	P0A7J3	50S ribosomal protein L10 [OS=Escherichia coli K-12]	P0A7J3	50S ribosomal protein L10 [OS=Escherichia coli K-12]	1	3	3	0.7801	0	1	1	1	807.104	807.104	2419.3	2419.3	-0.06	-5e-05	0/0	0	0	10824.4	CID (Collision Induced Dissociation)	MS2	0	100	33.4482	4113	4113	4109	191004_aoyama_14.raw	F1		6	2.82	0
		FALSE	High	Sequest HT	Sequest HT (A2)	A	2	Unambiguous	GALSAVVADSRGVTVDKMTELRK	[K].GALSAVVADSRGVTVDKmTELRK.[A]	M18(Oxidation)	1	1	P0A7J3	50S ribosomal protein L10 [OS=Escherichia coli K-12]	P0A7J3	50S ribosomal protein L10 [OS=Escherichia coli K-12]	1	3	3	0.8448	0	1	1	1	807.104	807.104	2419.3	2419.3	-0.51	-0.00041	0/0	0	0	15595	CID (Collision Induced Dissociation)	MS2	0	100	33.4765	4720	4720	4714	191004_aoyama_16.raw	F2		7	2.77	0
		FALSE	High	Sequest HT	Sequest HT (A2)	A	2	Unambiguous	GALSAVVADSRGVTVDKMTELRK	[K].GALSAVVADSRGVTVDKmTELRK.[A]	M18(Oxidation)	1	1	P0A7J3	50S ribosomal protein L10 [OS=Escherichia coli K-12]	P0A7J3	50S ribosomal protein L10 [OS=Escherichia coli K-12]	1	3	3	0.9188	0	1	1	1	807.103	807.103	2419.3	2419.3	-0.96	-0.00078	0/0	0	0	6326.91	CID (Collision Induced Dissociation)	MS2	0	100	33.429	4708	4708	4703	191004_aoyama_16.raw	F2		7	2.71	0
	29.7	84.3	186	FALSE	High	Unambiguous	GALSAVVADSRGVTVDK	[K].GALSAVVADSRGVTVDK.[M]					3.23775e-05	0	3.061	1	1	20	P0A7J3	50S ribosomal protein L10 [OS=Escherichia coli K-12]	P0A7J3	P0A7J3 [21-37]	0	1644.89	17	280180	794329	1.7529e+06	2	3	6		High	High	High	High	High	High	High	High	High	High	2	0.8272	0	1	1	1	822.948
		Checked	Confidence	Identifying Node Type	Identifying Node	Search ID	Identifying Node No	PSM Ambiguity	Sequence	Annotated Sequence	Modifications	# Protein Groups	# Proteins	Master Protein Accessions	Master Protein Descriptions	Protein Accessions	Protein Descriptions	# Missed Cleavages	Charge	Original Precursor Charge	DeltaScore	DeltaCn	Rank	Search Engine Rank	Concatenated Rank	m/z [Da]	Aligned m/z [Da]	MH+ [Da]	Theo. MH+ [Da]	DeltaM [ppm]	Deltam/z [Da]	Ions Matched	Matched Ions	Total Ions	Intensity	Activation Type	MS Order	Isolation Interference [%]	Ion Inject Time [ms]	RT [min]	First Scan	Last Scan	Master Scan(s)	Spectrum File	File ID	Quan Info	Peptides Matched	XCorr	Percolator q-Value
		FALSE	High	Sequest HT	Sequest HT (A2)	A	2	Unambiguous	GALSAVVADSRGVTVDK	[K].GALSAVVADSRGVTVDK.[M]		1	1	P0A7J3	50S ribosomal protein L10 [OS=Escherichia coli K-12]	P0A7J3	50S ribosomal protein L10 [OS=Escherichia coli K-12]	0	3	3	0.7611	0	1	1	1	548.971	548.971	1644.9	1644.89	4.21	0.00231	0/0	0	0	3043.16	CID (Collision Induced Dissociation)	MS2	46.204	100	32.3298	4976	4976	4975	191004_aoyama_18.raw	F3		7	2.47	0
		FALSE	High	Sequest HT	Sequest HT (A2)	A	2	Unambiguous	GALSAVVADSRGVTVDK	[K].GALSAVVADSRGVTVDK.[M]		1	1	P0A7J3	50S ribosomal protein L10 [OS=Escherichia coli K-12]	P0A7J3	50S ribosomal protein L10 [OS=Escherichia coli K-12]	0	2	2	0.817	0	1	1	1	822.95	822.95	1644.89	1644.89	1.07	0.00088	0/0	0	0	6375.33	CID (Collision Induced Dissociation)	MS2	0	100	35.1484	5613	5613	5611	191004_aoyama_18.raw	F3		9	4.81	0
		FALSE	High	Sequest HT	Sequest HT (A2)	A	2	Unambiguous	GALSAVVADSRGVTVDK	[K].GALSAVVADSRGVTVDK.[M]		1	1	P0A7J3	50S ribosomal protein L10 [OS=Escherichia coli K-12]	P0A7J3	50S ribosomal protein L10 [OS=Escherichia coli K-12]	0	3	3	0.8259	0	1	1	1	548.968	548.968	1644.89	1644.89	-0.84	-0.00046	0/0	0	0	40499.7	CID (Collision Induced Dissociation)	MS2	18.7126	100	35.1521	5614	5614	5611	191004_aoyama_18.raw	F3		10	2.7	0
		FALSE	High	Sequest HT	Sequest HT (A2)	A	2	Unambiguous	GALSAVVADSRGVTVDK	[K].GALSAVVADSRGVTVDK.[M]		1	1	P0A7J3	50S ribosomal protein L10 [OS=Escherichia coli K-12]	P0A7J3	50S ribosomal protein L10 [OS=Escherichia coli K-12]	0	3	3	0.8925	0	1	1	1	548.968	548.968	1644.89	1644.89	-0.85	-0.00047	0/0	0	0	6568.97	CID (Collision Induced Dissociation)	MS2	9.10606	100	35.5028	5699	5699	5698	191004_aoyama_18.raw	F3		10	1.86	0
		FALSE	High	Sequest HT	Sequest HT (A2)	A	2	Unambiguous	GALSAVVADSRGVTVDK	[K].GALSAVVADSRGVTVDK.[M]		1	1	P0A7J3	50S ribosomal protein L10 [OS=Escherichia coli K-12]	P0A7J3	50S ribosomal protein L10 [OS=Escherichia coli K-12]	0	2	2	0.8848	0	1	1	1	822.949	822.949	1644.89	1644.89	-0.96	-0.00079	0/0	0	0	2768.95	CID (Collision Induced Dissociation)	MS2	0	100	35.5065	5700	5700	5698	191004_aoyama_18.raw	F3		11	3.3	0
		FALSE	High	Sequest HT	Sequest HT (A2)	A	2	Unambiguous	GALSAVVADSRGVTVDK	[K].GALSAVVADSRGVTVDK.[M]		1	1	P0A7J3	50S ribosomal protein L10 [OS=Escherichia coli K-12]	P0A7J3	50S ribosomal protein L10 [OS=Escherichia coli K-12]	0	2	2	0.8187	0	1	1	1	822.949	822.949	1644.89	1644.89	0.07	5e-05	0/0	0	0	2476.71	CID (Collision Induced Dissociation)	MS2	0	100	35.844	5782	5782	5777	191004_aoyama_18.raw	F3		9	3.31	0
		FALSE	High	Sequest HT	Sequest HT (A2)	A	2	Unambiguous	GALSAVVADSRGVTVDK	[K].GALSAVVADSRGVTVDK.[M]		1	1	P0A7J3	50S ribosomal protein L10 [OS=Escherichia coli K-12]	P0A7J3	50S ribosomal protein L10 [OS=Escherichia coli K-12]	0	3	3	0.7931	0	1	1	1	548.97	548.97	1644.89	1644.89	1.8	0.00099	0/0	0	0	5493.3	CID (Collision Induced Dissociation)	MS2	30.28	100	35.8608	5785	5785	5784	191004_aoyama_18.raw	F3		9	2.32	0
		FALSE	High	Sequest HT	Sequest HT (A2)	A	2	Unambiguous	GALSAVVADSRGVTVDK	[K].GALSAVVADSRGVTVDK.[M]		1	1	P0A7J3	50S ribosomal protein L10 [OS=Escherichia coli K-12]	P0A7J3	50S ribosomal protein L10 [OS=Escherichia coli K-12]	0	3	3	0.8441	0	1	1	1	548.969	548.968	1644.89	1644.89	-0.3	-0.00017	0/0	0	0	7031.18	CID (Collision Induced Dissociation)	MS2	7.72632	100	35.1406	4403	4403	4402	191004_aoyama_14.raw	F1		9	1.86	0
		FALSE	High	Sequest HT	Sequest HT (A2)	A	2	Unambiguous	GALSAVVADSRGVTVDK	[K].GALSAVVADSRGVTVDK.[M]		1	1	P0A7J3	50S ribosomal protein L10 [OS=Escherichia coli K-12]	P0A7J3	50S ribosomal protein L10 [OS=Escherichia coli K-12]	0	2	2	0.7987	0	1	1	1	822.949	822.949	1644.89	1644.89	-0.48	-0.0004	0/0	0	0	2353.33	CID (Collision Induced Dissociation)	MS2	0	100	35.1481	4405	4405	4402	191004_aoyama_14.raw	F1		10	4.52	0
		FALSE	High	Sequest HT	Sequest HT (A2)	A	2	Unambiguous	GALSAVVADSRGVTVDK	[K].GALSAVVADSRGVTVDK.[M]		1	1	P0A7J3	50S ribosomal protein L10 [OS=Escherichia coli K-12]	P0A7J3	50S ribosomal protein L10 [OS=Escherichia coli K-12]	0	3	3	0.6337	0	1	1	1	548.969	548.968	1644.89	1644.89	-0.19	-0.0001	0/0	0	0	3899.81	CID (Collision Induced Dissociation)	MS2	7.21807	100	35.4928	4470	4470	4469	191004_aoyama_14.raw	F1		9	2.43	0
		FALSE	High	Sequest HT	Sequest HT (A2)	A	2	Unambiguous	GALSAVVADSRGVTVDK	[K].GALSAVVADSRGVTVDK.[M]		1	1	P0A7J3	50S ribosomal protein L10 [OS=Escherichia coli K-12]	P0A7J3	50S ribosomal protein L10 [OS=Escherichia coli K-12]	0	2	2	0.8842	0	1	1	1	822.949	822.949	1644.89	1644.89	-0.48	-0.00039	0/0	0	0	2170.9	CID (Collision Induced Dissociation)	MS2	0	100	35.5036	4473	4473	4469	191004_aoyama_14.raw	F1		10	2.59	0
		FALSE	High	Sequest HT	Sequest HT (A2)	A	2	Unambiguous	GALSAVVADSRGVTVDK	[K].GALSAVVADSRGVTVDK.[M]		1	1	P0A7J3	50S ribosomal protein L10 [OS=Escherichia coli K-12]	P0A7J3	50S ribosomal protein L10 [OS=Escherichia coli K-12]	0	2	2	0.8873	0	1	1	1	822.948	822.948	1644.89	1644.89	-2.27	-0.00187	0/0	0	0	3208.45	CID (Collision Induced Dissociation)	MS2	0	100	35.5152	5144	5144	5142	191004_aoyama_16.raw	F2		10	3.55	0
		FALSE	High	Sequest HT	Sequest HT (A2)	A	2	Unambiguous	GALSAVVADSRGVTVDK	[K].GALSAVVADSRGVTVDK.[M]		1	1	P0A7J3	50S ribosomal protein L10 [OS=Escherichia coli K-12]	P0A7J3	50S ribosomal protein L10 [OS=Escherichia coli K-12]	0	3	3	0.7609	0	1	1	1	548.967	548.967	1644.89	1644.89	-3.28	-0.0018	0/0	0	0	8514.36	CID (Collision Induced Dissociation)	MS2	0	100	35.5115	5143	5143	5142	191004_aoyama_16.raw	F2		9	2.3	0
		FALSE	High	Sequest HT	Sequest HT (A2)	A	2	Unambiguous	GALSAVVADSRGVTVDK	[K].GALSAVVADSRGVTVDK.[M]		1	1	P0A7J3	50S ribosomal protein L10 [OS=Escherichia coli K-12]	P0A7J3	50S ribosomal protein L10 [OS=Escherichia coli K-12]	0	3	3	0.8027	0	1	1	1	548.968	548.968	1644.89	1644.89	-1.06	-0.00058	0/0	0	0	16339.6	CID (Collision Induced Dissociation)	MS2	3.13997	100	35.1623	5062	5062	5061	191004_aoyama_16.raw	F2		11	2.99	0
		FALSE	High	Sequest HT	Sequest HT (A2)	A	2	Unambiguous	GALSAVVADSRGVTVDK	[K].GALSAVVADSRGVTVDK.[M]		1	1	P0A7J3	50S ribosomal protein L10 [OS=Escherichia coli K-12]	P0A7J3	50S ribosomal protein L10 [OS=Escherichia coli K-12]	0	2	2	0.8272	0	1	1	1	822.948	822.948	1644.89	1644.89	-1.16	-0.00095	0/0	0	0	7027.67	CID (Collision Induced Dissociation)	MS2	3.23677	100	35.166	5063	5063	5061	191004_aoyama_16.raw	F2		11	4.86	0
		FALSE	High	Sequest HT	Sequest HT (A2)	A	2	Unambiguous	GALSAVVADSRGVTVDK	[K].GALSAVVADSRGVTVDK.[M]		1	1	P0A7J3	50S ribosomal protein L10 [OS=Escherichia coli K-12]	P0A7J3	50S ribosomal protein L10 [OS=Escherichia coli K-12]	0	3	3	0.3596	0	1	1	1	548.969	548.969	1644.89	1644.89	-0.07	-4e-05	0/0	0	0	2535.13	CID (Collision Induced Dissociation)	MS2	66.3511	100	32.3482	4472	4472	4471	191004_aoyama_16.raw	F2		9	1.14	0.002948
		FALSE	High	Sequest HT	Sequest HT (A2)	A	2	Unambiguous	GALSAVVADSRGVTVDK	[K].GALSAVVADSRGVTVDK.[M]		1	1	P0A7J3	50S ribosomal protein L10 [OS=Escherichia coli K-12]	P0A7J3	50S ribosomal protein L10 [OS=Escherichia coli K-12]	0	3	3	0.646	0	1	1	1	548.967	548.967	1644.89	1644.89	-2.87	-0.00157	0/0	0	0	2120.39	CID (Collision Induced Dissociation)	MS2	28.9819	100	37.3922	6099	6099	6090	191004_aoyama_18.raw	F3		9	1.61	0.00413
		FALSE	High	Sequest HT	Sequest HT (A2)	A	2	Unambiguous	GALSAVVADSRGVTVDK	[K].GALSAVVADSRGVTVDK.[M]		1	1	P0A7J3	50S ribosomal protein L10 [OS=Escherichia coli K-12]	P0A7J3	50S ribosomal protein L10 [OS=Escherichia coli K-12]	0	3	3	0.3009	0	1	1	1	548.97	548.97	1644.89	1644.89	2.08	0.00114	0/0	0	0	3061.1	CID (Collision Induced Dissociation)	MS2	83.6507	100	36.6582	5940	5940	5936	191004_aoyama_18.raw	F3		9	1.13	0.004555
		FALSE	High	Sequest HT	Sequest HT (A2)	A	2	Unambiguous	GALSAVVADSRGVTVDK	[K].GALSAVVADSRGVTVDK.[M]		1	1	P0A7J3	50S ribosomal protein L10 [OS=Escherichia coli K-12]	P0A7J3	50S ribosomal protein L10 [OS=Escherichia coli K-12]	0	3	3	0.2714	0	1	1	1	548.971	548.971	1644.9	1644.89	3.51	0.00192	0/0	0	0	3515.32	CID (Collision Induced Dissociation)	MS2	67.2623	100	35.8937	5227	5227	5223	191004_aoyama_16.raw	F2		8	0.7	0.005496
		FALSE	High	Sequest HT	Sequest HT (A2)	A	2	Unambiguous	GALSAVVADSRGVTVDK	[K].GALSAVVADSRGVTVDK.[M]		1	1	P0A7J3	50S ribosomal protein L10 [OS=Escherichia coli K-12]	P0A7J3	50S ribosomal protein L10 [OS=Escherichia coli K-12]	0	2	2	0.8881	0	1	1	1	822.949	822.949	1644.89	1644.89	-0.16	-0.00013	0/0	0	0	1159.93	CID (Collision Induced Dissociation)	MS2	0	100	35.8645	5786	5786	5784	191004_aoyama_18.raw	F3		9	1.34	0.007002
	19	46.3	234.7	FALSE	High	Unambiguous	DAFVGPTLIAYSMEHPGAAARLFK	[K].DAFVGPTLIAYSMEHPGAAARLFK.[E]	1xOxidation [M13]	1xOxidation [M13]			0.00306135	0	1.7	1	1	10	P0A7J3	50S ribosomal protein L10 [OS=Escherichia coli K-12]	P0A7J3	P0A7J3 [74-97]	0	2578.31	24	1332.71	3237.7	16421.7	1	1	1		High	High	High	High	High	High	High	High	High	High	3	0.7143	0	1	1	1	860.11
		Checked	Confidence	Identifying Node Type	Identifying Node	Search ID	Identifying Node No	PSM Ambiguity	Sequence	Annotated Sequence	Modifications	# Protein Groups	# Proteins	Master Protein Accessions	Master Protein Descriptions	Protein Accessions	Protein Descriptions	# Missed Cleavages	Charge	Original Precursor Charge	DeltaScore	DeltaCn	Rank	Search Engine Rank	Concatenated Rank	m/z [Da]	Aligned m/z [Da]	MH+ [Da]	Theo. MH+ [Da]	DeltaM [ppm]	Deltam/z [Da]	Ions Matched	Matched Ions	Total Ions	Intensity	Activation Type	MS Order	Isolation Interference [%]	Ion Inject Time [ms]	RT [min]	First Scan	Last Scan	Master Scan(s)	Spectrum File	File ID	Quan Info	Peptides Matched	XCorr	Percolator q-Value
		FALSE	High	Sequest HT	Sequest HT (A2)	A	2	Unambiguous	DAFVGPTLIAYSMEHPGAAARLFK	[K].DAFVGPTLIAYSmEHPGAAARLFK.[E]	M13(Oxidation)	1	1	P0A7J3	50S ribosomal protein L10 [OS=Escherichia coli K-12]	P0A7J3	50S ribosomal protein L10 [OS=Escherichia coli K-12]	0	3	3	0.5169	0	1	1	1	860.107	860.107	2578.31	2578.31	-2.1	-0.00181	0/0	0	0	4117.1	CID (Collision Induced Dissociation)	MS2	0	100	51.6537	8113	8113	8111	191004_aoyama_16.raw	F2		8	2.07	0
		FALSE	High	Sequest HT	Sequest HT (A2)	A	2	Unambiguous	DAFVGPTLIAYSMEHPGAAARLFK	[K].DAFVGPTLIAYSmEHPGAAARLFK.[E]	M13(Oxidation)	1	1	P0A7J3	50S ribosomal protein L10 [OS=Escherichia coli K-12]	P0A7J3	50S ribosomal protein L10 [OS=Escherichia coli K-12]	0	3	3	0.7143	0	1	1	1	860.11	860.11	2578.32	2578.31	1.13	0.00097	0/0	0	0	8063.66	CID (Collision Induced Dissociation)	MS2	4.93575	100	51.728	8987	8987	8986	191004_aoyama_18.raw	F3		9	2.52	0
		FALSE	High	Sequest HT	Sequest HT (A2)	A	2	Unambiguous	DAFVGPTLIAYSMEHPGAAARLFK	[K].DAFVGPTLIAYSmEHPGAAARLFK.[E]	M13(Oxidation)	1	1	P0A7J3	50S ribosomal protein L10 [OS=Escherichia coli K-12]	P0A7J3	50S ribosomal protein L10 [OS=Escherichia coli K-12]	0	3	3	0.7671	0	1	1	1	860.111	860.111	2578.32	2578.31	2.26	0.00194	0/0	0	0	13672.3	CID (Collision Induced Dissociation)	MS2	3.62331	100	51.375	8913	8913	8912	191004_aoyama_18.raw	F3		8	2.49	0
		FALSE	High	Sequest HT	Sequest HT (A2)	A	2	Unambiguous	DAFVGPTLIAYSMEHPGAAARLFK	[K].DAFVGPTLIAYSmEHPGAAARLFK.[E]	M13(Oxidation)	1	1	P0A7J3	50S ribosomal protein L10 [OS=Escherichia coli K-12]	P0A7J3	50S ribosomal protein L10 [OS=Escherichia coli K-12]	0	3	3	0.7975	0	1	1	1	860.11	860.11	2578.32	2578.31	1.52	0.0013	0/0	0	0	3058.05	CID (Collision Induced Dissociation)	MS2	8.89093	100	51.7382	8131	8131	8129	191004_aoyama_16.raw	F2		8	2.37	0.0002323
		FALSE	High	Sequest HT	Sequest HT (A2)	A	2	Unambiguous	DAFVGPTLIAYSMEHPGAAARLFK	[K].DAFVGPTLIAYSmEHPGAAARLFK.[E]	M13(Oxidation)	1	1	P0A7J3	50S ribosomal protein L10 [OS=Escherichia coli K-12]	P0A7J3	50S ribosomal protein L10 [OS=Escherichia coli K-12]	0	3	3	0.8315	0	1	1	1	860.111	860.111	2578.32	2578.31	2.45	0.0021	0/0	0	0	4412.42	CID (Collision Induced Dissociation)	MS2	10.0853	100	51.308	8042	8042	8041	191004_aoyama_16.raw	F2		8	1.78	0.0006425
		FALSE	High	Sequest HT	Sequest HT (A2)	A	2	Unambiguous	DAFVGPTLIAYSMEHPGAAARLFK	[K].DAFVGPTLIAYSmEHPGAAARLFK.[E]	M13(Oxidation)	1	1	P0A7J3	50S ribosomal protein L10 [OS=Escherichia coli K-12]	P0A7J3	50S ribosomal protein L10 [OS=Escherichia coli K-12]	0	3	3	0.3946	0	1	1	1	860.11	860.11	2578.31	2578.31	0.71	0.00061	0/0	0	0	1600.06	CID (Collision Induced Dissociation)	MS2	19.4876	100	51.6449	6946	6946	6944	191004_aoyama_14.raw	F1		9	1.47	0.0008418
		FALSE	High	Sequest HT	Sequest HT (A2)	A	2	Unambiguous	DAFVGPTLIAYSMEHPGAAARLFK	[K].DAFVGPTLIAYSmEHPGAAARLFK.[E]	M13(Oxidation)	1	1	P0A7J3	50S ribosomal protein L10 [OS=Escherichia coli K-12]	P0A7J3	50S ribosomal protein L10 [OS=Escherichia coli K-12]	0	3	3	0.7892	0	1	1	1	860.11	860.11	2578.31	2578.31	0.7	0.00061	0/0	0	0	2795.83	CID (Collision Induced Dissociation)	MS2	0	100	51.8403	9011	9011	9008	191004_aoyama_18.raw	F3		9	2.23	0.0009844
		FALSE	High	Sequest HT	Sequest HT (A2)	A	2	Unambiguous	DAFVGPTLIAYSMEHPGAAARLFK	[K].DAFVGPTLIAYSmEHPGAAARLFK.[E]	M13(Oxidation)	1	1	P0A7J3	50S ribosomal protein L10 [OS=Escherichia coli K-12]	P0A7J3	50S ribosomal protein L10 [OS=Escherichia coli K-12]	0	3	3	0.2422	0	1	1	1	860.109	860.109	2578.31	2578.31	0.6	0.00052	0/0	0	0	2069.48	CID (Collision Induced Dissociation)	MS2	28.7525	100	51.1733	8012	8012	8008	191004_aoyama_16.raw	F2		9	1.28	0.001298
		FALSE	High	Sequest HT	Sequest HT (A2)	A	2	Unambiguous	DAFVGPTLIAYSMEHPGAAARLFK	[K].DAFVGPTLIAYSmEHPGAAARLFK.[E]	M13(Oxidation)	1	1	P0A7J3	50S ribosomal protein L10 [OS=Escherichia coli K-12]	P0A7J3	50S ribosomal protein L10 [OS=Escherichia coli K-12]	0	3	3	0.181	0	1	1	1	860.109	860.109	2578.31	2578.31	0.37	0.00031	0/0	0	0	1591.08	CID (Collision Induced Dissociation)	MS2	29.0358	100	51.3133	6889	6889	6886	191004_aoyama_14.raw	F1		9	1.05	0.001298
		FALSE	High	Sequest HT	Sequest HT (A2)	A	2	Unambiguous	DAFVGPTLIAYSMEHPGAAARLFK	[K].DAFVGPTLIAYSmEHPGAAARLFK.[E]	M13(Oxidation)	1	1	P0A7J3	50S ribosomal protein L10 [OS=Escherichia coli K-12]	P0A7J3	50S ribosomal protein L10 [OS=Escherichia coli K-12]	0	3	3	0.7099	0	1	1	1	860.11	860.11	2578.31	2578.31	0.75	0.00065	0/0	0	0	1543.32	CID (Collision Induced Dissociation)	MS2	10.1321	100	51.0098	8839	8839	8835	191004_aoyama_18.raw	F3		9	1.31	0.004938
	13.1	27.2	259.6	FALSE	High	Unambiguous	DAFVGPTLIAYSMEHPGAAARLFK	[K].DAFVGPTLIAYSMEHPGAAARLFK.[E]					0.00518895	0	1.542	1	1	10	P0A7J3	50S ribosomal protein L10 [OS=Escherichia coli K-12]	P0A7J3	P0A7J3 [74-97]	0	2562.32	24	4649.17	9619.84	91797.5	1	1	1		High	High	High	High	High	High	High	High	High	High	3	0.7511	0	1	1	1	854.777
		Checked	Confidence	Identifying Node Type	Identifying Node	Search ID	Identifying Node No	PSM Ambiguity	Sequence	Annotated Sequence	Modifications	# Protein Groups	# Proteins	Master Protein Accessions	Master Protein Descriptions	Protein Accessions	Protein Descriptions	# Missed Cleavages	Charge	Original Precursor Charge	DeltaScore	DeltaCn	Rank	Search Engine Rank	Concatenated Rank	m/z [Da]	Aligned m/z [Da]	MH+ [Da]	Theo. MH+ [Da]	DeltaM [ppm]	Deltam/z [Da]	Ions Matched	Matched Ions	Total Ions	Intensity	Activation Type	MS Order	Isolation Interference [%]	Ion Inject Time [ms]	RT [min]	First Scan	Last Scan	Master Scan(s)	Spectrum File	File ID	Quan Info	Peptides Matched	XCorr	Percolator q-Value
		FALSE	High	Sequest HT	Sequest HT (A2)	A	2	Unambiguous	DAFVGPTLIAYSMEHPGAAARLFK	[K].DAFVGPTLIAYSMEHPGAAARLFK.[E]		1	1	P0A7J3	50S ribosomal protein L10 [OS=Escherichia coli K-12]	P0A7J3	50S ribosomal protein L10 [OS=Escherichia coli K-12]	0	3	3	0.8702	0	1	1	1	854.778	854.778	2562.32	2562.32	0.44	0.00037	0/0	0	0	33464.6	CID (Collision Induced Dissociation)	MS2	2.65283	100	58.7879	10313	10313	10312	191004_aoyama_18.raw	F3		8	2.08	0
		FALSE	High	Sequest HT	Sequest HT (A2)	A	2	Unambiguous	DAFVGPTLIAYSMEHPGAAARLFK	[K].DAFVGPTLIAYSMEHPGAAARLFK.[E]		1	1	P0A7J3	50S ribosomal protein L10 [OS=Escherichia coli K-12]	P0A7J3	50S ribosomal protein L10 [OS=Escherichia coli K-12]	0	3	3	0.9034	0	1	1	1	854.777	854.778	2562.32	2562.32	0.18	0.00016	0/0	0	0	27376.3	CID (Collision Induced Dissociation)	MS2	17.547	89.324	58.4459	10244	10244	10243	191004_aoyama_18.raw	F3		8	1.76	0
		FALSE	High	Sequest HT	Sequest HT (A2)	A	2	Unambiguous	DAFVGPTLIAYSMEHPGAAARLFK	[K].DAFVGPTLIAYSMEHPGAAARLFK.[E]		1	1	P0A7J3	50S ribosomal protein L10 [OS=Escherichia coli K-12]	P0A7J3	50S ribosomal protein L10 [OS=Escherichia coli K-12]	0	3	3	0.7578	0	1	1	1	854.776	854.776	2562.31	2562.32	-1.5	-0.00128	0/0	0	0	3560.83	CID (Collision Induced Dissociation)	MS2	30.5432	100	58.0901	10183	10183	10182	191004_aoyama_18.raw	F3		6	1.61	0.0008418
		FALSE	High	Sequest HT	Sequest HT (A2)	A	2	Unambiguous	DAFVGPTLIAYSMEHPGAAARLFK	[K].DAFVGPTLIAYSMEHPGAAARLFK.[E]		1	1	P0A7J3	50S ribosomal protein L10 [OS=Escherichia coli K-12]	P0A7J3	50S ribosomal protein L10 [OS=Escherichia coli K-12]	0	3	3	0.7809	0	1	1	1	854.779	854.779	2562.32	2562.32	1.92	0.00164	0/0	0	0	2091.2	CID (Collision Induced Dissociation)	MS2	38.1743	100	58.3447	7921	7921	7920	191004_aoyama_14.raw	F1		9	1.78	0.0009844
		FALSE	High	Sequest HT	Sequest HT (A2)	A	2	Unambiguous	DAFVGPTLIAYSMEHPGAAARLFK	[K].DAFVGPTLIAYSMEHPGAAARLFK.[E]		1	1	P0A7J3	50S ribosomal protein L10 [OS=Escherichia coli K-12]	P0A7J3	50S ribosomal protein L10 [OS=Escherichia coli K-12]	0	3	3	0.7511	0	1	1	1	854.777	854.777	2562.32	2562.32	0.13	0.00011	0/0	0	0	9808.37	CID (Collision Induced Dissociation)	MS2	8.5383	100	58.6188	9271	9271	9270	191004_aoyama_16.raw	F2		8	2.21	0.0009844
		FALSE	High	Sequest HT	Sequest HT (A2)	A	2	Unambiguous	DAFVGPTLIAYSMEHPGAAARLFK	[K].DAFVGPTLIAYSMEHPGAAARLFK.[E]		1	1	P0A7J3	50S ribosomal protein L10 [OS=Escherichia coli K-12]	P0A7J3	50S ribosomal protein L10 [OS=Escherichia coli K-12]	0	3	3	0.7895	0	1	1	1	854.777	854.778	2562.32	2562.32	0.15	0.00013	0/0	0	0	2645.76	CID (Collision Induced Dissociation)	MS2	26.1056	100	58.0713	10180	10180	10179	191004_aoyama_18.raw	F3		8	1.71	0.001298
		FALSE	High	Sequest HT	Sequest HT (A2)	A	2	Unambiguous	DAFVGPTLIAYSMEHPGAAARLFK	[K].DAFVGPTLIAYSMEHPGAAARLFK.[E]		1	1	P0A7J3	50S ribosomal protein L10 [OS=Escherichia coli K-12]	P0A7J3	50S ribosomal protein L10 [OS=Escherichia coli K-12]	0	3	3	0.7469	0	1	1	1	854.778	854.778	2562.32	2562.32	0.31	0.00027	0/0	0	0	2516.45	CID (Collision Induced Dissociation)	MS2	42.0903	100	58.2794	9217	9217	9215	191004_aoyama_16.raw	F2		8	1.62	0.001456
		FALSE	High	Sequest HT	Sequest HT (A2)	A	2	Unambiguous	DAFVGPTLIAYSMEHPGAAARLFK	[K].DAFVGPTLIAYSMEHPGAAARLFK.[E]		1	1	P0A7J3	50S ribosomal protein L10 [OS=Escherichia coli K-12]	P0A7J3	50S ribosomal protein L10 [OS=Escherichia coli K-12]	0	3	3	0.6667	0	1	1	1	854.778	854.778	2562.32	2562.32	1.19	0.00102	0/0	0	0	4268.79	CID (Collision Induced Dissociation)	MS2	16.3139	100	58.6878	7968	7968	7967	191004_aoyama_14.raw	F1		10	2.13	0.001805
		FALSE	High	Sequest HT	Sequest HT (A2)	A	2	Unambiguous	DAFVGPTLIAYSMEHPGAAARLFK	[K].DAFVGPTLIAYSMEHPGAAARLFK.[E]		1	1	P0A7J3	50S ribosomal protein L10 [OS=Escherichia coli K-12]	P0A7J3	50S ribosomal protein L10 [OS=Escherichia coli K-12]	0	3	3	0.7377	0	1	1	1	854.777	854.777	2562.32	2562.32	-0.4	-0.00034	0/0	0	0	2694.8	CID (Collision Induced Dissociation)	MS2	31.9889	100	58.2566	9213	9213	9209	191004_aoyama_16.raw	F2		6	1.83	0.001915
		FALSE	High	Sequest HT	Sequest HT (A2)	A	2	Unambiguous	DAFVGPTLIAYSMEHPGAAARLFK	[K].DAFVGPTLIAYSMEHPGAAARLFK.[E]		1	1	P0A7J3	50S ribosomal protein L10 [OS=Escherichia coli K-12]	P0A7J3	50S ribosomal protein L10 [OS=Escherichia coli K-12]	0	3	3	0.9351	0	1	1	1	854.777	854.777	2562.32	2562.32	-0.1	-9e-05	0/0	0	0	2329.25	CID (Collision Induced Dissociation)	MS2	46.9049	100	58.7996	7982	7982	7980	191004_aoyama_14.raw	F1		8	0.77	0.003544
	41.4	86.9	171.7	FALSE	High	Unambiguous	ANAKFEVK	[K].ANAKFEVK.[A]					0.0220897	0	1.107	1	1	6	P0A7J3	50S ribosomal protein L10 [OS=Escherichia coli K-12]	P0A7J3	P0A7J3 [102-109]	1	906.504	8	113383	237743	470064	2	2	2		High	High	High	High	High	High	High	High	High	High	2	0.6026	0	1	1	1	453.755
		Checked	Confidence	Identifying Node Type	Identifying Node	Search ID	Identifying Node No	PSM Ambiguity	Sequence	Annotated Sequence	Modifications	# Protein Groups	# Proteins	Master Protein Accessions	Master Protein Descriptions	Protein Accessions	Protein Descriptions	# Missed Cleavages	Charge	Original Precursor Charge	DeltaScore	DeltaCn	Rank	Search Engine Rank	Concatenated Rank	m/z [Da]	Aligned m/z [Da]	MH+ [Da]	Theo. MH+ [Da]	DeltaM [ppm]	Deltam/z [Da]	Ions Matched	Matched Ions	Total Ions	Intensity	Activation Type	MS Order	Isolation Interference [%]	Ion Inject Time [ms]	RT [min]	First Scan	Last Scan	Master Scan(s)	Spectrum File	File ID	Quan Info	Peptides Matched	XCorr	Percolator q-Value
		FALSE	High	Sequest HT	Sequest HT (A2)	A	2	Unambiguous	ANAKFEVK	[K].ANAKFEVK.[A]		1	1	P0A7J3	50S ribosomal protein L10 [OS=Escherichia coli K-12]	P0A7J3	50S ribosomal protein L10 [OS=Escherichia coli K-12]	1	2	2	0.6026	0	1	1	1	453.755	453.755	906.504	906.504	-0.68	-0.00031	0/0	0	0	6414.98	CID (Collision Induced Dissociation)	MS2	0	100	16.7044	1754	1754	1752	191004_aoyama_18.raw	F3		3	2.29	0
		FALSE	High	Sequest HT	Sequest HT (A2)	A	2	Unambiguous	ANAKFEVK	[K].ANAKFEVK.[A]		1	1	P0A7J3	50S ribosomal protein L10 [OS=Escherichia coli K-12]	P0A7J3	50S ribosomal protein L10 [OS=Escherichia coli K-12]	1	3	3	0.7371	0	1	1	1	302.84	302.84	906.505	906.504	0.82	0.00025	0/0	0	0	11849.7	CID (Collision Induced Dissociation)	MS2	0	100	16.7777	1587	1587	1586	191004_aoyama_16.raw	F2		3	2.13	0
		FALSE	High	Sequest HT	Sequest HT (A2)	A	2	Unambiguous	ANAKFEVK	[K].ANAKFEVK.[A]		1	1	P0A7J3	50S ribosomal protein L10 [OS=Escherichia coli K-12]	P0A7J3	50S ribosomal protein L10 [OS=Escherichia coli K-12]	1	2	2	0.6126	0	1	1	1	453.757	453.756	906.506	906.504	1.58	0.00072	0/0	0	0	3664.99	CID (Collision Induced Dissociation)	MS2	0	100	16.7322	1402	1402	1400	191004_aoyama_14.raw	F1		3	2.22	0.0002323
		FALSE	High	Sequest HT	Sequest HT (A2)	A	2	Unambiguous	ANAKFEVK	[K].ANAKFEVK.[A]		1	1	P0A7J3	50S ribosomal protein L10 [OS=Escherichia coli K-12]	P0A7J3	50S ribosomal protein L10 [OS=Escherichia coli K-12]	1	3	3	0.9306	0	1	1	1	302.84	302.84	906.505	906.504	0.59	0.00018	0/0	0	0	9478.77	CID (Collision Induced Dissociation)	MS2	5.7771	100	16.7897	1408	1408	1407	191004_aoyama_14.raw	F1		3	2.16	0.0004479
		FALSE	High	Sequest HT	Sequest HT (A2)	A	2	Unambiguous	ANAKFEVK	[K].ANAKFEVK.[A]		1	1	P0A7J3	50S ribosomal protein L10 [OS=Escherichia coli K-12]	P0A7J3	50S ribosomal protein L10 [OS=Escherichia coli K-12]	1	3	3	0.7345	0	1	1	1	302.84	302.84	906.505	906.504	0.78	0.00024	0/0	0	0	23034.5	CID (Collision Induced Dissociation)	MS2	6.45228	100	16.7418	1760	1760	1759	191004_aoyama_18.raw	F3		3	1.77	0.001163
		FALSE	High	Sequest HT	Sequest HT (A2)	A	2	Unambiguous	ANAKFEVK	[K].ANAKFEVK.[A]		1	1	P0A7J3	50S ribosomal protein L10 [OS=Escherichia coli K-12]	P0A7J3	50S ribosomal protein L10 [OS=Escherichia coli K-12]	1	2	2	0.236	0	1	1	1	453.754	453.754	906.501	906.504	-3.37	-0.00153	0/0	0	0	3017.68	CID (Collision Induced Dissociation)	MS2	36.5288	100	16.6962	1574	1574	1571	191004_aoyama_16.raw	F2		5	1.78	0.008053
	50.2	94.5	155.3	FALSE	High	Unambiguous	EASAGKLVRTLAAVRDAKEAA	[K].EASAGKLVRTLAAVRDAKEAA.[-]					0.00345255	0	1.664	1	1	3	P0A7J3	50S ribosomal protein L10 [OS=Escherichia coli K-12]	P0A7J3	P0A7J3 [145-165]	2	2127.19	21	25566.1	48083.8	79034.2	1	1	1		High	High	High	High	High	High	High	High	High	High	3	0.9676	0	1	1	1	709.735
		Checked	Confidence	Identifying Node Type	Identifying Node	Search ID	Identifying Node No	PSM Ambiguity	Sequence	Annotated Sequence	Modifications	# Protein Groups	# Proteins	Master Protein Accessions	Master Protein Descriptions	Protein Accessions	Protein Descriptions	# Missed Cleavages	Charge	Original Precursor Charge	DeltaScore	DeltaCn	Rank	Search Engine Rank	Concatenated Rank	m/z [Da]	Aligned m/z [Da]	MH+ [Da]	Theo. MH+ [Da]	DeltaM [ppm]	Deltam/z [Da]	Ions Matched	Matched Ions	Total Ions	Intensity	Activation Type	MS Order	Isolation Interference [%]	Ion Inject Time [ms]	RT [min]	First Scan	Last Scan	Master Scan(s)	Spectrum File	File ID	Quan Info	Peptides Matched	XCorr	Percolator q-Value
[truncated: 4,933 more rows]
[truncated: 12 more columns]
