# Supplementary material for: In vitro reconstitution of the Escherichia coli 70S ribosome with a full set of recombinant ribosomal proteins
Source: J Biochem. 2021 Nov 8;171(2):227–37. doi: 10.1093/jb/mvab121 (PMC8863084; doi:10.1093/jb/mvab121)
Supplement: Web_Material_mvab121 [file web_material_mvab121.zip › jb-21-10-0317-File016__supplementary Data 7.xlsx]

## Sheet: Data7
		Row signal intensities			Ratio to Native 50S			Normalized Ratio to Native 50S
Protein	Peptide	50S_with_TP50	50S_with_33P	Native_50S	50S_with_TP50	50S_with_33P	Native_50S	50S_with_TP50	50S_with_33P	Native_50S
uL1	QYDINEAIALLK	393934	1.52466e+06	3.5312e+06	0.111558	0.431768	1	0.246385	0.50169	1
uL1	VGTVTPNVAEAVK	70490216	106107664	128337248	0.549258	0.826788	1	1.21308	0.960681	1
uL1	AGQVRYRNDK	1.93748e+06	3.67078e+06	5038642	0.384525	0.728526	1	0.849256	0.846506	1
uL2	CKPTSPGRRHVVK	575645	1.06131e+06	905683	0.635592	1.17184	1	1.40376	1.36161	1
uL2	VVNPELHK	12637599	20179254	32713906	0.386307	0.61684	1	0.853191	0.716734	1
uL2	GKPFAPLLEK	22161144	41276696	57478196	0.385557	0.718128	1	0.851536	0.834425	1
uL2	QAYRIVDFK	115746	467231	1.05135e+06	0.110093	0.44441	1	0.24315	0.51638	1
uL2	HPVTPWGVQTK	809355	2829887	4364982	0.18542	0.648316	1	0.409516	0.753307	1
uL2	FIVRRRSK	144176	423210	1.04082e+06	0.138521	0.406611	1	0.305936	0.472459	1
uL3	DLANDGYRAIQVTTGAK	12795297	23358266	22415840	0.570815	1.04204	1	1.26069	1.2108	1
uL3	ANRVTKPEAGHFAK	556932	1.5509e+06	1.08056e+06	0.515409	1.43527	1	1.13832	1.6677	1
uL3	GFAGTVK	819274	2201673	2.90936e+06	0.281599	0.756756	1	0.621936	0.879308	1
uL4	KPWRQK	290455	331866	291866	0.995163	1.13705	1	2.1979	1.32119	1
uL4	GTGRARSGSIK	865071	3.23621e+06	3082235	0.280663	1.04996	1	0.619869	1.21999	1
uL4	FSVEAPK	8524994	20360174	30493382	0.279569	0.667692	1	0.617451	0.77582	1
uL4	VDVRDATGIDPVSLIAFDK	1.77651e+06	4083574	6.9471e+06	0.25572	0.58781	1	0.564779	0.683002	1
uL5	LLDNAAADLAAISGQKPLITK	4817891	12669906	16009143	0.300946	0.791417	1	0.664665	0.919582	1
uL5	SVAGFK	5.64189e+06	11899118	17720030	0.318391	0.671507	1	0.703192	0.780253	1
uL5	IRQGYPIGCK	264825	965862	1.2294e+06	0.21541	0.785635	1	0.47575	0.912865	1
uL5	SDEEGRALLAAFDFPFRK	311262	460149	1.2263e+06	0.253822	0.375234	1	0.560588	0.436001	1
uL6	APVVVPAGVDVK	12193038	36285172	91437984	0.133348	0.396828	1	0.294509	0.461092	1
uL6	INGQVITIK	5220278	11439484	34760148	0.15018	0.329098	1	0.331685	0.382393	1
uL6	NGELTRTLNDAVEVK	600941	1965022	7.03896e+06	0.0853736	0.279164	1	0.188555	0.324373	1
uL6	LQLVGVGYRAAVK	128559	727371	2.04464e+06	0.0628763	0.355745	1	0.138868	0.413356	1
uL6	GVRYADEVVRTK	1.70802e+06	3.99718e+06	8410643	0.203078	0.475253	1	0.448515	0.552217	1
bL9	VANLGSLGDQVNVK	145172720	227439744	339859744	0.427155	0.669216	1	0.943407	0.777592	1
bL9	AGYARNFLVPQGK	13148157	23109724	32880432	0.399878	0.702841	1	0.883164	0.816662	1
bL9	LAEVLAAANARAEK	185444	664816	2.96559e+06	0.0625319	0.224177	1	0.138107	0.260481	1
bL9	INALETVTIASK	17073376	41798952	82305152	0.20744	0.507853	1	0.458148	0.590097	1
bL9	LFGSIGTRDIADAVTAAGVEVAK	579547	2247809	6.9684e+06	0.0831678	0.322572	1	0.183683	0.37481	1
bL9	VIVNVVAE	312858	302776	301203	1.03869	1.00522	1	2.29404	1.16802	1
uL10	ALNLQDK	71747112	88705680	119336896	0.601215	0.743321	1	1.32783	0.863698	1
uL10	QAIVAEVSEVAK	126175704	194976048	262463312	0.480737	0.74287	1	1.06175	0.863173	1
uL10	GALSAVVADSRGVTVDK	10256421	37380852	86698920	0.118299	0.431157	1	0.261274	0.500981	1
uL10	LVRTLAAVRDAK	213413	568977	2.52435e+06	0.0845415	0.225395	1	0.186717	0.261897	1
uL11	TDSIEK	156232	667418	367932	0.424623	1.81397	1	0.937815	2.10773	1
uL11	TPPAAVLLK	5743167	14363040	21515394	0.266933	0.66757	1	0.589544	0.77568	1
uL11	SGSGKPNK	52994.9	76379.8	154947	0.34202	0.492943	1	0.755381	0.572772	1
uL11	ISRAQLQEIAQTK	4.69106e+06	11720651	19271214	0.243423	0.608195	1	0.53762	0.706688	1
bL12	TEFDVILK	1.23217e+06	4.09258e+06	16982046	0.0725571	0.240995	1	0.160248	0.280022	1
bL12	AAGANK	95102.5	227730	140880	0.67506	1.61648	1	1.49093	1.87826	1
bL12	AVRGATGLGLK	20447782	56972680	152271344	0.134285	0.374152	1	0.29658	0.434744	1
bL12	DLVESAPAALK	98966216	294653408	550382144	0.179814	0.535361	1	0.397133	0.62206	1
bL12	DDAEALK	23447.7	117895	287459	0.0815687	0.410127	1	0.180151	0.476544	1
uL13	TFTAKPETVK	338833	933701	1.53592e+06	0.220607	0.607912	1	0.487228	0.706359	1
uL13	AEYTPHVDTGDYIIVLNADK	92265.6	317124	596128	0.154775	0.531973	1	0.341833	0.618123	1
uL13	VAVTGNK	341573	1519938	1590760	0.214723	0.955479	1	0.474235	1.11021	1
uL13	VYYHHTGHIGGIK	1.07538e+06	3.65555e+06	5.77589e+06	0.186184	0.632898	1	0.411203	0.735393	1
uL14	VYAGNEHNHAAQQPQVLDI	1.95452e+06	5289684	8436639	0.23167	0.626989	1	0.511663	0.728527	1
uL14	EAIPRGK	209739	623507	1.71368e+06	0.122391	0.363841	1	0.270311	0.422763	1
uL14	AVVVRTK	1.41728e+06	4004696	8409400	0.168536	0.476217	1	0.372225	0.553337	1
uL14	IISLAPEVL	4249180	7.28876e+06	7089755	0.599341	1.02807	1	1.32369	1.19456	1
uL15	RLGRGIGSGLGK	148525	671686	1.54496e+06	0.0961354	0.434761	1	0.212323	0.505168	1
uL15	FGFTSRK	25624.6	341880	435430	0.058849	0.785156	1	0.129973	0.912307	1
uL15	AAITAEIRLSDLAK	5445.78	75235.8	113355	0.0480418	0.663718	1	0.106104	0.771203	1
uL15	VEGGVVDLNTLK	126175704	194976048	262463312	0.480737	0.74287	1	1.06175	0.863173	1
uL15	AANIIGIQIEFAK	23951.1	179887	449083	0.0533333	0.400566	1	0.117791	0.465435	1
uL16	GRNRGLAQGTDVSFGSFGLK	62102.1	189816	1.75332e+06	0.0354198	0.108261	1	0.0782275	0.125793	1
uL16	GNVEYWVALIQPGK	20363.3	126435	2004911	0.0101567	0.0630628	1	0.0224319	0.0732755	1
uL16	TTFVTK	733949	1.1845e+06	9122959	0.0804507	0.129837	1	0.177682	0.150864	1
bL17	TTLPK	209528	1.65481e+06	4776682	0.0438647	0.346434	1	0.0968789	0.402537	1
bL17	ELRRVVEPLITLAK	24159.4	215800	1.13968e+06	0.0211983	0.189351	1	0.0468182	0.220015	1
uL18	AIAEQLK	22784152	49735896	91291160	0.249577	0.544805	1	0.551211	0.633033	1
uL18	DAAAAVGK	2.1011e+06	8598104	12613449	0.166576	0.681662	1	0.367898	0.792053	1
uL18	AVAERALEK	28602162	56147876	95313632	0.300085	0.589085	1	0.662762	0.684485	1
bL19	QDVPSFRPGDTVEVK	77827.9	455172	672381	0.11575	0.676955	1	0.255643	0.786585	1
bL19	VWVVEGSK	4.80556e+06	14044558	15546640	0.309106	0.903382	1	0.682686	1.04968	1
bL19	RRGAVRK	373657	910330	1.02233e+06	0.365496	0.890447	1	0.807228	1.03465	1
bL19	LYYLRERTGK	573502	2.24136e+06	2.61752e+06	0.219101	0.856294	1	0.483904	0.994966	1
bL20	RGVIARARHK	66481.2	183720	642012	0.103551	0.286163	1	0.228702	0.332505	1
bL20	FINGLK	58444.5	163812	933367	0.0626169	0.175507	1	0.138295	0.203929	1
bL20	ASVEIDRK	24175.6	132247	752648	0.0321208	0.175709	1	0.0709415	0.204165	1
bL20	ILADIAVFDK	391252	1735089	7.99762e+06	0.048921	0.216951	1	0.108046	0.252085	1
bL20	VAFTALVEK	833879	3.01768e+06	9050346	0.0921378	0.333433	1	0.203494	0.387431	1
bL21	QHRVSEGQTVRLEK	179685	557523	452884	0.396756	1.23105	1	0.876269	1.43041	1
bL21	IGVPFVDGGVIK	1.26954e+06	7.45424e+06	8512820	0.149132	0.875649	1	0.329371	1.01746	1
bL21	AEVVAHGRGEK	220579	1.5687e+06	1.51864e+06	0.145248	1.03297	1	0.320793	1.20025	1
bL21	QQGHRQWFTDVK	334103	1.72418e+06	791135	0.422308	2.17938	1	0.932703	2.53231	1
uL22	VSQALDILTYTNK	712811	4275972	9658972	0.0737979	0.442694	1	0.162989	0.514386	1
uL22	AAVLVK	953169	2.89106e+06	5.3517e+06	0.178106	0.540213	1	0.393362	0.627697	1
uL22	VLESAIANAEHNDGADIDDLK	459562	2.36823e+06	5.48958e+06	0.0837153	0.431405	1	0.184892	0.501268	1
uL22	GRADRILK	10927007	17870618	33604464	0.325165	0.531793	1	0.718155	0.617914	1
uL22	RTSHITVVVSDR	1.96515e+06	4221601	6521928	0.301315	0.647293	1	0.665479	0.752119	1
uL23	VLRAPHVSEK	19037768	25926762	35015176	0.5437	0.740444	1	1.20081	0.860354	1
uL23	SNTIVLK	40554220	62548232	102490880	0.395686	0.610281	1	0.873906	0.709113	1
uL23	AYVTLK	20818010	40906780	56540912	0.368194	0.72349	1	0.813187	0.840655	1
uL23	EGQNLDFVGGAE	22442444	35503248	40717784	0.551171	0.871935	1	1.21731	1.01314	1
uL24	IRRDDEVIVLTGK	6335333	13172205	20931484	0.30267	0.629301	1	0.668472	0.731213	1
uL24	NVLSSGK	963277	3.47906e+06	12114714	0.079513	0.287176	1	0.175611	0.333683	1
uL24	VIVEGINLVK	9958597	24333248	78926856	0.126175	0.308301	1	0.278668	0.358229	1
uL24	HQKPVPALNQPGGIVEK	341511	828901	2342200	0.145808	0.353899	1	0.322029	0.41121	1
uL24	EAAIQVSNVAIFNAATGK	1.24689e+06	2.0828e+06	6644323	0.187662	0.313471	1	0.414467	0.364236	1
uL24	SNSETIK	1.15468e+06	2174363	2.2379e+06	0.515967	0.971611	1	1.13956	1.12896	1
bL25	EAPLAIELDHDK	339522	1564015	17256476	0.0196751	0.0906335	1	0.043454	0.105311	1
bL25	AQDVQRHPYKPK	320535	988931	6894350	0.0464924	0.143441	1	0.102682	0.16667	1
bL25	LQHIDFVRA	4.71276e+06	7439304	39329012	0.119829	0.189156	1	0.264653	0.219788	1
bL27	AGGSTRNGRDSEAK	232700	445883	425323	0.547113	1.04834	1	1.20834	1.21811	1
bL27	RLGVK	3.19685e+06	6.43917e+06	14653791	0.218158	0.43942	1	0.481821	0.510582	1
bL27	FHAGANVGCGRDHTLFAK	67335.1	213322	503514	0.13373	0.423667	1	0.295355	0.492277	1
bL28	SRVCQVTGK	297783	670326	1.58006e+06	0.188463	0.42424	1	0.416237	0.492944	1
bL28	RFVTLRVSAK	160838	557873	1.49539e+06	0.107556	0.373062	1	0.237546	0.433477	1
uL29	ELREK	1.78874e+06	5481341	7641197	0.234091	0.717341	1	0.51701	0.83351	1
uL29	QVRRDVARVK	6249039	13127510	28690634	0.217808	0.457554	1	0.481046	0.531652	1
uL29	TLLNEK	35976280	66045080	125629280	0.286369	0.525714	1	0.632469	0.610851	1
uL30	ITQTRSAIGRLPK	385842	1.20462e+06	5160690	0.0747657	0.233423	1	0.165126	0.271225	1
bL31	CHPFFTGK	741038	1838832	1.98979e+06	0.372421	0.924136	1	0.822523	1.07379	1
bL31	QRDVATGGRVDRFNK	102339	235866	682020	0.150053	0.345834	1	0.331404	0.40184	1
bL31	RFNIPGSK	202405	22067970	3.48809e+06	0.0580274	6.32666	1	0.128158	7.35123	1
bL32	AVQQNKPTRSK	2.11908e+06	6135652	12900725	0.164261	0.475605	1	0.362783	0.552627	1
bL33	LVSSAGTGHFYTTTK	73781.2	262147	688451	0.10717	0.380778	1	0.236694	0.442443	1
bL34	RTFQPSVLK	2.83998e+06	11635678	64386008	0.0441087	0.180717	1	0.0974177	0.209984	1
bL34	NGRQVLARRRAK	223981	498229	1.53246e+06	0.146158	0.325117	1	0.322802	0.377768	1
bL34	GRARLTVSK	7399335	11141889	32211320	0.229712	0.3459	1	0.507339	0.401916	1
bL35	TVRGAAK	76808.7	276249	1.92258e+06	0.0399508	0.143687	1	0.0882347	0.166956	1
bL35	HANLRHILTK	22079.7	168316	1.28887e+06	0.017131	0.130592	1	0.0378353	0.15174	1
bL35	RHLRPK	166168	573938	2.35194e+06	0.0706516	0.244028	1	0.15604	0.283546	1
bL35	GDLGLVIACLPYA	592741	1.83482e+06	6895349	0.0859624	0.266095	1	0.189855	0.309187	1
bL36	VRASVK	10431.9	159847	1.36449e+06	0.00764533	0.117148	1	0.0168853	0.13612	1
